# Supplementary material for: The actin nucleation factors JMY and WHAMM enable a rapid Arp2/3 complex-mediated intrinsic pathway of apoptosis
Source: PLoS Genet. 2021 Apr 19;17(4):e1009512. doi: 10.1371/journal.pgen.1009512 (PMC8084344; doi:10.1371/journal.pgen.1009512)
Supplement: S1 Dataset — (XLSX) [file pgen.1009512.s016.xlsx]

## Sheet: F1B
	N
	Min	Max
Per Point	391	1303
Per Bar	1772	3619
			DMSO											Etoposide
			HAP1	eHAP	JMY KO	WHAMM KO	N-WASP KO	WAVE1 KO	WAVE2 KO	WAVE3 KO	WAVE Complex KO	WASH Complex KO	Cortactin KO	HAP1	eHAP	JMY KO	WHAMM KO	N-WASP KO	WAVE1 KO	WAVE2 KO	WAVE3 KO	WAVE Complex KO	WASH Complex KO	Cortactin KO
	A1	AnnV+ Cells (%)	0.0344828	0.0206718	0.0240964	0.0152439	0.017341	0.0373832	0.0147059	0.0185185	0.0302013	0.0666667	0.0338164	0.312217	0.305164	0.103825	0.078341	0.283019	0.376623	0.327103	0.252033	0.208092	0.277228	0.239583
		N	435	387	332	328	173	214	136	378	298	105	207	221	213	183	217	106	154	107	123	173	101	192
	A2	AnnV+ Cells (%)	0.0225225	0.0418605	0.0299145	0.0199336	0.0545455	0.0240964	0.0231214	0.0401146	0.0424242	0.0458716	0.0150754	0.272374	0.381395	0.106195	0.153333	0.25	0.295858	0.264706	0.245455	0.232673	0.294118	0.217105
		N	444	215	234	301	110	166	173	349	330	109	199	257	215	113	150	156	169	102	110	202	170	152
	A3	AnnV+ Cells (%)	0.0283505	0.0193548	0.0215827	0.0423387	0.0680272	0.0427807	0.0121951	0.0422535	0.0263852	0.005	0.0470085	0.336283	0.34375	0.110169	0.136719	0.284091	0.245098	0.278846	0.22	0.236559	0.253086	0.271429
		N	388	310	278	496	147	187	82	355	379	200	234	226	288	118	256	176	102	208	200	186	162	140
A	AnnV+ Cells (%)	Mean	0.0284519	0.0272957	0.0251979	0.0258387	0.0466379	0.0347534	0.0166741	0.0336289	0.0330036	0.0391794	0.0319668	0.306958	0.343437	0.10673	0.122798	0.27237	0.30586	0.290218	0.239162	0.225775	0.274811	0.242706
		StDev	0.00598076	0.0126306	0.00427372	0.0144805	0.026252	0.00961577	0.00572288	0.0131296	0.00837866	0.0313733	0.0160467	0.0322778	0.0381165	0.00320585	0.0393867	0.0193803	0.0663307	0.032716	0.0169179	0.0154362	0.0206221	0.0272959
	N		1267	912	844	1125	430	567	391	1082	1007	414	640	704	716	414	623	438	425	417	433	561	433	484
	B1	AnnV+ Cells (%)	0.00478469	0.0229008	0.0568182	0.0172414	0.0328947	0.075	0.0412371	0.0117925	0.0430108	0	0.0246479	0.301299	0.354839	0.13913	0.141414	0.340116	0.543554	0.285714	0.173913	0.280088	0.246231	0.244713
		N	209	393	352	522	304	160	388	424	186	351	284	385	372	460	297	344	287	315	391	457	199	331
	B2	AnnV+ Cells (%)	0.0297483	0.0272904	0.0460048	0.0255682	0.0617284	0.0451389	0.025641	0.0147601	0.0496454	0.0243902	0.0225989	0.372727	0.324324	0.141553	0.185053	0.323529	0.45	0.269841	0.234818	0.234818	0.191558	0.297222
		N	437	513	413	352	162	288	390	271	141	287	177	220	148	219	281	510	180	189	247	247	308	360
	B3	AnnV+ Cells (%)	0.0567227	0.0388889	0.0220126	0.0207792	0.0898204	0.0361446	0.0212264	0.0144578	0.0273224	0.031746	0.0355731	0.284404	0.335196	0.133005	0.145957	0.219355	0.432343	0.300292	0.320144	0.223333	0.299492	0.23127
		N	476	360	318	385	167	249	424	415	183	378	253	327	179	203	507	310	303	343	278	300	197	307
B	AnnV+ Cells (%)	Mean	0.0304186	0.0296934	0.0416119	0.0211963	0.0614812	0.0520945	0.0293682	0.0136701	0.0399928	0.0187121	0.0276066	0.319477	0.33812	0.137896	0.157475	0.294334	0.475299	0.285282	0.242958	0.24608	0.245761	0.257735
		StDev	0.0259755	0.00826048	0.0178138	0.00417904	0.0284636	0.0203401	0.0105131	0.00163314	0.0114634	0.0166173	0.00697484	0.0468838	0.0154659	0.00440548	0.0239916	0.0654609	0.0597661	0.0152297	0.0734545	0.0300063	0.0539685	0.034851
	N		1122	1266	1083	1259	633	697	1202	1110	510	1016	714	932	699	882	1085	1164	770	847	916	1004	704	998
	C1	AnnV+ Cells (%)	0.0235294	0.0526316	0.0289855	0.015544	0.0132159	0.04	0.0436893	0.0241692	0.00914634	0.0201613	0.0287958	0.29717	0.317073	0.100775	0.121212	0.230198	0.307692	0.365517	0.307522	0.238095	0.237805	0.23125
		N	425	380	414	386	227	400	412	331	328	248	382	424	164	258	231	404	533	290	452	483	328	320
	C2	AnnV+ Cells (%)	0.0169903	0.0372093	0.0232068	0.0163265	0.0391304	0.0584615	0.00301205	0.0126582	0.0192308	0.0154639	0.0383275	0.367424	0.325203	0.116279	0.142857	0.379433	0.298932	0.262987	0.239278	0.264775	0.221053	0.192513
		N	412	215	474	490	230	325	332	316	260	194	287	264	123	215	175	282	281	308	443	423	285	187
	C3	AnnV+ Cells (%)	0.0458015	0.0381818	0.0313725	0.033195	0.0277778	0.0358209	0.0345528	0.0253165	0.00813008	0.0462185	0.015873	0.364548	0.385057	0.0940594	0.125954	0.298319	0.5	0.268817	0.236111	0.2267	0.307071	0.35
		N	393	550	255	241	252	335	492	237	369	238	189	299	174	202	262	238	374	279	288	397	495	240
C	AnnV+ Cells (%)	Mean	0.0287737	0.0426742	0.0278549	0.0216885	0.026708	0.0447608	0.0270847	0.0207146	0.0121691	0.0272812	0.0276655	0.343048	0.342445	0.103705	0.130008	0.30265	0.368875	0.299107	0.26097	0.24319	0.255309	0.257921
		StDev	0.0151046	0.00863701	0.00419866	0.00997259	0.0129904	0.0120478	0.0213422	0.00700058	0.00613669	0.0165675	0.0112699	0.0397573	0.037127	0.0113958	0.0113776	0.0747115	0.113642	0.0575867	0.0403461	0.0195422	0.0456025	0.0820611
	N		1230	1145	1143	1117	709	1060	1236	884	957	680	858	987	461	675	668	924	1188	877	1183	1303	1108	747
ABC	AnnV+ Cells (%)	Mean	0.0292147	0.0332211	0.0315549	0.0229078	0.0449424	0.0438696	0.0243757	0.0226712	0.0283885	0.0283909	0.0290796	0.323161	0.341334	0.11611	0.13676	0.289784	0.383345	0.291536	0.247697	0.238348	0.258627	0.252787
		StDev	0.00105487	0.00827396	0.00881033	0.00255013	0.0174485	0.00870481	0.00676676	0.0101222	0.0144746	0.0102787	0.00250053	0.0183247	0.00282729	0.0189276	0.018298	0.0156442	0.0856414	0.00700595	0.0116507	0.0109842	0.0148064	0.00873144
	N		3619	3323	3070	3501	1772	2324	2829	3076	2474	2110	2212	2623	1876	1971	2376	2526	2383	2141	2532	2868	2245	2229

## Sheet: F1D
	N
	Min	Max
Per Expt	1699	4996
		HAP1												JMY KO-1A												JMY KO-1B												JMY KO-2
		A			B			AB						A			B			AB						A			B			AB						A			B			AB
		AnnV+ Cells (%)		N	AnnV+ Cells (%)		N	AnnV+ Cells (%)		N	Expt #	Image #		AnnV+ Cells (%)		N	AnnV+ Cells (%)		N	AnnV+ Cells (%)		N	Expt #	Image #		AnnV+ Cells (%)		N	AnnV+ Cells (%)		N	AnnV+ Cells (%)		N	Expt #	Image #		AnnV+ Cells (%)		N	AnnV+ Cells (%)		N	AnnV+ Cells (%)		N	Expt #	Image #
		Mean	StDev		Mean	StDev		Mean	StDev					Mean	StDev		Mean	StDev		Mean	StDev					Mean	StDev		Mean	StDev		Mean	StDev					Mean	StDev		Mean	StDev		Mean	StDev
Etoposide (uM)	0	0.0103403	0.00780304	2630	0.0302685	0.00929672	4996	0.0203044	0.00854988	7626	2	6		0.00871209	0.00563028	1893	0.0210067	0.00690687	4027	0.0148594	0.00626857	5920	2	6		0.0127746	0.0122945	1699	0.0564685	0.0264168	3773	0.0346216	0.0193557	5472	2	6		0.0115235	0.00671515	2097	0.0222856	0.0120812	3421	0.0169046	0.00939817	5518	2	6
	0.25	0.0349653	0.00517729	1952				0.0349653	0.00517729	1952	1	3		0.00765967	0.00390456	2332				0.00765967	0.00390456	2332	1	3		0.0173332	0.00946278	2009				0.0173332	0.00946278	2009	1	3		0.0176029	0.0133109	2277				0.0176029	0.0133109	2277	1	3
	0.5	0.076861	0.0168823	1920				0.076861	0.0168823	1920	1	3		0.0214481	0.00678479	2301				0.0214481	0.00678479	2301	1	3		0.027714	0.00623482	2088				0.027714	0.00623482	2088	1	3		0.0212192	0.00930305	2642				0.0212192	0.00930305	2642	1	3
	1	0.189271	0.0345085	2383	0.160187	0.0242903	3539	0.174729	0.0293994	5922	2	6		0.040007	0.0124237	2230	0.0263116	0.012351	3891	0.0331593	0.0123873	6121	2	6		0.0620788	0.00977183	1784	0.0390082	0.0193905	3568	0.0505435	0.0145812	5352	2	6		0.0421273	0.0124532	2147	0.0418875	0.0119372	4472	0.0420074	0.0121952	6619	2	6
	1.5	0.253869	0.023319	1833				0.253869	0.023319	1833	1	3		0.0502578	0.0137612	2046				0.0502578	0.0137612	2046	1	3		0.077018	0.0287494	2691				0.077018	0.0287494	2691	1	3		0.0438391	0.0225517	2128				0.0438391	0.0225517	2128	1	3
	2				0.272022	0.03094	4276	0.272022	0.03094	4276	1	3					0.061897	0.0221788	4009	0.061897	0.0221788	4009	1	3					0.0594735	0.0357965	3733	0.0594735	0.0357965	3733	1	3					0.0867893	0.00704004	3297	0.0867893	0.00704004	3297	1	3
	2.5	0.288781	0.0111692	2253				0.288781	0.0111692	2253	1	3		0.104712	0.0215547	2154				0.104712	0.0215547	2154	1	3		0.108795	0.0250767	2226				0.108795	0.0250767	2226	1	3		0.0644982	0.021514	2335				0.0644982	0.021514	2335	1	3
	3				0.293558	0.0414478	2857	0.293558	0.0414478	2857	1	3					0.0825855	0.026325	4300	0.0825855	0.026325	4300	1	3					0.0991612	0.0215438	3793	0.0991612	0.0215438	3793	1	3					0.0894859	0.026553	3489	0.0894859	0.026553	3489	1	3
	4				0.369443	0.0584311	2928	0.369443	0.0584311	2928	1	3					0.119847	0.0253143	2922	0.119847	0.0253143	2922	1	3					0.119184	0.0371177	3726	0.119184	0.0371177	3726	1	3					0.100343	0.0376052	3480	0.100343	0.0376052	3480	1	3
	5				0.381842	0.0523163	3322	0.381842	0.0523163	3322	1	3					0.149062	0.045676	3578	0.149062	0.045676	3578	1	3					0.13326	0.0296262	3432	0.13326	0.0296262	3432	1	3					0.140921	0.0410187	3321	0.140921	0.0410187	3321	1	3
		eHAP												WHAMM KO-2												WHAMM KO-4
		A			B			AB						A			B			AB						A			B			AB
		AnnV+ Cells (%)		N	AnnV+ Cells (%)		N	AnnV+ Cells (%)		N	Expt #	Image #		AnnV+ Cells (%)		N	AnnV+ Cells (%)		N	AnnV+ Cells (%)		N	Expt #	Image #		AnnV+ Cells (%)		N	AnnV+ Cells (%)		N	AnnV+ Cells (%)		N	Expt #	Image #
		Mean	StDev		Mean	StDev		Mean	StDev					Mean	StDev		Mean	StDev		Mean	StDev					Mean	StDev		Mean	StDev		Mean	StDev
Etoposide (uM)	0	0.0177428	0.0143386	2695	0.0180554	0.0126798	3077	0.0178991	0.0135092	5772	2	6		0.0202654	0.0105607	3841	0.0124357	0.0114201	2911	0.0163506	0.0109904	6752	2	6		0.0268356	0.0127088	4878	0.0166208	0.0106954	2896	0.0217282	0.0117021	7774	2	6
	0.25	0.0809061	0.03	1430				0.0809061	0.03	1430	1	3		0.0345455	0.03	1170				0.0345455	0.03	1170	1	3		0.0347163	0.03	1830				0.0347163	0.03	1830	1	3
	0.5	0.0937379	0.03	927				0.0937379	0.03	927	1	3		0.0575117	0.03	1100				0.0575117	0.03	1100	1	3		0.0190996	0.03	1128				0.0190996	0.03	1128	1	3
	1	0.208171	0.04	1542	0.12919	0.0455878	3147	0.168681	0.0427939	4689	2	6					0.0704224	0.0125055	3378	0.0704224	0.0125055	3378	1	3					0.0376646	0.00807046	2955	0.0376646	0.00807046	2955	1	3
	1.5	0.238114	0.03	912				0.238114	0.03	912	1	3		0.105493	0.03	1374				0.105493	0.03	1374	1	3		0.0984556	0.03	1114				0.0984556	0.03	1114	1	3
	2				0.266289	0.0580537	3136	0.266289	0.0580537	3136	1	3					0.105401	0.0200464	3572	0.105401	0.0200464	3572	1	3					0.0911918	0.0377528	3377	0.0911918	0.0377528	3377	1	3
	3				0.307101	0.0474388	3099	0.307101	0.0474388	3099	1	3					0.131595	0.0213989	3039	0.131595	0.0213989	3039	1	3					0.130467	0.0240034	3052	0.130467	0.0240034	3052	1	3
	4				0.363121	0.0460408	3285	0.363121	0.0460408	3285	1	3					0.167352	0.0310088	3185	0.167352	0.0310088	3185	1	3					0.16811	0.035718	3097	0.16811	0.035718	3097	1	3
	5	0.40541	0.0435259	2338	0.379959	0.0578429	2950	0.392684	0.0506844	5288	2	6		0.200821	0.0454261	3198	0.18415	0.0691335	3201	0.192485	0.0572798	6399	2	6		0.209603	0.0540737	3243	0.188701	0.0530022	3558	0.199152	0.0535379	6801	2	6

## Sheet: F1E
	N
	Min	Max
Per Bar	2338	9846
															ABC
		A				B				C					%AnnV/PI+		%AnnV+/PI-		% AnnV+		N
		%AnnV/PI+	%AnnV+/PI-	%AnnV+	N	%AnnV/PI+	%AnnV+/PI-	%AnnV+	N	%AnnV/PI+	%AnnV+/PI-	%AnnV+	N		MEAN	STDEV	MEAN	STDEV	MEAN	STDEV
DMSO	HAP1	0.00893946	0.0309724	0.0399119	1997	0.0153096	0.0364637	0.0517733	3690	0.0042005	0.0123057	0.0165062	3189		0.00948318	0.00557446	0.0265806	0.0126637	0.0360638	0.0179457	8876
	JMY KO-1A	0.00239245	0.00906627	0.0114587	2000	0.0115114	0.0344982	0.0460096	4591	0.00283905	0.00839745	0.0112365	3255		0.00558096	0.00514074	0.0173206	0.01488	0.0229016	0.0200124	9846
	JMY KO-2	0.00484711	0.01372	0.0185671	1495	0.0035047	0.015421	0.0189257	4009	0.0107531	0.0145213	0.0252744	1352		0.00636831	0.00385623	0.0145541	0.000850983	0.0209224	0.0037732	6856
Etoposide	HAP1	0.123234	0.256876	0.380111	1010	0.180708	0.312436	0.493144	3000	0.130869	0.278306	0.409174	1279		0.144937	0.0312131	0.282539	0.0280207	0.427476	0.0586973	5289
	JMY KO-1A	0.0134662	0.0861571	0.0996232	1199	0.0308809	0.0765812	0.107462	3222	0.0157775	0.0540067	0.0697843	2052		0.0200415	0.00945805	0.0722483	0.0165073	0.0922899	0.0198806	6473
	JMY KO-2	0.0239225	0.0692996	0.0932221	939	0.0162833	0.0701132	0.0863965	3010	0.0270921	0.0512274	0.0783195	1257		0.0224327	0.00555631	0.0635467	0.0106766	0.0859794	0.00746007	5206
DMSO	eHAP	0	0.0104135	0.0104135	659	0.00125628	0.0180244	0.0192807	895	0.00243681	0.0204485	0.0228853	1141		0.00123103	0.0012186	0.0162955	0.00523619	0.0175265	0.00641833	2695
	WHM KO-2	0.00276237	0.00751728	0.0102796	1602	0.00457212	0.0213359	0.0259081	1056	0.00619065	0.0138581	0.0200488	1183		0.00450838	0.00171503	0.0142371	0.00691712	0.0187455	0.0078953	3841
	WHM KO-4	0.00159532	0.012379	0.0139743	1792	0.0097525	0.0222922	0.0320447	1607	0.0050656	0.0236111	0.0286767	1479		0.00547114	0.00409368	0.0194274	0.00613965	0.0248986	0.00960939	4878
Etoposide	eHAP	0.147857	0.31266	0.460518	786	0.0881063	0.290348	0.378455	1023	0.119373	0.237884	0.357257	529		0.118446	0.0298863	0.280298	0.038388	0.398743	0.0545379	2338
	WHM KO-2	0.0443667	0.168849	0.213216	1719	0.0410725	0.134393	0.175466	713	0.0537731	0.160007	0.21378	766		0.0464041	0.00659087	0.154416	0.0178955	0.200821	0.0219598	3198
	WHM KO-4	0.0363489	0.169119	0.205468	859	0.0519656	0.186316	0.238282	1101	0.0316938	0.203366	0.23506	1283		0.0400028	0.0106184	0.186267	0.0171234	0.22627	0.0180866	3243

## Sheet: F2D
	i		ii
Position (um)	Intensity (RFU)		Intensity (RFU)
	Mito	CytoC	Mito	CytoC
0	0.002	0	0.024	0.014
0.0645	0.03	0.024	0.044	0
0.129	0	0.049	0.019	0.038
0.1935	0.042	0.014	0	0.019
0.258	0.055	0.014	0.004	0.033
0.3225	0.047	0.025	0.036	0.021
0.387	0.072	0.011	0.047	0.042
0.4515	0.035	0.009	0.046	0.09
0.516	0.057	0.062	0.09	0.096
0.5805	0.036	0.056	0.062	0.112
0.645	0.089	0.063	0.101	0.085
0.7095	0.065	0.056	0.08	0.134
0.774	0.065	0.082	0.131	0.189
0.8385	0.096	0.072	0.168	0.242
0.903	0.08	0.088	0.183	0.336
0.9675	0.077	0.089	0.196	0.361
1.032	0.097	0.086	0.184	0.411
1.0965	0.109	0.115	0.213	0.487
1.1609	0.09	0.149	0.185	0.669
1.2254	0.125	0.116	0.208	0.7
1.2899	0.116	0.158	0.224	0.72
1.3544	0.125	0.154	0.253	0.681
1.4189	0.146	0.173	0.235	0.631
1.4834	0.131	0.154	0.289	0.552
1.5479	0.135	0.171	0.286	0.484
1.6124	0.18	0.184	0.348	0.513
1.6769	0.151	0.199	0.354	0.583
1.7414	0.181	0.228	0.367	0.611
1.8059	0.186	0.261	0.417	0.668
1.8704	0.191	0.252	0.403	0.764
1.9349	0.24	0.272	0.458	0.851
1.9994	0.209	0.294	0.465	0.872
2.0639	0.257	0.29	0.505	0.851
2.1284	0.258	0.282	0.563	0.867
2.1929	0.255	0.33	0.787	0.889
2.2574	0.283	0.301	1.041	0.936
2.3219	0.279	0.424	1.219	0.99
2.3864	0.268	0.411	1.313	0.926
2.4509	0.27	0.388	1.15	1.018
2.5154	0.265	0.321	0.972	1.039
2.5799	0.289	0.422	0.803	1.129
2.6444	0.316	0.344	0.713	1.139
2.7089	0.328	0.401	0.721	1.104
2.7734	0.343	0.464	0.6	1.151
2.8379	0.336	0.409	0.65	1.173
2.9024	0.32	0.465	0.61	1.307
2.9669	0.362	0.464	0.625	1.301
3.0314	0.431	0.531	0.671	1.39
3.0959	0.433	0.545	0.618	1.425
3.1604	0.47	0.598	0.646	1.532
3.2249	0.525	0.621	0.75	1.465
3.2894	0.55	0.665	0.843	1.432
3.3539	0.63	0.751	0.81	1.411
3.4183	0.661	0.785	0.835	1.461
3.4828	0.703	0.845	0.826	1.365
3.5473	0.778	0.956	0.864	1.439
3.6118	0.792	1.109	0.873	1.391
3.6763	0.863	1.247	0.863	1.403
3.7408	1.047	1.426	0.902	1.401
3.8053	1.254	1.586	1.032	1.557
3.8698	1.358	2.012	1.03	1.735
3.9343	1.459	2.164	1.289	1.61
3.9988	1.505	2.304	1.543	1.596
4.0633	1.545	2.137	1.903	1.554
4.1278	1.854	2.238	2.054	1.531
4.1923	2.035	2.237	2.133	1.637
4.2568	2.447	2.492	2.132	1.615
4.3213	2.615	2.795	2.005	1.629
4.3858	2.986	3.217	1.896	1.745
4.4503	3.3	3.44	1.797	1.681
4.5148	3.326	3.718	1.728	1.657
4.5793	3.063	3.752	1.658	1.604
4.6438	2.901	3.633	1.743	1.715
4.7083	2.685	3.556	1.696	1.777
4.7728	2.52	3.396	1.65	1.705
4.8373	2.498	3.211	1.61	1.598
4.9018	2.41	3.201	1.598	1.562
4.9663	2.289	3.1	1.856	1.616
5.0308	2.238	3.185	2.109	1.565
5.0953	2.023	3.122	2.28	1.573
5.1598	2.069	3.071	2.452	1.66
5.2243	2.312	3.178	2.493	1.593
5.2888	2.726	3.496	2.439	1.687
5.3533	2.835	3.968	2.612	1.639
5.4178	2.809	4.107	2.536	1.658
5.4823	2.424	3.911	2.465	1.667
5.5468	2.231	3.686	2.366	1.783
5.6113	2.026	3.278	2.563	1.706
5.6757	1.933	3.117	2.595	1.676
5.7402	1.886	2.974	2.958	1.617
5.8047	2.041	3.006	3.371	1.512
5.8692	2.131	2.987	3.647	1.479
5.9337	2.272	3.03	3.39	1.474
5.9982	2.454	3.224	3.201	1.494
6.0627	2.714	3.449	2.8	1.475
6.1272	2.909	3.748	2.382	1.531
6.1917	2.755	4.094	2.047	1.482
6.2562	3.013	4.198	1.874	1.488
6.3207	2.754	4.319	1.943	1.532
6.3852	2.357	4.161	1.893	1.633
6.4497	1.976	3.804	2.002	1.601
6.5142	1.707	3.359	2.046	1.656
6.5787	1.637	2.981	2.228	1.657
6.6432	1.496	2.736	2.366	1.481
6.7077	1.5	2.467	2.604	1.427
6.7722	1.404	2.469	2.765	1.457
6.8367	1.308	2.46	3.189	1.414
6.9012	1.018	2.151	3.438	1.381
6.9657	0.821	1.625	3.595	1.408
7.0302	0.682	1.245	3.793	1.418
7.0947	0.639	1.067	3.682	1.446
7.1592	0.629	0.958	3.705	1.347
7.2237	0.591	0.807	3.574	1.393
7.2882	0.6	0.826	3.429	1.325
7.3527	0.609	0.792	3.04	1.354
7.4172	0.655	0.721	2.919	1.321
7.4817	0.699	0.804	2.766	1.286
7.5462	0.727	0.855	2.76	1.287
7.6107	0.737	0.977	2.585	1.274
7.6752	0.801	0.978	2.738	1.316
7.7397	1.002	1.173	2.695	1.289
7.8042	1.355	1.353	2.868	1.257
7.8686	1.723	1.687	3.003	1.285
7.9331	2.129	2.113	3.045	1.301
7.9976	2.463	2.574	3.167	1.257
8.0621	2.572	3.08	3.174	1.305
8.1266	2.828	3.438	3.465	1.386
8.1911	2.823	3.713	3.799	1.253
8.2556	2.682	4.025	4.101	1.265
8.3201	2.08	3.832	4.157	1.285
8.3846	1.637	3.555	4.171	1.156
8.4491	1.277	2.88	4.067	1.095
8.5136	1.052	2.427	3.922	1.086
8.5781	1	2.059	3.521	1.131
8.6426	0.83	1.799	3.318	1.199
8.7071	0.715	1.638	3.054	1.168
8.7716	0.665	1.368	2.959	1.198
8.8361	0.604	1.135	2.809	1.206
8.9006	0.463	0.833	2.426	1.195
8.9651	0.398	0.741	2.256	1.123
9.0296	0.386	0.681	2.094	1.102
9.0941	0.337	0.609	2.031	1.108
9.1586	0.302	0.497	1.984	1.062
9.2231	0.294	0.396	1.847	1.078
9.2876	0.264	0.408	1.797	0.955
9.3521	0.246	0.443	1.7	0.918
9.4166	0.292	0.326	1.522	0.87
9.4811	0.204	0.338	1.539	0.86
9.5456	0.227	0.283	1.431	0.834
9.6101	0.165	0.253	1.292	0.82
9.6746	0.156	0.207	1.205	0.916
9.7391	0.171	0.196	1.052	0.857
9.8036	0.176	0.161	0.983	0.806
9.8681	0.133	0.165	0.919	0.702
9.9326	0.126	0.145	0.817	0.633
9.9971	0.123	0.175	0.859	0.596
10.0616	0.111	0.116	0.76	0.501
10.126	0.1	0.118	0.721	0.445
10.1905	0.094	0.124	0.642	0.351
10.255	0.083	0.137	0.543	0.344
10.3195	0.081	0.065	0.441	0.313
10.384	0.093	0.096	0.427	0.223
10.4485	0.066	0.068	0.368	0.284
10.513	0.067	0.069	0.335	0.241
10.5775	0.062	0.056	0.295	0.235
10.642	0.053	0.047	0.345	0.174
10.7065	0.042	0.054	0.262	0.215
10.771	0.024	0.041	0.29	0.15
10.8355	0.034	0.075	0.339	0.092
10.9	0.028	0.034	0.23	0.117
10.9645	0.011	0.026	0.186	0.144
11.029	0.039	0.011	0.182	0.09

## Sheet: F2E
	N
	Min	Max
Per Point	533	856
			HAP1			JMY KO-1A			JMY KO-1B			JMY KO-2				eHAP			WHAMM KO-2			WHAMM KO-4
			DMSO	Etoposide		DMSO	Etoposide		DMSO	Etoposide		DMSO	Etoposide			DMSO	Etoposide		DMSO	Etoposide		DMSO	Etoposide
				3h	6h		3h	6h		3h	6h		3h	6h			3h	6h		3h	6h		3h	6h
A	Cyto c Cytosol+ Cells (%)		0.0165289	0.178161	0.279793	0.0443038	0.0654206	0.0677966	0	0.10084	0.0901639	0.0242718	0.047619	0.0873016		0.00769231	0.128	0.328	0.00561798	0.08	0.14966	0	0.0498084	0.105556
	N		242	174	193	158	107	118	139	119	122	206	126	126		260	250	250	356	200	294	302	261	180
B	Cyto c Cytosol+ Cells (%)		0.0267857	0.168919	0.25974	0	0.0545455	0.0909091	0.0396825	0.0648148	0.137255	0.0190476	0.0787402	0.128205		0.012	0.179688	0.332	0	0.0654206	0.179245	0.00719424	0.04	0.140612
	N		112	148	154	114	110	143	126	108	153	105	127	117		250	256	250	296	214	212	278	250	245
C	Cyto c Cytosol+ Cells (%)		0	0.128205	0.34507	0	0.0207254	0.0516129	0.00625	0.0413793	0.0942029	0	0.041958	0.0642857		0.00398406	0.165605	0.366667	0.0147059	0.0604651	0.189944	0.012	0.044	0.124286
	N		202	156	142	147	193	155	160	145	138	163	143	140		251	157	150	204	215	179	250	250	210
D	Cyto c Cytosol+ Cells (%)		0.00497512	0.110429	0.373563	0.00671141	0.025	0.169811	0.0134228	0.0571429	0.107914	0	0.054878	0.0866667
	N		201	163	164	149	160	159	149	175	139	166	164	150
ABCD	Cyto c Cytosol+ Cells %	Mean	0.0120724	0.146429	0.314542	0.0127538	0.0414229	0.0950325	0.0148388	0.0660443	0.107384	0.0108299	0.0557988	0.0916148		0.00789212	0.157764	0.342222	0.00677462	0.0686286	0.17295	0.00639808	0.0446028	0.123485
		StDev	0.0120063	0.0323563	0.0536229	0.0212699	0.0219559	0.0523957	0.0174468	0.0251653	0.0213137	0.0126858	0.0161826	0.0266384		0.0040117	0.0267209	0.0212638	0.00742086	0.0101549	0.020867	0.00603949	0.00493192	0.0175421
	N		757	641	653	568	570	575	574	547	552	640	560	533		761	663	650	856	629	685	830	761	635

## Sheet: F3DE
			HAP1			JMY KO-1A			JMY KO-1B			JMY KO-2				eHAP			WHAMM KO-2			WHAMM KO-4
			DMSO	Etoposide		DMSO	Etoposide		DMSO	Etoposide		DMSO	Etoposide			DMSO	Etoposide		DMSO	Etoposide		DMSO	Etoposide
				3h	6h		3h	6h		3h	6h		3h	6h			3h	6h		3h	6h		3h	6h
Cleaved/Pro Casp-3	A		0.00971698	0.0583012	0.936	0.000138889	0.00409605	0.05	0.00340299	0.0368601	0.0525641	0.00790634	0.0902685	0.0389241		0.0213966	0.0474926	0.879592	0.0287365	0.0344789	0.0616216	0.0327619	0.0666667	0.0985163
	B		0.0214133	0.412189	1.01474	0.111298	0.117238	0.209777	0.1268	0.0357461	0.214286	0.0283041	0.0784314	0.143729		0.0312125	0.10256	0.994778	0.0126289	0.0252649	0.178505	0.0537778	0.0364532	0.357558
	C		0.0197205	0.0971193	1.33264	0.0157209	0.120603	0.0986717	0.0083612	0.150284	0.204251	0.0117236	0.0433904	0.109689		0.0421384	0.440415	1.33659	0.031641	0.0590909	0.704453	0.064	0.0453623	0.608563
	ABC	Mean	0.0169503	0.189203	1.09446	0.0423858	0.0806456	0.119483	0.0461879	0.0742966	0.157034	0.015978	0.0706967	0.0974475		0.0315825	0.196822	1.07032	0.0243355	0.0396116	0.31486	0.0501799	0.0494941	0.354879
		StDev	0.00632112	0.194084	0.209991	0.0601857	0.0663152	0.0818964	0.0698557	0.065809	0.0906124	0.010844	0.0243774	0.0534642		0.0103758	0.212746	0.237677	0.0102417	0.0174874	0.342422	0.0159268	0.0155247	0.255034
Cleaved/Pro Casp-9	A		0.0663636	1.0735	2.68519	0.12826	0.442667	0.793651	0.154286	0.390104	0.886598	0.307692	0.333333	0.853333		0.03377	0.458506	2.47525	0.0180404	0.0950156	0.463603	0.0529753	0.22508	0.425299
	B		0.284114	0.154529	2.27045	0.302659	0.424265	1.33085	0.0595533	0.287387	0.776786	0.479283	0.607792	1.43077		0.246494	1.20635	2.20175	0.272986	0.6	1.33627	0.365236	0.445676	0.95692
	C		0.0127668	0.605413	2.12481	0.0130308	0.146751	0.265173	0.0130781	0.144787	0.361877	0.0147217	0.345588	0.971705		0.0320109	0.802526	2.59021	0.0781369	0.579897	1.29677	0.511364	0.472222	1.15223
	ABC	Mean	0.121082	0.611149	2.36015	0.147983	0.337894	0.796556	0.0756391	0.274093	0.675087	0.267232	0.428905	1.08527		0.104092	0.82246	2.4224	0.123054	0.424971	1.03222	0.309858	0.380993	0.844818
		StDev	0.143711	0.459514	0.290757	0.145818	0.165791	0.532842	0.071965	0.123198	0.276749	0.234909	0.155042	0.305009		0.123327	0.37432	0.199545	0.133276	0.285926	0.492829	0.234158	0.135675	0.37621

## Sheet: F3G
	N
	Min	max
Per Point	2741	6646
			HAP1			JMY KO-1A			JMY KO-1B			JMY KO-2				eHAP			WHAMM KO-2			WHAMM KO-4
			DMSO	Etoposide		DMSO	Etoposide		DMSO	Etoposide		DMSO	Etoposide			DMSO	Etoposide		DMSO	Etoposide		DMSO	Etoposide
				3h	6h		3h	6h		3h	6h		3h	6h			3h	6h		3h	6h		3h	6h
A	Cleaved DEVD+ Cells (%)		0.0304759	0.185088	0.579347	0.0379836	0.0391753	0.181987	0.0262339	0.0245376	0.144819	0.0426743	0.041849	0.163041		0.0183661	0.175862	0.505024	0.0246103	0.0267064	0.266529	0.0168005	0.0341017	0.250587
	N		654	1347	730	893	1024	814	684	803	554	1240	1236	843		1659	1532	1572	1178	1267	879	1241	1230	1658
B	Cleaved DEVD+ Cells (%)		0.00856138	0.200945	0.452781	0.0112882	0.0269646	0.162406	0.0179043	0.0744551	0.158359	0.0152894	0.0563065	0.178695		0.01	0.186241	0.482471	0.0196257	0.076789	0.281081	0.0210648	0.07609	0.263191
	N		1411	1889	1122	1229	1192	1247	820	1166	1036	926	822	1073		2656	2098	1880	1006	937	915	2797	2384	2186
C	Cleaved DEVD+ Cells (%)		0.0129998	0.170941	0.44668	0.0152832	0.0241088	0.176714	0.0221541	0.0500028	0.149023	0.0239192	0.0369229	0.210178		0.0155199	0.223041	0.496292	0.0131155	0.108236	0.2453	0.0147441		0.253786
	N		3110	2864	2294	2229	1849	1174	2124	1550	2346	3193	1758	1147		902	2773	2780	1126	845	947	2608		1427
ABC	Cleaved DEVD+ Cells (%)	Mean	0.0173457	0.185658	0.492936	0.0215183	0.0300829	0.173702	0.0220974	0.0496652	0.150734	0.0272943	0.0450261	0.183971		0.0146287	0.195048	0.494596	0.0191172	0.0705772	0.264304	0.0175364	0.0550959	0.255855
		StDev	0.0115856	0.0150099	0.0748963	0.0143986	0.00800268	0.0101319	0.00416507	0.0249605	0.00693025	0.014001	0.0100748	0.0240074		0.00425367	0.0247918	0.011372	0.00576426	0.0411183	0.017994	0.00322396	0.0296902	0.00655152
	N		5175	6100	4146	4351	4065	3235	3628	3519	3936	5359	3816	3063		5217	6403	6232	3310	3049	2741	6646	3614	5271

## Sheet: F3I
	N
	Min	Max
Per Bar	1136	7844
			DMSO			Etoposide				DMSO			Etoposide
			HAP1	JMY KO-1A	JMY KO-2	HAP1	JMY KO-1A	JMY KO-2		eHAP	WHM KO-2	WHM KO-4	eHAP	WHM KO-2	WHM KO-4
	Cleaved Casp-3+ Cells (%)	A	0.00503146	0.00712118	0.0146206	0.324255	0.0667159	0.0660043		0.00235014	0.00383526	0.0109113	0.388198	0.180057	0.137249
		B	0.010016	0.00731791	0.00705314	0.355834	0.0831392	0.0827891		0.00394498	0.00599614	0.0075188	0.290981	0.201934	0.114995
		C	0.0270251	0.00538719	0.011218	0.376978	0.0853396	0.120924		0.0255226	0.00982374	0.0242237	0.364136	0.177269	0.16858
	N	A	3032	2925	978	1598	1615	661		3269	2983	495	1406	1178	304
		B	2804	2760	362	1969	1604	245		2655	2849	525	1227	1613	269
		C	2008	1575	290	485	885	230		1906	1266	1785	979	897	744
ABCD	Cleaved Casp-3+ Cells (%)	Mean	0.0140242	0.00660876	0.0109639	0.352356	0.0783982	0.0899059		0.0106059	0.00655171	0.0142179	0.347772	0.18642	0.140275
		StDev	0.0115316	0.00106248	0.00379014	0.0265334	0.0101769	0.0281432		0.0129428	0.00303266	0.00882971	0.0506323	0.0135077	0.0269205
	N		7844	7260	1630	4052	4104	1136		7830	7098	2805	3612	3688	1317

## Sheet: F4B
	N
	Min	Max
Per Bar	3035	7080
			DMSO			Etoposide
			eHAP	WHM/JMY DKO-1	WHM/JMY DKO-2	eHAP	WHM/JMY DKO-1	WHM/JMY DKO-2
A	AnnV+ Cells (%)		0.0110663	0.0194715	0.017364	0.363561	0.104276	0.0744495
	N		2227	2198	1192	2038	2109	1126
B	AnnV+ Cells (%)		0.0128514	0.0190044	0.0175602	0.443851	0.130926	0.10439
	N		2046	2605	1793	2234	1920	910
C	AnnV+ Cells (%)		0.0166113	0.020165	0.0202696	0.399442	0.137817	0.13315
	N		1803	2277	1565	1918	2289	999
ABC	AnnV+ Cells (%)	Mean	0.0135097	0.019547	0.0183979	0.402285	0.12434	0.103997
		StDev	0.00283053	0.000583994	0.00162387	0.0402206	0.0177141	0.0293523
	N		6076	7080	4550	6190	6318	3035

## Sheet: F4D
	N
	Min	Max
Per Bar	2962	7844
			DMSO						Etoposide
			HAP1	eHAP	WHAMM KO-2	JMY KO-1A	WHM/JMY DKO-1	WHM/JMY DKO-2	HAP1	eHAP	WHAMM KO-2	JMY KO-1A	WHM/JMY DKO-1	WHM/JMY DKO-2
A	Cleaved Casp-3+ Cells (%)		0.00503146	0.00235014	0.00383526	0.00712118	0.00424361	0.00772136	0.324255	0.388198	0.180057	0.0667159	0.0753272	0.0659533
	N		3032	3269	2983	2925	1891	1484	1598	1406	1178	1615	876	833
B	Cleaved Casp-3+ Cells (%)		0.010016	0.00394498	0.00599614	0.00731791	0.00720461	0.00533741	0.355834	0.290981	0.201934	0.0831392	0.0953991	0.102212
	N		2804	2655	2849	2760	2157	1945	1969	1227	1613	1604	1334	1041
C	Cleaved Casp-3+ Cells (%)		0.0270251	0.0255226	0.00982374	0.00538719	0.00729905	0.00603434	0.376978	0.364136	0.177269	0.0853396	0.0914459	0.0684175
	N		2008	1906	1266	1575	1815	1492	485	979	897	885	993	1088
ABC	Cleaved Casp-3+ Cells (%)	Mean	0.0140242	0.0106059	0.00655171	0.00660876	0.00624909	0.00636437	0.352356	0.347772	0.18642	0.0783982	0.0873908	0.078861
		StDev	0.0115316	0.0129428	0.00303266	0.00106248	0.00173744	0.00122576	0.0265334	0.0506323	0.0135077	0.0101769	0.0106327	0.0202602
	N		7844	7830	7098	7260	5863	4921	4052	3612	3688	4104	3203	2962

[truncated: 28 more sheets: F4F, F5BC, F5EF, F6F, F7DE, F7G, F7H, F7I, F7J, F7K, F8BCD, F8G, F9B, F9D, F9F, F10B, F10D, S4CD, SF5B, SF5EF …]
