# Supplementary material for: The actin nucleation factors JMY and WHAMM enable a rapid Arp2/3 complex-mediated intrinsic pathway of apoptosis
Source: PLoS Genet. 2021 Apr 19;17(4):e1009512. doi: 10.1371/journal.pgen.1009512 (PMC8084344; doi:10.1371/journal.pgen.1009512)
Supplement: S2 Dataset — (XLSX) [file pgen.1009512.s017.xlsx]

## Sheet: JMY KO-1A - HAP1
	Log2 (FPKM)	q-value	Gene #	Gene %		JMY KO-1A (comparison) : HAP1 (control)																						Control			A									B									C
Turned On	>10	<0.05	3	0.000214715		Gene	log2(control FPKM)	log2(comparison FPKM)	log2(Ratio)	stdev	q Value	Neg Log10(qvalue)	A	B	C													HAP1	JMY KO-1A		JMY KO-1A (comparison) : HAP1 (control)									JMY KO-1A (comparison) : HAP1 (control)									JMY KO-1A (comparison) : HAP1 (control)
Up-regulated	>1		18	0.00128829		RHOD	-10	2.7	12.7	0.28	0.01	1.88	TRUE	TRUE	TRUE												A	Hap-1 (NL)	JMY-KO (NL)		Gene	Locus	Status	log2(control FPKM)	log2(comparison FPKM)	log2(Ratio)	q Value	Significant		Gene	Locus	Status	log2(control FPKM)	log2(comparison FPKM)	log2(Ratio)	q Value	Significant		Gene
Down-regulated	<-1		10	0.000715717		DDIT4L	-10	2.25	12.25	0.12	0.01	1.88	TRUE	TRUE	TRUE												B	Camp1 (ARC)	Camp5 (ARC)		A1BG	chr19:58858171-58874214	OK	0.73	1.26	0.53	0.999522	FALSE		A1BG	chr19:58858171-58874214	OK	0.89	0.35	-0.55	0.999352	FALSE		A1BG
Turned Off	<-10		20	0.00143143		SH2D4A	-10	0.7	10.7	0.53	0.01	1.88	TRUE	TRUE	TRUE												C	Camp2 (VLK)	Camp6 (VLK)		A1BG-AS1	chr19:58858171-58874214	OK	-0.63	-0.24	0.39	0.999522	FALSE		A1BG-AS1	chr19:58858171-58874214	OK	-0.69	-0.16	0.52	0.999352	FALSE		A1BG-AS1
Unchanged		>0.05	13921	0.99635		SPARC	0.32	4.98	4.66	0.31	0.01	1.88	TRUE	TRUE	TRUE																A4GALT	chr22:43088126-43116876	OK	3.91	3.36	-0.55	0.999522	FALSE		A4GALT	chr22:43088126-43116876	OK	3.91	2.35	-1.56	0.443816	FALSE		A4GALT
						COL4A5	-0.9	3.52	4.42	0.22	0.02	1.78	TRUE	TRUE	TRUE																AAAS	chr12:53701239-53715412	OK	5.92	5.93	0	0.999522	FALSE		AAAS	chr12:53701239-53715412	OK	5.98	6	0.02	0.999352	FALSE		AAAS
						COL4A6	-1.09	3.15	4.24	0.04	0.03	1.55	TRUE	FALSE	TRUE																AACS	chr12:125549924-125627871	OK	3.7	3.83	0.13	0.999522	FALSE		AACS	chr12:125549924-125627871	OK	3.93	4.06	0.13	0.999352	FALSE		AACS
						NAV3	-0.55	2.89	3.44	0.57	0.01	1.88	TRUE	TRUE	TRUE																AACSP1	chr5:178191863-178203277	OK	-3.45	-2.34	1.1	0.999522	FALSE		AADAT	chr4:170981372-171011372	OK	2.92	3.3	0.37	0.999352	FALSE		AADAT
						FAM127B	2.51	5.75	3.26	0.2	0.04	1.39	TRUE	TRUE	FALSE																AADAT	chr4:170981372-171011372	OK	2.63	2.74	0.11	0.999522	FALSE		AAED1	chr9:99403532-99417599	OK	3.38	3.36	-0.01	0.999352	FALSE		AAED1
						MYOM1	0	3.08	3.08	0.09	0.03	1.52	FALSE	TRUE	TRUE																AAED1	chr9:99403532-99417599	OK	3.58	3.53	-0.05	0.999522	FALSE		AAGAB	chr15:67493012-67819641	OK	5.7	5.62	-0.09	0.999352	FALSE		AAGAB
						MME	0.53	3.58	3.05	0.45	0.01	1.88	TRUE	TRUE	TRUE																AAGAB	chr15:67493012-67819641	OK	5.89	5.63	-0.26	0.999522	FALSE		AAK1	chr2:69685126-69870977	OK	1.05	1	-0.05	0.999352	FALSE		AAK1
						CYR61	2.03	4.98	2.95	0.67	0.02	1.64	TRUE	TRUE	TRUE																AAK1	chr2:69685126-69870977	OK	1.11	1.06	-0.05	0.999522	FALSE		AAMDC	chr11:77532207-77583398	OK	4.87	5.45	0.58	0.999352	FALSE		AAMDC
						COL5A2	0.4	3.24	2.83	0.14	0.01	1.88	TRUE	TRUE	TRUE																AAMDC	chr11:77532207-77583398	OK	4.76	4.93	0.17	0.999522	FALSE		AAMP	chr2:219128851-219134893	OK	6.41	6.32	-0.09	0.999352	FALSE		AAMP
						VIM	5.61	7.79	2.18	0.1	0.01	1.88	TRUE	TRUE	TRUE																AAMP	chr2:219128851-219134893	OK	6.69	6.74	0.05	0.999522	FALSE		AAR2	chr20:34824338-34844863	OK	5.21	5.06	-0.15	0.999352	FALSE		AAR2
						NQO1	3.39	5.45	2.07	0.34	0.02	1.77	TRUE	TRUE	TRUE																AAR2	chr20:34824338-34844863	OK	5.04	5.03	-0.02	0.999522	FALSE		AARS	chr16:70286296-70323412	OK	6.25	6.16	-0.09	0.999352	FALSE		AARS
						IGFBP5	1.45	3.45	2	0.1	0.04	1.46	TRUE	FALSE	TRUE																AARS	chr16:70286296-70323412	OK	6.13	6.04	-0.09	0.999522	FALSE		AARS2	chr6:44266462-44281063	OK	3.49	3.32	-0.17	0.999352	FALSE		AARS2
						GPC3	6.74	8.73	1.99	0.13	0.01	1.88	TRUE	TRUE	TRUE																AARS2	chr6:44266462-44281063	OK	3.29	3.25	-0.05	0.999522	FALSE		AARSD1	chr17:41102542-41132545	OK	4.85	4.75	-0.1	0.999352	FALSE		AARSD1
						DDAH1	3.87	5.72	1.84	0.12	0.02	1.77	TRUE	TRUE	TRUE																AARSD1	chr17:41102542-41132545	OK	4.94	4.87	-0.07	0.999522	FALSE		AASDH	chr4:57204456-57253638	OK	2.34	2.47	0.13	0.999352	FALSE		AASDH
						FREM2	0.52	2.19	1.67	0.32	0.04	1.39	TRUE	FALSE	TRUE																AASDH	chr4:57204456-57253638	OK	1.98	1.99	0.01	0.999522	FALSE		AASDHPPT	chr11:105921824-105969419	OK	5.42	5.59	0.17	0.999352	FALSE		AASDHPPT
						HSPG2	0.76	2.4	1.64	0.24	0.02	1.64	TRUE	TRUE	TRUE																AASDHPPT	chr11:105921824-105969419	OK	5.53	5.51	-0.01	0.999522	FALSE		AASS	chr7:121713597-121784344	OK	4.07	4.39	0.33	0.999352	FALSE		AASS
						CALD1	4.69	5.95	1.27	0.07	0.02	1.77	TRUE	TRUE	TRUE																AASS	chr7:121713597-121784344	OK	3.84	3.82	-0.02	0.999522	FALSE		AATF	chr17:35306174-35414171	OK	6.21	6.4	0.2	0.999352	FALSE		AATF
						COL2A1	4.69	5.77	1.09	0.14	0.05	1.32	TRUE	FALSE	TRUE																AATF	chr17:35306174-35414171	OK	6.3	6.35	0.05	0.999522	FALSE		AATK	chr17:79008946-79156964	OK	0.19	-0.01	-0.2	0.999352	FALSE		AATK
						CHPT1	6.95	5.73	-1.22	0.09	0.05	1.32	FALSE	TRUE	TRUE																AATK	chr17:79008946-79156964	OK	-0.31	0.48	0.79	0.999522	FALSE		ABAT	chr16:8768443-8878432	OK	1.33	1.1	-0.23	0.999352	FALSE		ABAT
						TACC1	5.37	3.96	-1.42	0.01	0.01	1.9	0	TRUE	TRUE																ABAT	chr16:8768443-8878432	OK	1.2	0.99	-0.21	0.999522	FALSE		ABCA1	chr9:107543283-107690527	OK	1.22	0.65	-0.57	0.999352	FALSE		ABCA1
						ATAD1	4.97	3.32	-1.65	0.16	0.01	1.88	TRUE	TRUE	TRUE																ABCA1	chr9:107543283-107690527	OK	0.72	-0.4	-1.12	0.999522	FALSE		ABCA11P	chr4:419223-533320	OK	1.74	1.75	0.01	0.999352	FALSE		ABCA11P
						MET	4.86	2.94	-1.92	0.02	0.01	1.88	TRUE	TRUE	TRUE																ABCA11P	chr4:419223-533320	OK	2.36	1.99	-0.37	0.999522	FALSE		ABCA2	chr9:139901685-139931234	OK	2.64	2.55	-0.09	0.999352	FALSE		ABCA2
						MOBP	5.04	2.79	-2.26	0.21	0.01	1.88	TRUE	TRUE	TRUE																ABCA2	chr9:139901685-139931234	OK	1.8	2.6	0.8	0.999522	FALSE		ABCA3	chr16:2325878-2390747	OK	3.6	3.82	0.22	0.999352	FALSE		ABCA3
						PIK3AP1	3.93	1.57	-2.37	0.4	0.05	1.34	FALSE	TRUE	TRUE																ABCA3	chr16:2325878-2390747	OK	3.31	3.85	0.54	0.999522	FALSE		ABCA7	chr19:1040101-1065570	OK	0.3	0.17	-0.13	0.999352	FALSE		ABCA7
						HPGD	4.86	2.49	-2.38	0.23	0.01	1.88	TRUE	TRUE	TRUE																ABCA5	chr17:67144147-67323323	OK	-1.38	-2.05	-0.67	0.999522	FALSE		ABCB1	chr7:87133178-87461613	OK	2.36	1.86	-0.5	0.999352	FALSE		ABCB1
						ESRG	5.62	2.46	-3.16	0.24	0.01	1.88	TRUE	TRUE	TRUE																ABCA7	chr19:1040101-1065570	OK	0.03	0.6	0.57	0.999522	FALSE		ABCB10	chr1:229652328-229694442	OK	4.18	4.15	-0.02	0.999352	FALSE		ABCB10
						POF1B	5.85	1.17	-4.67	0.07	0.01	1.88	TRUE	TRUE	TRUE																ABCB1	chr7:87133178-87461613	OK	2.38	2.06	-0.32	0.999522	FALSE		ABCB6	chr2:220074487-220083712	OK	-0.86	-0.44	0.42	0.999352	FALSE		ABCB6
						ALDH1A2	5.13	-1.39	-6.52	0.49	0.04	1.44	TRUE	TRUE	FALSE																ABCB10	chr1:229652328-229694442	OK	4.41	4.11	-0.3	0.999522	FALSE		ABCB7	chrX:74273006-74376175	OK	4.79	5.19	0.4	0.999352	FALSE		ABCB7
						CNTN3	-2.5	-10	-7.5	#DIV/0!	0.01	1.83	TRUE	0	0																ABCB4	chr7:87031360-87105019	OK	-6.19	-2.33	3.86	0.999522	FALSE		ABCB8	chr7:150725509-150744869	OK	2.83	2.64	-0.19	0.999352	FALSE		ABCB8
						PID1	-2.24	-10	-7.76	#DIV/0!	0.01	1.83	TRUE	0	0																ABCB6	chr2:220074487-220083712	OK	-1.33	-0.61	0.71	0.999522	FALSE		ABCB9	chr12:123405497-123451056	OK	1.31	1.25	-0.06	0.999352	FALSE		ABCB9
						RNF128	-2.07	-10	-7.93	#DIV/0!	0.03	1.58	TRUE	0	0																ABCB7	chrX:74273006-74376175	OK	4.64	4.7	0.06	0.999522	FALSE		ABCC1	chr16:16043433-16236930	OK	4.18	4.28	0.11	0.999352	FALSE		ABCC1
						HS3ST3A1	-1.78	-10	-8.22	#DIV/0!	0.01	1.83	TRUE	0	0																ABCB8	chr7:150725509-150744869	OK	2.72	2.92	0.2	0.999522	FALSE		ABCC10	chr6:43395291-43423786	OK	1.28	1.15	-0.14	0.999352	FALSE		ABCC10
						LINC00615	-1.46	-10	-8.54	#DIV/0!	0.05	1.3	TRUE	0	0																ABCB9	chr12:123405497-123451056	OK	1.28	1.75	0.47	0.999522	FALSE		ABCC4	chr13:95672082-95953687	OK	2.94	3.13	0.19	0.999352	FALSE		ABCC4
						KCNJ2	-0.7	-10	-9.3	#DIV/0!	0.01	1.83	TRUE	0	0																ABCC1	chr16:16043433-16236930	OK	4.1	4.26	0.16	0.999522	FALSE		ABCC5	chr3:183637723-183735727	OK	3.6	4.05	0.45	0.999352	FALSE		ABCC5
						COLEC12	-0.69	-10	-9.31	#DIV/0!	0.01	1.83	TRUE	0	0																ABCC10	chr6:43395291-43423786	OK	1.27	1.63	0.36	0.999522	FALSE		ABCC6	chr16:16243421-16317328	OK	-1.59	0.13	1.72	0.999352	FALSE		ABCC6
						BACE2	-0.52	-10	-9.49	0.23	0.01	1.86	TRUE	TRUE	0																ABCC2	chr10:101542462-101611662	OK	-2.28	-3.04	-0.75	0.999522	FALSE		ABCC9	chr12:21950323-22089628	OK	0.32	0.25	-0.07	0.999352	FALSE		ABCC6P2
						PRDM5	-0.29	-10	-9.71	#DIV/0!	0.01	1.83	TRUE	0	0																ABCC4	chr13:95672082-95953687	OK	2.75	2.84	0.09	0.999522	FALSE		ABCD1	chrX:152990322-153010216	OK	0.97	1.91	0.94	0.999352	FALSE		ABCC9
						EYA2	-0.14	-10	-9.86	0.09	0.02	1.7	TRUE	TRUE	TRUE																ABCC5	chr3:183637723-183735727	OK	3.37	3.56	0.19	0.999522	FALSE		ABCD3	chr1:94883932-94984219	OK	4.58	4.6	0.03	0.999352	FALSE		ABCD1
						FLJ31485	0.26	-10	-10.26	0.36	0.01	1.88	TRUE	TRUE	TRUE																ABCC6	chr16:16243421-16317328	OK	-1.88	-0.35	1.53	0.999522	FALSE		ABCD4	chr14:74751979-74769767	OK	3.38	3.19	-0.19	0.999352	FALSE		ABCD3
						NPSR1	0.42	-10	-10.42	0.69	0.03	1.55	TRUE	TRUE	TRUE																ABCC8	chr11:17414431-17498449	OK	-1.72	-2.57	-0.85	0.999522	FALSE		ABCE1	chr4:145915726-146050676	OK	6.1	6.12	0.03	0.999352	FALSE		ABCD4
						PXDN	0.9	-10	-10.9	0.23	0.01	1.88	TRUE	TRUE	TRUE																ABCC9	chr12:21950323-22089628	OK	0.76	0.63	-0.13	0.999522	FALSE		ABCF1	chr6_ssto_hap7:1871447-1891586	OK	5.93	5.76	-0.17	0.999352	FALSE		ABCE1
						FOXA2	1.05	-10	-11.05	0.23	0.01	1.88	TRUE	TRUE	TRUE																ABCD1	chrX:152990322-153010216	OK	0.75	2.06	1.31	0.999522	FALSE		ABCF2	chr7:150904922-150924317	OK	5.91	5.87	-0.03	0.999352	FALSE		ABCF1
						FOLH1B	1.1	-10	-11.1	0.05	0.01	1.9	0	TRUE	TRUE																ABCD3	chr1:94883932-94984219	OK	4.75	4.6	-0.15	0.999522	FALSE		ABCF3	chr3:183903862-183911795	OK	4.11	4.11	0	0.999352	FALSE		ABCF2
						FZD10	1.1	-10	-11.1	0.13	0.01	1.88	TRUE	TRUE	TRUE																ABCD4	chr14:74751979-74769767	OK	3.05	3.16	0.11	0.999522	FALSE		ABHD10	chr3:111697722-111712215	OK	3.81	3.75	-0.05	0.999352	FALSE		ABCF3
						TWIST2	1.4	-10	-11.4	0.14	0.01	1.88	TRUE	TRUE	TRUE																ABCE1	chr4:145915726-146050676	OK	6.26	5.92	-0.34	0.999522	FALSE		ABHD11	chr7:73150424-73153190	OK	2.45	2.27	-0.18	0.999352	FALSE		ABHD10
						SCARA3	2.79	-10	-12.79	0.08	0.01	1.88	TRUE	TRUE	TRUE																ABCF1	chr6_ssto_hap7:1871447-1891586	OK	5.82	5.74	-0.08	0.999522	FALSE		ABHD12	chr20:25228705-25371618	OK	4.86	4.62	-0.24	0.999352	FALSE		ABHD11
						TCEAL8	3.83	-10	-13.83	0.11	0.01	1.88	TRUE	TRUE	TRUE																ABCF2	chr7:150904922-150924317	OK	5.97	5.85	-0.12	0.999522	FALSE		ABHD13	chr13:108870762-108886603	OK	2.56	2.55	-0.02	0.999352	FALSE		ABHD12
						SCGB3A2	4.7	-10	-14.7	0.21	0.01	1.88	TRUE	TRUE	TRUE																ABCF3	chr3:183903862-183911795	OK	4.33	4.21	-0.12	0.999522	FALSE		ABHD14A	chr3:52009041-52023218	OK	2.76	2.95	0.19	0.999352	FALSE		ABHD13
						COL11A1	-9.02	4.72	13.74	1.9	0.34	0.47	FALSE	TRUE	TRUE																ABCG4	chr11:119019749-119033374	OK	-1.85	-1.49	0.36	0.999522	FALSE		ABHD14B	chr3:52002525-52008646	OK	3.76	4.11	0.34	0.999352	FALSE		ABHD14A
						SNORA21	-10	3.58	13.58	#DIV/0!	1	0	0	FALSE	0																ABHD1	chr2:27346656-27357542	OK	-3.68	-1.43	2.24	0.999522	FALSE		ABHD15	chr17:27887688-27894042	OK	2.97	2.86	-0.1	0.999352	FALSE		ABHD14B
						VTRNA1-1	-10	2.89	12.89	#DIV/0!	1	0	FALSE	0	0																ABHD10	chr3:111697722-111712215	OK	3.82	3.67	-0.15	0.999522	FALSE		ABHD16A	chr6_ssto_hap7:2985531-3001955	OK	4.31	3.99	-0.32	0.999352	FALSE		ABHD15
						SNORA28	-10	2.4	12.4	2.44	0.72	0.14	FALSE	FALSE	0																ABHD11	chr7:73150424-73153190	OK	2.67	3.12	0.45	0.999522	FALSE		ABHD16B	chr20:62492565-62494341	OK	0.12	-0.82	-0.94	0.999352	FALSE		ABHD16A
						SNORA51	-10	1.34	11.34	#DIV/0!	0.96	0.02	FALSE	0	0																ABHD12	chr20:25228705-25371618	OK	4.8	4.76	-0.04	0.999522	FALSE		ABHD2	chr15:89631380-89745591	OK	4.27	4.3	0.03	0.999352	FALSE		ABHD16B
						MAR1	-7.37	3.71	11.09	2.47	0.67	0.17	FALSE	FALSE	TRUE																ABHD12B	chr14:51338877-51371688	OK	-2.59	-2.32	0.27	0.999522	FALSE		ABHD3	chr18:19230857-19284766	OK	3.2	3.53	0.33	0.999352	FALSE		ABHD2
						HIST1H2BL	-10	0.16	10.16	#DIV/0!	0.99	0	0	0	FALSE																ABHD13	chr13:108870762-108886603	OK	2.63	2.31	-0.32	0.999522	FALSE		ABHD4	chr14:23067146-23081265	OK	2.3	2.44	0.15	0.999352	FALSE		ABHD3
						CDRT4	-10	-0.08	9.92	#DIV/0!	0.38	0.42	FALSE	0	0																ABHD14A	chr3:52009041-52023218	OK	2.83	3.1	0.27	0.999522	FALSE		ABHD5	chr3:43732374-43764217	OK	2.24	2.43	0.19	0.999352	FALSE		ABHD4
						FAM26F	-10	-0.13	9.87	#DIV/0!	0.59	0.23	0	FALSE	0																ABHD14B	chr3:52002525-52008646	OK	3.46	3.94	0.48	0.999522	FALSE		ABHD6	chr3:58223258-58280461	OK	2.37	1.67	-0.7	0.999352	FALSE		ABHD5
						POSTN	-8.56	0.39	8.95	2.33	0.34	0.47	TRUE	FALSE	TRUE																ABHD15	chr17:27887688-27894042	OK	2.71	2.8	0.08	0.999522	FALSE		ABHD8	chr19:17402939-17414282	OK	1.97	1.91	-0.07	0.999352	FALSE		ABHD6
						RAB4B-EGLN2	-10	-1.05	8.95	#DIV/0!	1	0	FALSE	0	0																ABHD16A	chr6_ssto_hap7:2985531-3001955	OK	4.26	4.1	-0.16	0.999522	FALSE		ABI1	chr10:26986594-27150016	OK	3.55	3.85	0.29	0.999352	FALSE		ABHD8
						LOC101059948	-10	-1.37	8.63	#DIV/0!	0.59	0.23	FALSE	0	0																ABHD16B	chr20:62492565-62494341	OK	-0.2	1.09	1.29	0.999522	FALSE		ABI2	chr2:204193002-204296892	OK	4.11	4.25	0.14	0.999352	FALSE		ABI1
						AP1M2	-10	-1.73	8.27	#DIV/0!	0.07	1.18	FALSE	0	0																ABHD2	chr15:89631380-89745591	OK	4.22	4.26	0.03	0.999522	FALSE		ABL1	chr9:133589267-133763062	OK	1.17	1.76	0.6	0.999352	FALSE		ABI2
						SEMA6D	-7.03	1.05	8.08	2.65	0.49	0.31	FALSE	FALSE	TRUE																ABHD3	chr18:19230857-19284766	OK	3.43	3.28	-0.15	0.999522	FALSE		ABL2	chr1:179068461-179198819	OK	2.87	2.81	-0.07	0.999352	FALSE		ABL1
						LIN28A	-4.43	3.62	8.05	0.65	1	0	FALSE	FALSE	FALSE																ABHD4	chr14:23067146-23081265	OK	2.37	2.49	0.12	0.999522	FALSE		ABLIM1	chr10:116190868-116444414	OK	3.74	3.91	0.18	0.999352	FALSE		ABL2
						ART3	-10	-1.99	8.01	#DIV/0!	1	0	FALSE	0	0																ABHD5	chr3:43732374-43764217	OK	2.35	2.23	-0.12	0.999522	FALSE		ABR	chr17:906757-1090616	OK	3.6	3.63	0.03	0.999352	FALSE		ABLIM1
						UCP1	-6.16	1.15	7.31	4.11	0.67	0.17	FALSE	FALSE	TRUE																ABHD6	chr3:58223258-58280461	OK	2.07	1.76	-0.31	0.999522	FALSE		ABRACL	chr6:139349818-139364439	OK	6.03	5.56	-0.47	0.999352	FALSE		ABR
						FAM155A	-7.39	-0.51	6.89	3.6	0.45	0.34	FALSE	0	TRUE																ABHD8	chr19:17402939-17414282	OK	1.48	2.36	0.88	0.999522	FALSE		ABT1	chr6:26597170-26600277	OK	4.76	4.73	-0.03	0.999352	FALSE		ABRACL
						NUAK2	-6.44	0.41	6.85	3.07	0.62	0.21	FALSE	TRUE	FALSE																ABI1	chr10:26986594-27150016	OK	3.93	4.02	0.09	0.999522	FALSE		ABTB1	chr3:127391780-127399769	OK	-0.57	-0.52	0.05	0.999352	FALSE		ABT1
						SNX19	-6.53	0.28	6.81	2.97	0.44	0.35	FALSE	TRUE	FALSE																ABI2	chr2:204193002-204296892	OK	4.14	4.04	-0.1	0.999522	FALSE		ABTB2	chr11:34172533-34379555	OK	1.79	1.24	-0.55	0.999352	FALSE		ABTB1
						EFS	-6.1	-0.06	6.04	0.99	1	0	FALSE	FALSE	FALSE																ABL1	chr9:133589267-133763062	OK	1	1.55	0.54	0.999522	FALSE		ACAA1	chr3:38080695-38178733	OK	4.55	4.61	0.06	0.999352	FALSE		ABTB2
						THY1	-3.07	2.93	5.99	0.85	1	0	FALSE	FALSE	FALSE																ABL2	chr1:179068461-179198819	OK	2.48	2.54	0.05	0.999522	FALSE		ACAA2	chr18:47309873-47340251	OK	6.44	6.32	-0.12	0.999352	FALSE		ACAA1
						PAK6	-5.44	0.51	5.95	0.74	1	0	FALSE	FALSE	FALSE																ABLIM1	chr10:116190868-116444414	OK	3.68	3.84	0.17	0.999522	FALSE		ACACA	chr17:35441926-35766902	OK	5.16	5.3	0.14	0.999352	FALSE		ACAA2
						LOC400043	-3.01	2.73	5.73	1.05	0.84	0.08	FALSE	FALSE	FALSE																ABR	chr17:906757-1090616	OK	3.38	3.75	0.37	0.999522	FALSE		ACACB	chr12:109577201-109706030	OK	0.22	0.76	0.54	0.999352	FALSE		ACACA
						MTERFD3	-2.52	3.2	5.72	0.72	0.67	0.18	FALSE	FALSE	FALSE																ABRACL	chr6:139349818-139364439	OK	6.35	5.35	-1	0.817984	FALSE		ACAD10	chr12:112123856-112194911	OK	2.73	2.71	-0.02	0.999352	FALSE		ACACB
						LRFN5	-5.73	-0.18	5.56	#DIV/0!	1	0	FALSE	0	0																ABT1	chr6:26597170-26600277	OK	4.67	4.61	-0.05	0.999522	FALSE		ACAD11	chr3:132276981-132593050	OK	2.46	2.52	0.06	0.999352	FALSE		ACAD10
						ZFR2	-4.04	1.48	5.52	1.67	1	0	FALSE	FALSE	FALSE																ABTB1	chr3:127391780-127399769	OK	-0.89	-0.59	0.3	0.999522	FALSE		ACAD8	chr11:134123433-134135746	OK	3.66	3.47	-0.19	0.999352	FALSE		ACAD11
						LOC541471	-4.38	1	5.38	4.44	0.8	0.1	FALSE	FALSE	FALSE																ABTB2	chr11:34172533-34379555	OK	1.39	1.32	-0.07	0.999522	FALSE		ACAD9	chr3:128598332-128631957	OK	4.88	4.86	-0.02	0.999352	FALSE		ACAD8
						FOXG1	-3.72	1.64	5.36	0.27	0.8	0.1	FALSE	FALSE	FALSE																ACAA1	chr3:38080695-38178733	OK	4.84	4.75	-0.09	0.999522	FALSE		ACADL	chr2:211052715-211090215	OK	0.17	0.27	0.1	0.999352	FALSE		ACAD9
						PPP2R2B	-2.25	2.8	5.06	1.22	0.2	0.69	TRUE	FALSE	FALSE																ACAA2	chr18:47309873-47340251	OK	6.27	6.21	-0.07	0.999522	FALSE		ACADM	chr1:76190042-76229355	OK	4.34	4.68	0.34	0.999352	FALSE		ACADL
						CYP1B1	-4.87	0.17	5.05	0.96	0.75	0.12	FALSE	FALSE	FALSE																ACACA	chr17:35441926-35766902	OK	4.86	4.98	0.12	0.999522	FALSE		ACADS	chr12:121163570-121177811	OK	3.85	3.33	-0.52	0.999352	FALSE		ACADM
						DYX1C1-CCPG1	-5.45	-0.53	4.92	5.69	0.82	0.09	FALSE	0	FALSE																ACACB	chr12:109577201-109706030	OK	0.45	0.76	0.31	0.999522	FALSE		ACADSB	chr10:124768428-124817806	OK	3.61	3.55	-0.06	0.999352	FALSE		ACADS
						SERF2-C15ORF63	-4.82	0.1	4.91	6.48	1	0	FALSE	FALSE	0																ACAD10	chr12:112123856-112194911	OK	2.38	2.27	-0.11	0.999522	FALSE		ACADVL	chr17:7093209-7128586	OK	5.27	5.34	0.06	0.999352	FALSE		ACADSB
						GDF15	-5.95	-1.08	4.88	#DIV/0!	1	0	FALSE	0	0																ACAD11	chr3:132276981-132593050	OK	2.1	2.1	-0.01	0.999522	FALSE		ACAP2	chr3:194995464-195163817	OK	3.34	3.13	-0.21	0.999352	FALSE		ACADVL
						FAM45B	-4.06	0.65	4.7	7.61	0.92	0.04	FALSE	FALSE	0																ACAD8	chr11:134123433-134135746	OK	3.56	3.41	-0.15	0.999522	FALSE		ACAP3	chr1:1227763-1243269	OK	2.72	2.37	-0.35	0.999352	FALSE		ACAP2
						RAB36	-5.77	-1.07	4.7	#DIV/0!	1	0	FALSE	0	0																ACAD9	chr3:128598332-128631957	OK	4.96	5.03	0.08	0.999522	FALSE		ACAT1	chr11:107992257-108018891	OK	6.26	6.3	0.04	0.999352	FALSE		ACAP3
						HIST1H4H	-4.29	0.33	4.62	5.43	1	0	FALSE	FALSE	FALSE																ACADL	chr2:211052715-211090215	OK	0.31	-0.29	-0.6	0.999522	FALSE		ACAT2	chr6:160181290-160210735	OK	6.45	6.21	-0.23	0.999352	FALSE		ACAT1
						DNAJC15	-3.86	0.75	4.61	1.86	0.93	0.03	FALSE	FALSE	FALSE																ACADM	chr1:76190042-76229355	OK	4.66	4.57	-0.09	0.999522	FALSE		ACBD3	chr1:226332379-226374423	OK	4.11	4.15	0.04	0.999352	FALSE		ACAT2
						JAKMIP3	-4.64	-0.09	4.55	0.58	0.89	0.05	FALSE	FALSE	FALSE																ACADS	chr12:121163570-121177811	OK	3.49	3.44	-0.05	0.999522	FALSE		ACBD4	chr17:43209966-43221543	OK	1.55	1.99	0.44	0.999352	FALSE		ACBD3
						HSPB6	-6.28	-1.78	4.5	#DIV/0!	1	0	FALSE	0	0																ACADSB	chr10:124768428-124817806	OK	3.51	3.37	-0.14	0.999522	FALSE		ACBD5	chr10:27484142-27531068	OK	3.53	3.39	-0.13	0.999352	FALSE		ACBD4
						CDH13	-2.55	1.9	4.45	1.58	0.65	0.19	FALSE	FALSE	FALSE																ACADVL	chr17:7093209-7128586	OK	4.88	5.04	0.16	0.999522	FALSE		ACBD6	chr1:180257351-180472022	OK	5.58	5.4	-0.18	0.999352	FALSE		ACBD5
						ALX4	-1.31	2.98	4.28	0.5	0.06	1.24	TRUE	FALSE	FALSE																ACAP2	chr3:194995464-195163817	OK	3.33	3.08	-0.25	0.999522	FALSE		ACBD7	chr10:15117473-15130775	OK	2.47	3.02	0.55	0.999352	FALSE		ACBD6
						ZNF804A	-5.75	-1.52	4.23	#DIV/0!	1	0	FALSE	0	0																ACAP3	chr1:1227763-1243269	OK	2.26	2.79	0.53	0.999522	FALSE		ACCS	chr11:44087728-44105569	OK	1.19	1.6	0.41	0.999352	FALSE		ACBD7
						IFITM2	-2.74	1.43	4.17	0.92	1	0	FALSE	FALSE	FALSE																ACAT1	chr11:107992257-108018891	OK	6.01	5.87	-0.14	0.999522	FALSE		ACD	chr16:67679029-67694718	OK	3.72	3.75	0.03	0.999352	FALSE		ACCS
						PI15	-2.93	1.1	4.04	0.91	0.48	0.32	FALSE	FALSE	FALSE																ACAT2	chr6:160181290-160210735	OK	6.42	6.32	-0.1	0.999522	FALSE		ACE	chr17:61554421-61575741	OK	0.95	0.8	-0.15	0.999352	FALSE		ACD
						ARHGAP4	-2.46	1.54	4	0.6	0.43	0.37	FALSE	FALSE	FALSE																ACBD3	chr1:226332379-226374423	OK	4.26	4.15	-0.11	0.999522	FALSE		ACER3	chr11:76571916-76734850	OK	3.34	3.58	0.23	0.999352	FALSE		ACE
						MEG3	-6.31	-2.34	3.96	#DIV/0!	0.36	0.44	FALSE	0	0																ACBD4	chr17:43209966-43221543	OK	1.54	1.77	0.23	0.999522	FALSE		ACHE	chr7:100487614-100493541	OK	0.49	0.68	0.19	0.999352	FALSE		ACER3
						LINC00617	-1.36	2.55	3.91	0.51	0.28	0.55	FALSE	FALSE	FALSE																ACBD5	chr10:27484142-27531068	OK	3.53	3.21	-0.32	0.999522	FALSE		ACIN1	chr14:23527773-23569665	OK	6.34	6.5	0.16	0.999352	FALSE		ACHE
						ANGPTL2	-3.58	0.32	3.9	0.5	1	0	FALSE	FALSE	FALSE																ACBD6	chr1:180257351-180472022	OK	5.32	5.09	-0.23	0.999522	FALSE		ACLY	chr17:40023178-40075272	OK	6.96	6.76	-0.2	0.999352	FALSE		ACIN1
						HOXC-AS5	-5.22	-1.34	3.88	#DIV/0!	1	0	FALSE	0	0																ACBD7	chr10:15117473-15130775	OK	2.24	2.94	0.71	0.999522	FALSE		ACN9	chr7:96745904-96811075	OK	3.74	3.7	-0.03	0.999352	FALSE		ACLY
						SHROOM3	-1.93	1.94	3.86	0.1	0.05	1.26	TRUE	FALSE	FALSE																ACCS	chr11:44087728-44105569	OK	0.61	0.99	0.38	0.999522	FALSE		ACO1	chr9:32384600-32450832	OK	4.65	5.05	0.4	0.999352	FALSE		ACN9
						LAMA2	-2.41	1.45	3.86	0.36	0.1	0.99	FALSE	FALSE	FALSE																ACD	chr16:67679029-67694718	OK	4.04	4.33	0.29	0.999522	FALSE		ACO2	chr22:41865128-41940479	OK	5.57	5.6	0.03	0.999352	FALSE		ACO1
						ABCB4	-6.19	-2.33	3.86	#DIV/0!	1	0	FALSE	0	0																ACE	chr17:61554421-61575741	OK	0.42	0.64	0.22	0.999522	FALSE		ACOT13	chr6:24667262-24719403	OK	3.05	3.18	0.13	0.999352	FALSE		ACO2
						TDO2	-4.52	-0.69	3.83	#DIV/0!	1	0	FALSE	0	0																ACER2	chr9:19408924-19452500	OK	-1.74	-0.95	0.79	0.999522	FALSE		ACOT7	chr1:6324331-6453826	OK	6.4	6.49	0.09	0.999352	FALSE		ACOT13
						FBXO17	-0.85	2.96	3.82	0.34	0.23	0.64	FALSE	FALSE	FALSE																ACER3	chr11:76571916-76734850	OK	3.23	3.22	-0.01	0.999522	FALSE		ACOT8	chr20:44462469-44486048	OK	3.69	3.7	0.01	0.999352	FALSE		ACOT7
						GPER	-5.32	-1.52	3.8	#DIV/0!	1	0	FALSE	0	0																ACHE	chr7:100487614-100493541	OK	0.07	0.72	0.66	0.999522	FALSE		ACOT9	chrX:23721776-23761407	OK	4.77	4.79	0.02	0.999352	FALSE		ACOT8
						MATN3	-6.17	-2.39	3.79	#DIV/0!	1	0	FALSE	0	0																ACIN1	chr14:23527773-23569665	OK	6.26	6.44	0.18	0.999522	FALSE		ACOX1	chr17:73937588-74002080	OK	2.81	3.19	0.38	0.999352	FALSE		ACOT9
						NEDD8-MDP1	-3.73	0.04	3.76	6.45	1	0	FALSE	FALSE	FALSE																ACLY	chr17:40023178-40075272	OK	6.86	6.89	0.03	0.999522	FALSE		ACOX3	chr4:8368008-8442452	OK	1.83	1.78	-0.05	0.999352	FALSE		ACOX1
						THBS1	-3.57	0.19	3.76	0.33	0.77	0.11	FALSE	FALSE	FALSE																ACN9	chr7:96745904-96811075	OK	4.1	3.73	-0.37	0.999522	FALSE		ACP1	chr2:264868-278282	OK	7.02	7.03	0.01	0.999352	FALSE		ACOX3
						AKR1C3	-3.16	0.57	3.73	1.16	0.92	0.03	FALSE	FALSE	FALSE																ACO1	chr9:32384600-32450832	OK	4.68	4.94	0.26	0.999522	FALSE		ACP2	chr11:47260852-47290584	OK	3.26	3.31	0.05	0.999352	FALSE		ACP1
						AEBP1	-3.04	0.64	3.68	0.39	0.68	0.17	FALSE	FALSE	FALSE																ACO2	chr22:41865128-41940479	OK	5.52	5.58	0.06	0.999522	FALSE		ACP6	chr1:147119167-147142634	OK	2.27	2.37	0.1	0.999352	FALSE		ACP2
						SLFN12	-3.67	-0.04	3.63	0.19	0.96	0.02	FALSE	FALSE	FALSE																ACOT11	chr1:55013806-55100417	OK	-1.03	-0.34	0.7	0.999522	FALSE		ACPL2	chr3:140950681-141013486	OK	3.76	3.37	-0.39	0.999352	FALSE		ACP6
						MYOF	-3.1	0.51	3.62	0.91	0.59	0.23	FALSE	FALSE	FALSE																ACOT13	chr6:24667262-24719403	OK	2.93	2.68	-0.25	0.999522	FALSE		ACRC	chrX:70430034-70948962	OK	-0.41	0.68	1.09	0.999352	FALSE		ACPL2
						TGFBR3L	-5.03	-1.42	3.61	#DIV/0!	1	0	FALSE	0	0																ACOT7	chr1:6324331-6453826	OK	6.77	7.11	0.34	0.999522	FALSE		ACSF2	chr17:48503518-48552200	OK	1.66	2.36	0.7	0.999352	FALSE		ACRC
						ENOX1	-3.26	0.32	3.57	1.2	0.93	0.03	FALSE	FALSE	FALSE																ACOT8	chr20:44462469-44486048	OK	3.53	3.58	0.05	0.999522	FALSE		ACSF3	chr16:89160216-89222171	OK	2.43	2.81	0.38	0.999352	FALSE		ACSF2
						NELL1	-0.19	3.36	3.55	0.5	0.09	1.06	FALSE	FALSE	TRUE																ACOT9	chrX:23721776-23761407	OK	4.71	4.73	0.02	0.999522	FALSE		ACSL1	chr4:185676748-185747215	OK	4.73	4.43	-0.3	0.999352	FALSE		ACSF3
						GLIS3	-3.64	-0.09	3.55	0.47	0.82	0.08	FALSE	FALSE	FALSE																ACOX1	chr17:73937588-74002080	OK	2.95	3.1	0.15	0.999522	FALSE		ACSL3	chr2:223725731-223808119	OK	4.38	4.7	0.32	0.999352	FALSE		ACSL1
						OLFM3	-0.94	2.59	3.53	0.58	0.23	0.64	FALSE	FALSE	FALSE																ACOX3	chr4:8368008-8442452	OK	1.63	1.53	-0.1	0.999522	FALSE		ACSL4	chrX:108884563-108976621	OK	3.88	3.54	-0.34	0.999352	FALSE		ACSL3
						HRH2	-4.17	-0.65	3.52	0.66	1	0	FALSE	FALSE	0																ACP1	chr2:264868-278282	OK	7	6.71	-0.3	0.999522	FALSE		ACSS1	chr20:24986865-25038818	OK	2.96	2.8	-0.15	0.999352	FALSE		ACSL4
						HIST1H3A	-4.2	-0.69	3.51	#DIV/0!	1	0	FALSE	0	0																ACP2	chr11:47260852-47290584	OK	3.49	3.52	0.03	0.999522	FALSE		ACSS2	chr20:33462765-33515769	OK	4.07	3.74	-0.34	0.999352	FALSE		ACSS1
						SRPX2	-5.92	-2.42	3.5	#DIV/0!	1	0	FALSE	0	0																ACP6	chr1:147119167-147142634	OK	2.43	2.59	0.16	0.999522	FALSE		ACTA2	chr10:90694830-90775542	OK	0.85	1.42	0.58	0.999352	FALSE		ACSS2
						LPHN3	-2.27	1.19	3.46	1.07	0.45	0.34	FALSE	FALSE	FALSE																ACPL2	chr3:140950681-141013486	OK	3.45	3.16	-0.29	0.999522	FALSE		ACTB	chr7:5566778-5570232	OK	10.65	10.91	0.26	0.999352	FALSE		ACTA2
						ARX	-1.47	1.99	3.45	0.28	0.45	0.35	FALSE	FALSE	FALSE																ACRC	chrX:70430034-70948962	OK	-0.19	0.06	0.25	0.999522	FALSE		ACTG1	chr17:79476996-79479892	OK	10.49	10.58	0.09	0.999352	FALSE		ACTB
						HPD	-4.54	-1.1	3.44	0.57	1	0	FALSE	0	FALSE																ACRV1	chr11:125495030-125550793	OK	-2.22	-1.49	0.73	0.999522	FALSE		ACTG2	chr2:74120092-74146780	OK	4.37	5.32	0.95	0.784277	FALSE		ACTG1
						SNCG	-3.49	-0.05	3.44	#DIV/0!	1	0	0	FALSE	0																ACSF2	chr17:48503518-48552200	OK	1.14	1.61	0.47	0.999522	FALSE		ACTL6A	chr3:179280707-179306193	OK	6.22	6.27	0.04	0.999352	FALSE		ACTG2
						COL24A1	-3.73	-0.3	3.43	0.78	0.84	0.08	FALSE	FALSE	FALSE																ACSF3	chr16:89160216-89222171	OK	2.25	2.62	0.36	0.999522	FALSE		ACTL8	chr1:18081807-18153558	OK	-1.16	0.31	1.48	0.999352	FALSE		ACTL6A
						PRTN3	-5.65	-2.22	3.42	#DIV/0!	1	0	FALSE	0	0																ACSL1	chr4:185676748-185747215	OK	4.61	4.44	-0.17	0.999522	FALSE		ACTN1	chr14:69340839-69446083	OK	5.2	5.48	0.28	0.999352	FALSE		ACTL8
						EPHA3	-1.63	1.79	3.42	0.23	0.19	0.71	FALSE	FALSE	FALSE																ACSL3	chr2:223725731-223808119	OK	3.82	4.18	0.36	0.999522	FALSE		ACTN2	chr1:236849769-236927558	OK	-0.35	-1.64	-1.29	0.999352	FALSE		ACTN1
						ZIC3	-4.23	-0.84	3.39	1.02	1	0	FALSE	FALSE	0																ACSL4	chrX:108884563-108976621	OK	3.76	3.22	-0.54	0.999522	FALSE		ACTN4	chr19:39138266-39235114	OK	5.86	5.98	0.13	0.999352	FALSE		ACTN2
						CADM1	-1.34	2.03	3.37	0.38	0.25	0.6	FALSE	FALSE	FALSE																ACSL6	chr5:131285666-131347761	OK	-2.08	-1.98	0.1	0.999522	FALSE		ACTR10	chr14:58666832-58702353	OK	4.9	4.83	-0.06	0.999352	FALSE		ACTN4
						VSTM2L	-4.75	-1.45	3.3	#DIV/0!	1	0	FALSE	0	0																ACSS1	chr20:24986865-25038818	OK	2.95	2.93	-0.01	0.999522	FALSE		ACTR1A	chr10:104238985-104262512	OK	5.93	5.79	-0.13	0.999352	FALSE		ACTR10
						SEMA3A	-3.19	0.08	3.28	0.24	0.74	0.13	FALSE	FALSE	FALSE																ACSS2	chr20:33462765-33515769	OK	3.7	3.57	-0.13	0.999522	FALSE		ACTR1B	chr2:98272401-98280561	OK	4.22	4.1	-0.12	0.999352	FALSE		ACTR1A
						EGF	-3.51	-0.24	3.27	0.47	0.88	0.05	FALSE	FALSE	FALSE																ACTA2	chr10:90694830-90775542	OK	0.44	1.84	1.4	0.999522	FALSE		ACTR2	chr2:65454828-65498390	OK	6.49	6.51	0.03	0.999352	FALSE		ACTR1B
						CETN4P	-3.89	-0.65	3.24	0.24	1	0	FALSE	FALSE	0																ACTB	chr7:5566778-5570232	OK	11	11.33	0.33	0.999522	FALSE		ACTR3	chr2:114647536-114716167	OK	6.99	7.11	0.12	0.999352	FALSE		ACTR2
						KCND2	-2.73	0.5	3.22	0.75	0.78	0.11	FALSE	FALSE	FALSE																ACTG1	chr17:79476996-79479892	OK	10.89	11.04	0.14	0.999522	FALSE		ACTR3B	chr7:152456833-152552464	OK	3.11	3.36	0.25	0.999352	FALSE		ACTR3
						MLF1	-3.6	-0.38	3.22	0.72	0.94	0.03	FALSE	FALSE	FALSE																ACTG2	chr2:74120092-74146780	OK	4.84	5.92	1.08	0.464668	FALSE		ACTR3C	chr7:149944300-150035245	OK	1.38	2.07	0.69	0.999352	FALSE		ACTR3B
						HSD17B3	-4.86	-1.64	3.22	#DIV/0!	1	0	FALSE	0	0																ACTL6A	chr3:179280707-179306193	OK	6.45	6.17	-0.28	0.999522	FALSE		ACTR5	chr20:37377096-37401089	OK	3.43	3.43	0	0.999352	FALSE		ACTR3C
						MYO5C	-3.06	0.15	3.21	0.31	0.54	0.27	FALSE	FALSE	FALSE																ACTL8	chr1:18081807-18153558	OK	1.07	1.54	0.47	0.999522	FALSE		ACTR6	chr12:100593864-100618202	OK	4.71	4.58	-0.14	0.999352	FALSE		ACTR5
						CCDC169-SOHLH2	-3.9	-0.72	3.19	5.34	1	0	FALSE	FALSE	FALSE																ACTN1	chr14:69340839-69446083	OK	5.41	5.79	0.38	0.999522	FALSE		ACTR8	chr3:53901093-53916229	OK	3.5	3.34	-0.16	0.999352	FALSE		ACTR6
						SDSL	-1.04	2.14	3.17	0.36	0.88	0.06	FALSE	FALSE	FALSE																ACTN2	chr1:236849769-236927558	OK	-1.2	-2.55	-1.35	0.999522	FALSE		ACTRT3	chr3:169484710-169487683	OK	0.54	0.68	0.14	0.999352	FALSE		ACTR8
						ENPP2	-3.2	-0.06	3.14	0.28	0.89	0.05	FALSE	FALSE	FALSE																ACTN4	chr19:39138266-39235114	OK	5.85	6.22	0.37	0.999522	FALSE		ACVR1	chr2:158592957-158732374	OK	2.59	2.29	-0.3	0.999352	FALSE		ACTRT3
						LOC729739	-0.96	2.14	3.09	0.96	1	0	FALSE	FALSE	FALSE																ACTR10	chr14:58666832-58702353	OK	4.99	4.69	-0.3	0.999522	FALSE		ACVR1B	chr12:52345450-52390863	OK	3.43	3.24	-0.2	0.999352	FALSE		ACVR1
						HIST4H4	-3.91	-0.82	3.08	#DIV/0!	1	0	FALSE	0	0																ACTR1A	chr10:104238985-104262512	OK	6.01	5.88	-0.13	0.999522	FALSE		ACVR2A	chr2:148602569-149271044	OK	2.19	2.18	-0.02	0.999352	FALSE		ACVR1B
						PDE4B	-3.56	-0.48	3.08	0.05	0.94	0.03	FALSE	FALSE	FALSE																ACTR1B	chr2:98272401-98280561	OK	4.27	4.16	-0.1	0.999522	FALSE		ACVR2B	chr3:38492517-38534633	OK	2.14	2.32	0.19	0.999352	FALSE		ACVR2A
						RDH5	-4.98	-1.92	3.06	#DIV/0!	1	0	FALSE	0	0																ACTR2	chr2:65454828-65498390	OK	6.79	6.52	-0.28	0.999522	FALSE		ACVR2B-AS1	chr3:38492517-38534633	OK	0.25	0.25	0.01	0.999352	FALSE		ACVR2B
						ABCC6P2	-3.13	-0.11	3.02	#DIV/0!	1	0	0	0	FALSE																ACTR3	chr2:114647536-114716167	OK	7.23	7.09	-0.14	0.999522	FALSE		ACY1	chr3:52009041-52023218	OK	3.43	3.74	0.31	0.999352	FALSE		ACVR2B-AS1
						DLK1	-3.61	-0.58	3.02	#DIV/0!	1	0	FALSE	0	0																ACTR3B	chr7:152456833-152552464	OK	3	3.18	0.18	0.999522	FALSE		ACYP1	chr14:75519927-75530736	OK	3.73	3.64	-0.09	0.999352	FALSE		ACY1
						TCP11	-5.01	-2.03	2.98	#DIV/0!	1	0	FALSE	0	0																ACTR5	chr20:37377096-37401089	OK	3.21	3.25	0.04	0.999522	FALSE		ACYP2	chr2:54342409-54532435	OK	1.58	0.9	-0.68	0.999352	FALSE		ACYP1
						METTL7A	0.25	3.2	2.96	0.55	0.11	0.95	FALSE	FALSE	FALSE																ACTR6	chr12:100593864-100618202	OK	4.87	4.41	-0.46	0.999522	FALSE		ADA	chr20:43248162-43280376	OK	3.74	3.23	-0.51	0.999352	FALSE		ACYP2
						STRA6	-1.67	1.28	2.95	0.28	0.55	0.26	FALSE	FALSE	FALSE																ACTR8	chr3:53901093-53916229	OK	3.38	3.37	-0.02	0.999522	FALSE		ADAM10	chr15:58888509-59042177	OK	4.66	4.6	-0.06	0.999352	FALSE		ADA
						RBMS3	-3.53	-0.6	2.94	1.24	0.76	0.12	FALSE	FALSE	0																ACTRT3	chr3:169484710-169487683	OK	0.28	0.61	0.33	0.999522	FALSE		ADAM11	chr17:42836567-42859214	OK	2.57	2.34	-0.23	0.999352	FALSE		ADAM10
						C14orf178	-3.82	-0.91	2.91	#DIV/0!	1	0	FALSE	0	0																ACVR1	chr2:158592957-158732374	OK	2.49	2.32	-0.16	0.999522	FALSE		ADAM15	chr1:155006281-155042029	OK	5.66	5.35	-0.31	0.999352	FALSE		ADAM11
						GADL1	-1.49	1.42	2.9	0.35	0.62	0.21	FALSE	FALSE	FALSE																ACVR1B	chr12:52345450-52390863	OK	3.22	3.39	0.17	0.999522	FALSE		ADAM17	chr2:9629410-9695917	OK	3.86	3.89	0.03	0.999352	FALSE		ADAM15
						LRRC7	-5.33	-2.52	2.81	#DIV/0!	1	0	FALSE	0	0																ACVR2A	chr2:148602569-149271044	OK	1.79	1.93	0.14	0.999522	FALSE		ADAM19	chr5:156904311-157002783	OK	0.13	-1.37	-1.5	0.999352	FALSE		ADAM17
						SLC19A3	-2.83	-0.02	2.81	0.04	0.96	0.02	FALSE	FALSE	FALSE																ACVR2B	chr3:38492517-38534633	OK	1.77	1.88	0.11	0.999522	FALSE		ADAM1A	chr12:112336866-112339706	OK	1.72	1.86	0.14	0.999352	FALSE		ADAM19
						PRDM16	-3.24	-0.49	2.75	#DIV/0!	0.65	0.19	FALSE	0	0																ACVR2B-AS1	chr3:38492517-38534633	OK	0.25	0.4	0.15	0.999522	FALSE		ADAM22	chr7:87563565-87832204	OK	1.93	1.95	0.02	0.999352	FALSE		ADAM1A
						CADPS	-3.45	-0.72	2.73	#DIV/0!	0.79	0.1	FALSE	0	0																ACY1	chr3:52009041-52023218	OK	3.35	3.89	0.54	0.999522	FALSE		ADAM23	chr2:207308367-207482679	OK	2.7	3.35	0.66	0.999352	FALSE		ADAM22
						LINC00152	-1.26	1.45	2.7	0.21	1	0	FALSE	FALSE	FALSE																ACYP1	chr14:75519927-75530736	OK	4.27	3.72	-0.56	0.999522	FALSE		ADAM9	chr8:38854504-38962779	OK	5.06	4.42	-0.64	0.999352	FALSE		ADAM23
						CELF2	-1.12	1.57	2.7	0.15	0.18	0.74	FALSE	FALSE	FALSE																ACYP2	chr2:54342409-54532435	OK	1.52	1.3	-0.23	0.999522	FALSE		ADAMTS1	chr21:28208605-28217728	OK	1.11	0.95	-0.16	0.999352	FALSE		ADAM9
						GAP43	-3.45	-0.75	2.7	1.29	1	0	FALSE	FALSE	FALSE																ADA	chr20:43248162-43280376	OK	3.57	3.1	-0.47	0.999522	FALSE		ADAMTS13	chr9:136243283-136324508	OK	-1.66	-0.61	1.05	0.999352	FALSE		ADAMTS1
						IL1RAPL1	-4.06	-1.37	2.69	#DIV/0!	1	0	FALSE	0	0																ADAM10	chr15:58888509-59042177	OK	4.46	4.27	-0.19	0.999522	FALSE		ADAMTS15	chr11:130318868-130346539	OK	-0.38	-1.44	-1.06	0.999352	FALSE		ADAMTS15
						DLG2	-2.89	-0.22	2.67	0.42	0.62	0.21	FALSE	FALSE	FALSE																ADAM11	chr17:42836567-42859214	OK	2.26	2.28	0.02	0.999522	FALSE		ADAMTS17	chr15:100511642-100882183	OK	-0.88	-0.2	0.68	0.999352	FALSE		ADAMTS17
						FLJ41350	-1.44	1.23	2.67	0.49	0.88	0.05	FALSE	FALSE	FALSE																ADAM12	chr10:127702901-128077127	OK	-1.65	-3.48	-1.83	0.999522	FALSE		ADAMTS2	chr5:178537851-178772431	OK	2.16	2	-0.16	0.999352	FALSE		ADAMTS2
						LINC00173	-3.86	-1.2	2.66	0.98	1	0	FALSE	FALSE	0																ADAM15	chr1:155006281-155042029	OK	5.56	5.65	0.09	0.999522	FALSE		ADAMTS3	chr4:73146685-73434516	OK	1.26	1.31	0.05	0.999352	FALSE		ADAMTS3
						LOC100289656	-3.45	-0.79	2.66	#DIV/0!	1	0	FALSE	0	0																ADAM17	chr2:9629410-9695917	OK	3.7	3.56	-0.14	0.999522	FALSE		ADAMTS7	chr15:79051544-79103773	OK	0.61	0.9	0.29	0.999352	FALSE		ADAMTS7
						SLC2A5	-1.82	0.84	2.65	0.79	0.78	0.11	FALSE	FALSE	FALSE																ADAM19	chr5:156904311-157002783	OK	-0.44	-1.49	-1.05	0.999522	FALSE		ADAMTS9	chr3:64501330-64997143	OK	-1.9	-0.09	1.81	0.999352	FALSE		ADAMTS9
						UGT1A6	-2.88	-0.23	2.65	2.11	1	0	FALSE	FALSE	FALSE																ADAM1A	chr12:112336866-112339706	OK	1.35	1.38	0.04	0.999522	FALSE		ADAMTSL1	chr9:18474078-18910947	OK	1.14	2.24	1.09	0.999352	FALSE		ADAMTSL1
						HOXC11	-3.2	-0.56	2.63	0.91	1	0	FALSE	FALSE	FALSE																ADAM22	chr7:87563565-87832204	OK	1.9	1.37	-0.53	0.999522	FALSE		ADAMTSL4	chr1:150521897-150533412	OK	0.59	-0.12	-0.72	0.999352	FALSE		ADAMTSL4
						RBFOX3	-4.42	-1.79	2.63	#DIV/0!	1	0	FALSE	0	0																ADAM23	chr2:207308367-207482679	OK	2.48	2.82	0.35	0.999522	FALSE		ADAMTSL5	chr19:1505016-1513188	OK	0.44	-0.41	-0.85	0.999352	FALSE		ADAMTSL5
						CYYR1	-0.99	1.61	2.6	0.28	0.66	0.18	FALSE	FALSE	FALSE																ADAM8	chr10:135075919-135090407	OK	-2.21	-1.33	0.88	0.999522	FALSE		ADAP1	chr7:937536-994289	OK	2.37	1.77	-0.6	0.999352	FALSE		ADAP1
						KCTD11	-2.53	0.06	2.6	0.63	0.9	0.05	FALSE	FALSE	FALSE																ADAM9	chr8:38854504-38962779	OK	4.96	4.07	-0.89	0.604532	FALSE		ADAP2	chr17:29248753-29286211	OK	3.11	3.16	0.05	0.999352	FALSE		ADAP2
						FAM26E	-3.48	-0.89	2.59	#DIV/0!	1	0	FALSE	0	0																ADAMTS1	chr21:28208605-28217728	OK	0.62	0.69	0.07	0.999522	FALSE		ADAR	chr1:154554533-154600456	OK	5.94	6.14	0.2	0.999352	FALSE		ADAR
						STON1-GTF2A1L	-4.2	-1.6	2.59	#DIV/0!	1	0	FALSE	0	0																ADAMTS12	chr5:33527286-33892124	OK	-2.28	-1.48	0.8	0.999522	FALSE		ADARB1	chr21:46494492-46646478	OK	2	2.29	0.3	0.999352	FALSE		ADARB1
						ELFN2	-3.51	-0.93	2.58	#DIV/0!	0.82	0.09	FALSE	0	0																ADAMTS13	chr9:136243283-136324508	OK	-2.44	-1.37	1.08	0.999522	FALSE		ADAT1	chr16:75632246-75657221	OK	3.13	2.88	-0.25	0.999352	FALSE		ADAT1
						EGFEM1P	-3.27	-0.7	2.58	0.45	1	0	FALSE	FALSE	0																ADAMTS15	chr11:130318868-130346539	OK	-0.78	-1.53	-0.76	0.999522	FALSE		ADAT2	chr6:143743968-143771841	OK	1.25	1.28	0.03	0.999352	FALSE		ADAT2
						FAM19A4	-3.92	-1.35	2.57	0.52	1	0	FALSE	0	FALSE																ADAMTS17	chr15:100511642-100882183	OK	-0.85	-0.26	0.59	0.999522	FALSE		ADAT3	chr19:1905370-1926012	OK	0.16	-0.21	-0.37	0.999352	FALSE		ADAT3
						GRIA2	-2.76	-0.2	2.56	1.25	0.92	0.04	FALSE	FALSE	FALSE																ADAMTS2	chr5:178537851-178772431	OK	1.41	1.79	0.38	0.999522	FALSE		ADC	chr1:33546713-33585995	OK	-0.03	0.4	0.43	0.999352	FALSE		ADC
						FKBP1A-SDCBP2	-3.44	-0.88	2.56	4.32	1	0	FALSE	FALSE	FALSE																ADAMTS3	chr4:73146685-73434516	OK	1.28	0.69	-0.59	0.999522	FALSE		ADCK1	chr14:78266425-78400297	OK	3.54	3.32	-0.22	0.999352	FALSE		ADCK1
						PTGER3	-0.12	2.43	2.55	0.61	0.98	0.01	FALSE	FALSE	FALSE																ADAMTS7	chr15:79051544-79103773	OK	0.5	1.57	1.07	0.999522	FALSE		ADCK2	chr7:140372952-140394908	OK	4.43	4.13	-0.3	0.999352	FALSE		ADCK2
						LOC643669	-2.84	-0.29	2.55	0.88	1	0	FALSE	FALSE	0																ADAMTS9	chr3:64501330-64997143	OK	-2.04	0.09	2.13	0.878773	FALSE		ADCK3	chr1:227127937-227175246	OK	3.15	3.33	0.18	0.999352	FALSE		ADCK3
						HBZ	-4.68	-2.15	2.53	#DIV/0!	1	0	FALSE	0	0																ADAMTSL1	chr9:18474078-18910947	OK	1.18	1.83	0.65	0.999522	FALSE		ADCK4	chr19:41197433-41222790	OK	3.22	3.14	-0.07	0.999352	FALSE		ADCK4
						LRRC2-AS1	-4.82	-2.28	2.53	#DIV/0!	1	0	FALSE	0	0																ADAMTSL4	chr1:150521897-150533412	OK	-0.18	-0.79	-0.61	0.999522	FALSE		ADCK5	chr8:145597730-145634733	OK	1.3	0.85	-0.46	0.999352	FALSE		ADCK5
						GALNT5	0.41	2.93	2.52	0.19	0.21	0.67	FALSE	FALSE	FALSE																ADAMTSL5	chr19:1505016-1513188	OK	-0.01	0.3	0.31	0.999522	FALSE		ADCY1	chr7:45614124-45762714	OK	-0.27	-0.49	-0.22	0.999352	FALSE		ADCY1
						CDH3	-1.59	0.94	2.52	0.58	0.73	0.14	FALSE	FALSE	FALSE																ADAP1	chr7:937536-994289	OK	2.42	1.89	-0.53	0.999522	FALSE		ADCY3	chr2:25013135-25142055	OK	4.22	4.25	0.03	0.999352	FALSE		ADCY3
						C2orf82	-3.18	-0.67	2.51	#DIV/0!	1	0	FALSE	0	0																ADAP2	chr17:29248753-29286211	OK	2.71	2.99	0.27	0.999522	FALSE		ADCY6	chr12:49159974-49182820	OK	2.05	2.39	0.33	0.999352	FALSE		ADCY6
						SH2D2A	-4.02	-1.51	2.51	#DIV/0!	1	0	FALSE	0	0																ADAR	chr1:154554533-154600456	OK	5.91	6.08	0.18	0.999522	FALSE		ADCY7	chr16:50321822-50352043	OK	3.18	3.05	-0.13	0.999352	FALSE		ADCY7
						IFITM4P	-3.45	-0.97	2.48	#DIV/0!	1	0	FALSE	0	0																ADARB1	chr21:46494492-46646478	OK	1.68	2.03	0.34	0.999522	FALSE		ADCY9	chr16:4012649-4166186	OK	3.2	3.3	0.1	0.999352	FALSE		ADCY9
						SCUBE3	-0.76	1.73	2.48	0.23	0.43	0.37	FALSE	FALSE	FALSE																ADAT1	chr16:75632246-75657221	OK	2.91	2.72	-0.18	0.999522	FALSE		ADD1	chr4:2845583-2931802	OK	5.92	6.01	0.08	0.999352	FALSE		ADD1
						KCNN3	-4.78	-2.3	2.47	#DIV/0!	1	0	FALSE	0	0																ADAT2	chr6:143743968-143771841	OK	1	1.07	0.07	0.999522	FALSE		ADD2	chr2:70889215-70995375	OK	3.98	4.48	0.5	0.999352	FALSE		ADD2
						CADM2	-3.18	-0.72	2.46	#DIV/0!	0.61	0.22	FALSE	0	0																ADAT3	chr19:1905370-1926012	OK	0.5	1.48	0.97	0.999522	FALSE		ADD3	chr10:111705316-111895323	OK	3.53	4.26	0.73	0.922657	FALSE		ADD3
						IL32	-4.45	-2.01	2.44	#DIV/0!	1	0	FALSE	0	0																ADC	chr1:33546713-33585995	OK	0.18	0.6	0.41	0.999522	FALSE		ADH5	chr4:99992129-100009931	OK	6.44	6.33	-0.11	0.999352	FALSE		ADH5
						FAM71F1	-4.54	-2.1	2.43	#DIV/0!	1	0	FALSE	0	0																ADCK1	chr14:78266425-78400297	OK	3.1	3.2	0.1	0.999522	FALSE		ADI1	chr2:3501689-3523350	OK	5.65	5.4	-0.26	0.999352	FALSE		ADI1
						SUMO1P3	-3.96	-1.53	2.43	#DIV/0!	1	0	FALSE	0	0																ADCK2	chr7:140372952-140394908	OK	4.28	4.27	-0.01	0.999522	FALSE		ADIPOR1	chr1:202909959-202927700	OK	5.56	5.49	-0.07	0.999352	FALSE		ADIPOR1
						INHBE	-3.76	-1.35	2.41	#DIV/0!	1	0	FALSE	0	0																ADCK3	chr1:227127937-227175246	OK	3.37	3.69	0.32	0.999522	FALSE		ADIPOR2	chr12:1800246-1897845	OK	5.48	5.36	-0.12	0.999352	FALSE		ADIPOR2
						BEGAIN	-4.64	-2.25	2.39	#DIV/0!	1	0	FALSE	0	0																ADCK4	chr19:41197433-41222790	OK	3.28	3.36	0.08	0.999522	FALSE		ADK	chr10:75910942-76469061	OK	5.33	4.98	-0.35	0.999352	FALSE		ADK
						ZNF440	-1.74	0.64	2.38	0.3	0.92	0.03	FALSE	FALSE	FALSE																ADCK5	chr8:145597730-145634733	OK	1.04	1.3	0.27	0.999522	FALSE		ADM	chr11:10326641-10328923	OK	1.97	2.2	0.23	0.999352	FALSE		ADM
						LMO1	-2.65	-0.27	2.38	0.18	1	0	FALSE	FALSE	FALSE																ADCY1	chr7:45614124-45762714	OK	-0.33	-0.72	-0.39	0.999522	FALSE		ADM2	chr22:50919984-50924866	OK	0.3	0.99	0.69	0.999352	FALSE		ADM2
						FLJ42875	-2.83	-0.46	2.37	0.03	1	0	FALSE	0	FALSE																ADCY3	chr2:25013135-25142055	OK	4.23	4.45	0.22	0.999522	FALSE		ADM5	chr19:50191941-50194247	OK	2.27	2.14	-0.13	0.999352	FALSE		ADM5
						GAL3ST2	-4.26	-1.9	2.36	#DIV/0!	1	0	FALSE	0	0																ADCY5	chr3:123001142-123167392	OK	-2.35	-2.47	-0.12	0.999522	FALSE		ADNP	chr20:49506882-49547527	OK	5.82	5.77	-0.05	0.999352	FALSE		ADNP
						FBN1	-0.8	1.55	2.36	0.38	0.12	0.91	FALSE	TRUE	FALSE																ADCY6	chr12:49159974-49182820	OK	2.23	2.43	0.2	0.999522	FALSE		ADNP2	chr18:77866914-77898228	OK	4.44	4.32	-0.12	0.999352	FALSE		ADNP2
						SNCAIP	-1.6	0.75	2.35	0.89	1	0	FALSE	FALSE	FALSE																ADCY7	chr16:50321822-50352043	OK	2.92	2.94	0.02	0.999522	FALSE		ADO	chr10:64564515-64568239	OK	3.95	3.82	-0.13	0.999352	FALSE		ADO
						TRIML2	-0.2	2.15	2.35	0.69	0.94	0.03	FALSE	FALSE	FALSE																ADCY9	chr16:4012649-4166186	OK	2.59	3.13	0.54	0.999522	FALSE		ADORA2A	chr22:24823529-24890783	OK	1.16	0.52	-0.64	0.999352	FALSE		ADORA2A
						ANKRD63	-3.55	-1.2	2.35	#DIV/0!	1	0	FALSE	0	0																ADD1	chr4:2845583-2931802	OK	5.85	5.97	0.12	0.999522	FALSE		ADORA2B	chr17:15848230-15879210	OK	2.41	2.5	0.09	0.999352	FALSE		ADORA2B
						LGSN	-2.65	-0.32	2.33	0.41	0.97	0.01	FALSE	FALSE	FALSE																ADD2	chr2:70889215-70995375	OK	4	4.6	0.6	0.999522	FALSE		ADPGK	chr15:73043707-73090540	OK	5.9	6.02	0.13	0.999352	FALSE		ADPGK
						KL	-3.93	-1.61	2.32	#DIV/0!	1	0	FALSE	0	0																ADD3	chr10:111705316-111895323	OK	4.06	4.34	0.28	0.999522	FALSE		ADPRH	chr3:119298522-119308792	OK	0.59	-0.96	-1.56	0.999352	FALSE		ADPRH
						EPSTI1	-4.47	-2.17	2.3	#DIV/0!	1	0	FALSE	0	0																ADH5	chr4:99992129-100009931	OK	6.54	6.36	-0.18	0.999522	FALSE		ADPRHL1	chr13:114076259-114107839	OK	2.81	2.58	-0.23	0.999352	FALSE		ADPRHL1
						BOLA1	-4.38	-2.09	2.28	#DIV/0!	1	0	FALSE	0	0																ADHFE1	chr8:67344717-67381044	OK	-2.05	-3.55	-1.5	0.999522	FALSE		ADPRHL2	chr1:36554452-36559533	OK	4.67	4.43	-0.25	0.999352	FALSE		ADPRHL2
						CALCR	-4.21	-1.93	2.28	#DIV/0!	1	0	FALSE	0	0																ADI1	chr2:3501689-3523350	OK	6.1	5.78	-0.31	0.999522	FALSE		ADPRM	chr17:10600926-10614875	OK	1.8	1.54	-0.26	0.999352	FALSE		ADPRM
						SLC51B	-4.54	-2.25	2.28	#DIV/0!	1	0	FALSE	0	0																ADIPOR1	chr1:202909959-202927700	OK	5.45	5.38	-0.07	0.999522	FALSE		ADRA1A	chr8:26605666-26722922	OK	-0.7	0.33	1.03	0.999352	FALSE		ADRA1A
						HOXB-AS3	-2.62	-0.35	2.27	#DIV/0!	1	0	0	FALSE	0																ADIPOR2	chr12:1800246-1897845	OK	5.36	5.21	-0.15	0.999522	FALSE		ADRA2B	chr2:96778622-96781888	OK	-0.25	-1.01	-0.76	0.999352	FALSE		ADRA2B
						LRRN3	0.18	2.43	2.25	0.07	0.58	0.23	FALSE	FALSE	FALSE																ADK	chr10:75910942-76469061	OK	5.32	4.65	-0.67	0.999522	FALSE		ADRBK1	chr11:67033904-67054029	OK	4.67	4.31	-0.36	0.999352	FALSE		ADRBK1
						ABHD1	-3.68	-1.43	2.24	#DIV/0!	1	0	FALSE	0	0																ADM	chr11:10326641-10328923	OK	2.49	2.89	0.4	0.999522	FALSE		ADRBK2	chr22:25960860-26125258	OK	2.04	2.1	0.05	0.999352	FALSE		ADRBK2
						PIP5KL1	-4.23	-2.01	2.22	#DIV/0!	1	0	FALSE	0	0																ADM2	chr22:50919984-50924866	OK	-0.4	0.73	1.13	0.999522	FALSE		ADRM1	chr20:60878026-60883918	OK	6.75	6.63	-0.12	0.999352	FALSE		ADRM1
						VMO1	-3.56	-1.35	2.21	0.57	1	0	FALSE	0	FALSE																ADM5	chr19:50191941-50194247	OK	1.59	2.21	0.61	0.999522	FALSE		ADSL	chr22:40742503-40762575	OK	6.9	6.94	0.05	0.999352	FALSE		ADSL
						KRT18P55	-3.93	-1.72	2.21	#DIV/0!	1	0	FALSE	0	0																ADNP	chr20:49506882-49547527	OK	5.6	5.52	-0.08	0.999522	FALSE		ADSS	chr1:244571793-244615436	OK	4.68	4.63	-0.05	0.999352	FALSE		ADSS
						NIPAL4	-3.95	-1.75	2.2	#DIV/0!	1	0	FALSE	0	0																ADNP2	chr18:77866914-77898228	OK	4.42	4.35	-0.07	0.999522	FALSE		ADSSL1	chr14:105190533-105213647	OK	-2.77	-0.33	2.44	0.999352	FALSE		ADSSL1
						BMP7	-0.69	1.51	2.2	0.34	0.76	0.12	FALSE	FALSE	FALSE																ADO	chr10:64564515-64568239	OK	3.77	4.01	0.23	0.999522	FALSE		AEBP1	chr7:44143959-44154159	OK	-2.49	0.85	3.34	0.710993	FALSE		AEBP1
						FAM26D	-3.03	-0.85	2.19	#DIV/0!	1	0	FALSE	0	0																ADORA1	chr1:203096835-203136533	OK	-0.81	-2.09	-1.28	0.999522	FALSE		AEBP2	chr12:19592607-19675173	OK	4.45	4.6	0.14	0.999352	FALSE		AEBP2
						TSPAN12	1.59	3.75	2.16	0.35	0.18	0.74	FALSE	FALSE	FALSE																ADORA2A	chr22:24823529-24890783	OK	0.52	0.57	0.05	0.999522	FALSE		AEN	chr15:89164526-89175512	OK	6.76	6.61	-0.15	0.999352	FALSE		AEN
						LOC100302640	-2.06	0.1	2.16	1.29	1	0	0	FALSE	FALSE																ADORA2B	chr17:15848230-15879210	OK	2.09	2.2	0.11	0.999522	FALSE		AES	chr19:3052907-3062964	OK	6.58	6.66	0.08	0.999352	FALSE		AES
						RTBDN	-4.07	-1.9	2.16	#DIV/0!	1	0	FALSE	0	0																ADPGK	chr15:73043707-73090540	OK	5.9	5.87	-0.03	0.999522	FALSE		AFAP1	chr4:7755816-7941653	OK	2.58	2.7	0.13	0.999352	FALSE		AFAP1
						HCLS1	2.52	4.67	2.16	0.13	0.06	1.2	FALSE	TRUE	TRUE																ADPGK-AS1	chr15:73043707-73090540	OK	-1.45	-0.26	1.19	0.999522	FALSE		AFAP1L1	chr5:148651400-148721367	OK	0.09	-0.85	-0.95	0.999352	FALSE		AFAP1L1
						NKX2-1	0.27	2.43	2.16	0.36	0.72	0.15	FALSE	FALSE	FALSE																ADPRH	chr3:119298522-119308792	OK	0.16	-1.34	-1.5	0.999522	FALSE		AFF1	chr4:87856153-88062206	OK	3.03	2.93	-0.1	0.999352	FALSE		AFF1
						CGB7	-4.42	-2.29	2.13	#DIV/0!	1	0	FALSE	0	0																ADPRHL1	chr13:114076259-114107839	OK	2.35	2.48	0.12	0.999522	FALSE		AFF2	chrX:147582138-148082193	OK	1.18	1.75	0.58	0.999352	FALSE		AFF2
						DUSP26	-2.38	-0.26	2.11	1.05	1	0	FALSE	FALSE	FALSE																ADPRHL2	chr1:36554452-36559533	OK	4.73	4.55	-0.18	0.999522	FALSE		AFF4	chr5:132211070-132299354	OK	4.36	4.25	-0.1	0.999352	FALSE		AFF4
						GAL3ST4	-2.41	-0.32	2.08	0.49	1	0	FALSE	FALSE	FALSE																ADPRM	chr17:10600926-10614875	OK	1.82	1.38	-0.44	0.999522	FALSE		AFG3L1P	chr16:90036182-90067195	OK	3.05	3.73	0.68	0.999352	FALSE		AFG3L1P
						LMOD1	-4.02	-1.94	2.08	#DIV/0!	1	0	FALSE	0	0																ADRA1A	chr8:26605666-26722922	OK	-1.18	0	1.18	0.999522	FALSE		AFG3L2	chr18:12328942-12377275	OK	6.04	5.96	-0.08	0.999352	FALSE		AFG3L2
						IDO1	-2.37	-0.3	2.07	0.29	1	0	FALSE	FALSE	FALSE																ADRA2B	chr2:96778622-96781888	OK	-0.67	-0.77	-0.1	0.999522	FALSE		AFMID	chr17:76183397-76203782	OK	3.53	3.6	0.08	0.999352	FALSE		AFMID
						ADAMTS9	-2.17	-0.1	2.07	0.23	0.96	0.02	FALSE	FALSE	FALSE																ADRA2C	chr4:3768295-3770253	OK	-1.66	-1.96	-0.3	0.999522	FALSE		AFTPH	chr2:64751438-64820138	OK	3.29	3.52	0.23	0.999352	FALSE		AFTPH
						TSPAN18	-0.23	1.82	2.05	0.12	1	0	FALSE	FALSE	FALSE																ADRBK1	chr11:67033904-67054029	OK	4.63	4.61	-0.02	0.999522	FALSE		AGA	chr4:178351928-178363657	OK	3.39	3.62	0.23	0.999352	FALSE		AGA
						LOC100129722	-4.2	-2.15	2.04	#DIV/0!	1	0	FALSE	0	0																ADRBK2	chr22:25960860-26125258	OK	2.02	1.84	-0.18	0.999522	FALSE		AGAP1	chr2:236402732-237040444	OK	3	2.79	-0.22	0.999352	FALSE		AGAP1
						PHLDA1	-1.58	0.4	1.98	0.17	0.98	0.01	FALSE	FALSE	FALSE																ADRM1	chr20:60878026-60883918	OK	6.74	7.09	0.36	0.999522	FALSE		AGAP3	chr7:150783825-150841523	OK	4.51	4.29	-0.23	0.999352	FALSE		AGAP3
						GRIK5	-3.56	-1.58	1.98	#DIV/0!	1	0	FALSE	0	0																ADSL	chr22:40742503-40762575	OK	7.04	6.98	-0.07	0.999522	FALSE		AGAP6	chr10:51748077-51770259	OK	0.97	1.22	0.25	0.999352	FALSE		AGAP6
						TICAM2	-4.13	-2.15	1.98	#DIV/0!	1	0	FALSE	0	0																ADSS	chr1:244571793-244615436	OK	5.01	4.71	-0.3	0.999522	FALSE		AGAP7	chr10:51464150-51486327	OK	-0.58	0.63	1.21	0.999352	FALSE		AGAP7
						BCMO1	-1.61	0.36	1.98	0.37	1	0	FALSE	FALSE	FALSE																ADSSL1	chr14:105190533-105213647	OK	-1.99	-2.35	-0.36	0.999522	FALSE		AGBL5	chr2:27274490-27294567	OK	4.38	4.59	0.21	0.999352	FALSE		AGBL5
						FXYD6-FXYD2	-3.86	-1.9	1.97	#DIV/0!	1	0	FALSE	0	0																AEBP1	chr7:44143959-44154159	OK	-3.78	0.32	4.1	0.389582	FALSE		AGER	chr6_ssto_hap7:3496472-3499827	OK	1.46	1.75	0.29	0.999352	FALSE		AGER
						TSPAN10	-3.44	-1.46	1.97	#DIV/0!	1	0	FALSE	0	0																AEBP2	chr12:19592607-19675173	OK	4.51	4.22	-0.28	0.999522	FALSE		AGFG1	chr2:228336847-228425938	OK	4.04	3.91	-0.12	0.999352	FALSE		AGFG1
						NME3	1.6	3.56	1.96	0.21	0.86	0.06	FALSE	FALSE	FALSE																AEN	chr15:89164526-89175512	OK	6.61	6.72	0.11	0.999522	FALSE		AGFG2	chr7:100136833-100165843	OK	0.5	0.71	0.22	0.999352	FALSE		AGFG2
						FIGNL2	-2.99	-1.03	1.96	#DIV/0!	1	0	FALSE	0	0																AES	chr19:3052907-3062964	OK	6.66	6.92	0.25	0.999522	FALSE		AGGF1	chr5:76326209-76361058	OK	3.18	3.3	0.11	0.999352	FALSE		AGGF1
						NPPA	-4.37	-2.41	1.96	#DIV/0!	1	0	FALSE	0	0																AFAP1	chr4:7755816-7941653	OK	2.66	2.79	0.13	0.999522	FALSE		AGK	chr7:141251077-141354209	OK	4.66	4.66	0	0.999352	FALSE		AGK
						FAM229A	-2.68	-0.73	1.95	#DIV/0!	1	0	FALSE	0	0																AFAP1L1	chr5:148651400-148721367	OK	-0.66	-1.09	-0.43	0.999522	FALSE		AGL	chr1:100315639-100389579	OK	4.25	4.25	0	0.999352	FALSE		AGL
						JMJD1C-AS1	-2.67	-0.73	1.94	#DIV/0!	1	0	FALSE	0	0																AFAP1L2	chr10:116054582-116164515	OK	-2.34	-3.09	-0.76	0.999522	FALSE		AGO1	chr1:36348809-36389899	OK	3.94	3.74	-0.2	0.999352	FALSE		AGO1
						PLA2G3	-4	-2.06	1.94	#DIV/0!	1	0	FALSE	0	0																AFF1	chr4:87856153-88062206	OK	2.83	2.81	-0.02	0.999522	FALSE		AGO2	chr8:141541263-141645646	OK	4.54	4.63	0.09	0.999352	FALSE		AGO2
						RAMP2-AS1	-1.44	0.48	1.93	0.55	1	0	FALSE	FALSE	FALSE																AFF2	chrX:147582138-148082193	OK	1.69	1.73	0.03	0.999522	FALSE		AGO3	chr1:36396682-36522063	OK	1.7	2.05	0.35	0.999352	FALSE		AGO3
						ZRANB2-AS1	-0.47	1.46	1.93	0.59	1	0	FALSE	FALSE	FALSE																AFF3	chr2:100163715-100759037	OK	-1.28	-0.88	0.4	0.999522	FALSE		AGO4	chr1:36273827-36323490	OK	2.6	2.08	-0.52	0.999352	FALSE		AGO4
						SNORD88B	-3.21	-1.29	1.93	21.93	1	0	FALSE	FALSE	0																AFF4	chr5:132211070-132299354	OK	4.18	4.08	-0.1	0.999522	FALSE		AGPAT1	chr6_ssto_hap7:3468303-3493616	OK	5.29	5.59	0.3	0.999352	FALSE		AGPAT1
						ETV1	-2.31	-0.39	1.92	0.48	0.96	0.02	FALSE	FALSE	FALSE																AFG3L1P	chr16:90036182-90067195	OK	2.73	3.09	0.36	0.999522	FALSE		AGPAT2	chr9:139567594-139581911	OK	4.39	4.8	0.41	0.999352	FALSE		AGPAT2
						CRYAB	-1.4	0.52	1.92	#DIV/0!	1	0	FALSE	0	0																AFG3L2	chr18:12328942-12377275	OK	5.85	5.71	-0.14	0.999522	FALSE		AGPAT3	chr21:45285115-45407475	OK	3.4	3.54	0.13	0.999352	FALSE		AGPAT3
						SHISA8	-1.75	0.17	1.92	#DIV/0!	1	0	FALSE	0	0																AFMID	chr17:76183397-76203782	OK	3.27	3.35	0.08	0.999522	FALSE		AGPAT4	chr6:161551056-161695107	OK	0.39	1.28	0.89	0.999352	FALSE		AGPAT4
						TMEM35	0.12	2.02	1.9	0.14	0.99	0	FALSE	FALSE	FALSE																AFTPH	chr2:64751438-64820138	OK	3.3	3.29	-0.01	0.999522	FALSE		AGPAT5	chr8:6565877-6619021	OK	4.71	4.17	-0.54	0.999352	FALSE		AGPAT5
						VIT	-1.39	0.52	1.9	0.39	1	0	FALSE	FALSE	FALSE																AGA	chr4:178351928-178363657	OK	2.99	3.3	0.31	0.999522	FALSE		AGPAT6	chr8:41435706-41482520	OK	4.81	4.16	-0.65	0.94806	FALSE		AGPAT6
						GATA3-AS1	-4.18	-2.28	1.9	#DIV/0!	1	0	FALSE	0	0																AGAP1	chr2:236402732-237040444	OK	2.66	2.58	-0.07	0.999522	FALSE		AGPAT9	chr4:84457066-84527027	OK	2.95	3.2	0.25	0.999352	FALSE		AGPAT9
						PCDH11X	-2.84	-0.94	1.9	#DIV/0!	1	0	FALSE	0	0																AGAP3	chr7:150783825-150841523	OK	4.32	4.57	0.24	0.999522	FALSE		AGPHD1	chr15:78799905-78829715	OK	3.47	3.2	-0.27	0.999352	FALSE		AGPHD1
						TRIM61	-4.08	-2.18	1.9	#DIV/0!	1	0	FALSE	0	0																AGAP5	chr10:75434032-75457554	OK	0	0.45	0.46	0.999522	FALSE		AGPS	chr2:178257470-178408564	OK	4.22	4.33	0.11	0.999352	FALSE		AGPS
						HIST1H3B	-2.29	-0.4	1.89	0.06	1	0	FALSE	FALSE	0																AGAP6	chr10:51748077-51770259	OK	1.76	2.03	0.26	0.999522	FALSE		AGRN	chr1:955502-991499	OK	3.38	3.41	0.03	0.999352	FALSE		AGRN
						HOXC4	-3.9	-2.01	1.89	#DIV/0!	1	0	FALSE	0	0																AGAP7	chr10:51464150-51486327	OK	0.44	0.58	0.13	0.999522	FALSE		AGTPBP1	chr9:88161453-88356944	OK	3.2	3.25	0.04	0.999352	FALSE		AGTPBP1
						LRRC31	-0.94	0.95	1.89	0.38	1	0	FALSE	FALSE	FALSE																AGBL3	chr7:134671258-134820530	OK	-3.13	-2.24	0.88	0.999522	FALSE		AGTRAP	chr1:11796141-11810828	OK	4.03	4.41	0.38	0.999352	FALSE		AGTRAP
						ZFP91-CNTF	-1.79	0.1	1.88	2.72	1	0	FALSE	FALSE	FALSE																AGBL5	chr2:27274490-27294567	OK	4.21	4.54	0.33	0.999522	FALSE		AGXT2L2	chr5:177631507-177659803	OK	1.75	2.14	0.39	0.999352	FALSE		AGXT2L2
						NOG	0.24	2.13	1.88	0.59	0.95	0.02	FALSE	FALSE	FALSE																AGER	chr6_ssto_hap7:3496472-3499827	OK	0.94	1.07	0.13	0.999522	FALSE		AHCTF1	chr1:247002401-247094726	OK	3.28	3.23	-0.05	0.999352	FALSE		AHCTF1
						RPS6KA6	0.58	2.45	1.87	0.16	0.14	0.85	FALSE	FALSE	FALSE																AGFG1	chr2:228336847-228425938	OK	3.78	3.64	-0.15	0.999522	FALSE		AHCY	chr20:32868070-32899608	OK	7.94	7.82	-0.11	0.999352	FALSE		AHCY
						OLIG1	-2.21	-0.34	1.87	0.11	1	0	FALSE	FALSE	0																AGFG2	chr7:100136833-100165843	OK	0.5	0.85	0.35	0.999522	FALSE		AHCYL1	chr1:110527386-110566364	OK	5.39	5.22	-0.17	0.999352	FALSE		AHCYL1
						FOXP2	-3.78	-1.91	1.87	#DIV/0!	1	0	FALSE	0	0																AGGF1	chr5:76326209-76361058	OK	3.07	3.04	-0.03	0.999522	FALSE		AHCYL2	chr7:128864854-129070052	OK	2.8	2.75	-0.05	0.999352	FALSE		AHCYL2
						FAM215A	-3.21	-1.34	1.86	#DIV/0!	1	0	FALSE	0	0																AGK	chr7:141251077-141354209	OK	4.53	4.29	-0.24	0.999522	FALSE		AHDC1	chr1:27860755-27930143	OK	0.37	0.33	-0.04	0.999352	FALSE		AHDC1
						ALDH3B1	-2.06	-0.21	1.86	0.27	1	0	FALSE	FALSE	FALSE																AGL	chr1:100315639-100389579	OK	4.03	3.8	-0.23	0.999522	FALSE		AHI1	chr6:135605109-135818903	OK	2.26	2.31	0.05	0.999352	FALSE		AHI1
						C10orf114	0.22	2.08	1.86	0.13	1	0	FALSE	FALSE	FALSE																AGO1	chr1:36348809-36389899	OK	3.58	3.78	0.2	0.999522	FALSE		AHNAK	chr11:62201013-62314332	OK	4.57	5.08	0.51	0.999352	FALSE		AHNAK
						LYL1	-4.02	-2.17	1.85	#DIV/0!	1	0	FALSE	0	0																AGO2	chr8:141541263-141645646	OK	4.2	4.37	0.18	0.999522	FALSE		AHR	chr7:17338275-17385775	OK	1.25	1.06	-0.2	0.999352	FALSE		AHR
						CORT	-3.28	-1.43	1.84	#DIV/0!	1	0	FALSE	0	0																AGO3	chr1:36396682-36522063	OK	1.84	1.72	-0.12	0.999522	FALSE		AHRR	chr5:271735-438405	OK	-0.11	0.35	0.46	0.999352	FALSE		AHRR
						NRCAM	-2.71	-0.87	1.84	0.68	1	0	FALSE	FALSE	0																AGO4	chr1:36273827-36323490	OK	2.14	1.69	-0.45	0.999522	FALSE		AHSA1	chr14:77924372-77935815	OK	7.49	7.55	0.06	0.999352	FALSE		AHSA1
						GPR27	-1.96	-0.12	1.84	0.43	1	0	FALSE	FALSE	0																AGPAT1	chr6_ssto_hap7:3468303-3493616	OK	5.37	5.77	0.4	0.999522	FALSE		AHSA2	chr2:61404554-61697849	OK	3.07	3.58	0.51	0.999352	FALSE		AHSA2
						TMEM88	-3.83	-1.99	1.83	#DIV/0!	1	0	FALSE	0	0																AGPAT2	chr9:139567594-139581911	OK	4.53	5.27	0.74	0.999522	FALSE		AIDA	chr1:222841354-222885864	OK	5.69	5.55	-0.14	0.999352	FALSE		AIDA
						ZSCAN18	-1.58	0.25	1.82	0.21	1	0	FALSE	FALSE	FALSE																AGPAT3	chr21:45285115-45407475	OK	2.92	3.36	0.44	0.999522	FALSE		AIF1L	chr9:133971862-133998539	OK	4.33	4.46	0.13	0.999352	FALSE		AIF1L
						PYY2	-2.76	-0.94	1.82	#DIV/0!	1	0	FALSE	0	0																AGPAT4	chr6:161551056-161695107	OK	0.13	1.2	1.06	0.999522	FALSE		AIFM1	chrX:129263337-129299861	OK	6.68	6.72	0.04	0.999352	FALSE		AIFM1
						THSD7B	-4.16	-2.33	1.82	#DIV/0!	1	0	FALSE	0	0																AGPAT4-IT1	chr6:161551056-161695107	OK	-1.7	-1.59	0.11	0.999522	FALSE		AIFM2	chr10:71812356-71892690	OK	3.44	3.66	0.21	0.999352	FALSE		AIFM2
						PNCK	0.24	2.06	1.82	1.14	0.83	0.08	FALSE	FALSE	FALSE																AGPAT5	chr8:6565877-6619021	OK	4.76	3.96	-0.79	0.871606	FALSE		AIG1	chr6:143382022-143661441	OK	3.71	4.11	0.4	0.999352	FALSE		AIG1
						BVES	-0.76	1.05	1.82	0.21	0.91	0.04	FALSE	FALSE	FALSE																AGPAT6	chr8:41435706-41482520	OK	4.73	3.99	-0.74	0.999522	FALSE		AIMP1	chr4:106967232-107270381	OK	4.91	5.05	0.14	0.999352	FALSE		AIMP1
						SYNPO	-4	-2.19	1.8	#DIV/0!	1	0	FALSE	0	0																AGPAT9	chr4:84457066-84527027	OK	2.81	3.11	0.3	0.999522	FALSE		AIMP2	chr7:6048881-6098860	OK	4.91	5.13	0.22	0.999352	FALSE		AIMP2
						LAMB1	1.84	3.64	1.8	0.09	0.07	1.18	FALSE	TRUE	TRUE																AGPHD1	chr15:78799905-78829715	OK	3.22	2.83	-0.39	0.999522	FALSE		AIP	chr11:67250504-67258579	OK	4.91	4.85	-0.07	0.999352	FALSE		AIP
						ABCC6	-1.74	0.05	1.79	0.3	1	0	FALSE	FALSE	FALSE																AGPS	chr2:178257470-178408564	OK	4.34	4.22	-0.12	0.999522	FALSE		AJUBA	chr14:23440409-23451848	OK	2.69	3.67	0.98	0.687941	FALSE		AJUBA
						OTX2-AS1	-1.19	0.59	1.79	0.55	1	0	FALSE	FALSE	FALSE																AGR3	chr7:16899029-16921613	OK	-1.81	-2.37	-0.56	0.999522	FALSE		AK1	chr9:130628758-130640022	OK	-0.09	0.52	0.61	0.999352	FALSE		AK1
						FAM127C	-3.8	-2.02	1.78	#DIV/0!	1	0	FALSE	0	0																AGRN	chr1:955502-991499	OK	2.95	3.98	1.03	0.430675	FALSE		AK2	chr1:33473540-33502512	OK	6.79	6.7	-0.09	0.999352	FALSE		AK2
						GNRH2	-3.84	-2.05	1.78	#DIV/0!	1	0	FALSE	0	0																AGTPBP1	chr9:88161453-88356944	OK	2.95	2.7	-0.25	0.999522	FALSE		AK3	chr9:4709556-4742043	OK	4.55	4.39	-0.16	0.999352	FALSE		AK3
						SETBP1	-1.56	0.21	1.77	0.18	1	0	FALSE	FALSE	FALSE																AGTRAP	chr1:11796141-11810828	OK	4.2	4.52	0.32	0.999522	FALSE		AK4	chr1:65613231-65697828	OK	3.25	3.04	-0.22	0.999352	FALSE		AK4
						IL3RA	-1.9	-0.13	1.77	#DIV/0!	1	0	0	FALSE	0																AGXT2L2	chr5:177631507-177659803	OK	1.46	1.67	0.21	0.999522	FALSE		AK7	chr14:96858447-96955764	OK	0.47	0.01	-0.47	0.999352	FALSE		AK7
						CLDND2	-3.6	-1.83	1.77	#DIV/0!	1	0	FALSE	0	0																AHCTF1	chr1:247002401-247094726	OK	4.34	4.18	-0.16	0.999522	FALSE		AKAP1	chr17:55162552-55198710	OK	5.04	4.75	-0.29	0.999352	FALSE		AKAP1
						PCDH7	-2.74	-0.98	1.77	#DIV/0!	1	0	FALSE	0	0																AHCTF1P1	chr2:162355577-162364413	OK	-2.03	-2.49	-0.47	0.999522	FALSE		AKAP10	chr17:19807764-19881169	OK	3.35	3.41	0.05	0.999352	FALSE		AKAP10
						HOXC10	1.68	3.44	1.76	0.24	0.62	0.2	FALSE	FALSE	FALSE																AHCY	chr20:32868070-32899608	OK	8.02	7.91	-0.1	0.999522	FALSE		AKAP11	chr13:42846288-42897403	OK	3.07	3.34	0.27	0.999352	FALSE		AKAP11
						NEURL	-3.95	-2.19	1.76	#DIV/0!	1	0	FALSE	0	0																AHCYL1	chr1:110527386-110566364	OK	5.18	5.05	-0.13	0.999522	FALSE		AKAP12	chr6:151561133-151679694	OK	5.54	5.36	-0.17	0.999352	FALSE		AKAP12
						PFN4	-3.2	-1.43	1.76	#DIV/0!	1	0	FALSE	0	0																AHCYL2	chr7:128864854-129070052	OK	2.81	2.64	-0.17	0.999522	FALSE		AKAP13	chr15:85923846-86292589	OK	3.57	3.65	0.07	0.999352	FALSE		AKAP13
						DGCR5	-2.24	-0.49	1.76	0.73	1	0	FALSE	FALSE	0																AHDC1	chr1:27860755-27930143	OK	0.18	0.87	0.69	0.999522	FALSE		AKAP17A	chrY:1660485-1711974	OK	3.48	3.66	0.18	0.999352	FALSE		AKAP17A
						SFRP1	0.53	2.28	1.75	0.05	0.52	0.28	FALSE	FALSE	FALSE																AHI1	chr6:135605109-135818903	OK	2.06	1.74	-0.32	0.999522	FALSE		AKAP2	chr9:112403067-112934791	OK	2.22	2.08	-0.15	0.999352	FALSE		AKAP2
						TMEM173	-2.07	-0.32	1.75	0.22	1	0	FALSE	FALSE	FALSE																AHNAK	chr11:62201013-62314332	OK	4.18	4.8	0.62	0.999522	FALSE		AKAP3	chr12:4724675-4754343	OK	-0.13	-0.71	-0.58	0.999352	FALSE		AKAP3
						MGAT4C	-2.18	-0.43	1.75	0.27	1	0	FALSE	0	FALSE																AHNAK2	chr14:105403590-105444694	OK	-3.08	-2	1.08	0.999522	FALSE		AKAP5	chr14:64932216-64941221	OK	0.54	0.49	-0.05	0.999352	FALSE		AKAP5
						NRN1L	-3.82	-2.06	1.75	#DIV/0!	1	0	FALSE	0	0																AHR	chr7:17338275-17385775	OK	1.47	1.22	-0.25	0.999522	FALSE		AKAP7	chr6:131456825-131604675	OK	1.13	1.15	0.03	0.999352	FALSE		AKAP7
						TRIM54	1.74	3.49	1.74	0.33	0.58	0.23	FALSE	FALSE	FALSE																AHRR	chr5:271735-438405	OK	0.17	0.58	0.41	0.999522	FALSE		AKAP8	chr19:15464331-15490612	OK	4.06	4.03	-0.03	0.999352	FALSE		AKAP8
						PCDHB5	0.36	2.1	1.74	0.06	0.93	0.03	FALSE	FALSE	FALSE																AHSA1	chr14:77924372-77935815	OK	7.86	7.78	-0.08	0.999522	FALSE		AKAP8L	chr19:15490858-15529833	OK	5	5.16	0.15	0.999352	FALSE		AKAP8L
						GLIS3-AS1	-1.92	-0.18	1.74	#DIV/0!	1	0	FALSE	0	0																AHSA2	chr2:61404554-61697849	OK	2.64	2.91	0.28	0.999522	FALSE		AKAP9	chr7:91570188-91739987	OK	2.54	2.66	0.12	0.999352	FALSE		AKAP9
						LOC100131655	-3.76	-2.02	1.74	#DIV/0!	1	0	FALSE	0	0																AIDA	chr1:222841354-222885864	OK	5.78	5.41	-0.38	0.999522	FALSE		AKD1	chr6:109814058-110012415	OK	0.36	0.43	0.08	0.999352	FALSE		AKD1
						NPB	-1.31	0.43	1.73	#DIV/0!	1	0	FALSE	0	0																AIF1L	chr9:133971862-133998539	OK	4.26	4.29	0.04	0.999522	FALSE		AKIP1	chr11:8932700-8954553	OK	3.58	3.32	-0.26	0.999352	FALSE		AKIP1
						PPFIA2	1.94	3.67	1.73	0.33	0.1	1.01	FALSE	TRUE	TRUE																AIFM1	chrX:129263337-129299861	OK	6.61	6.63	0.02	0.999522	FALSE		AKIRIN1	chr1:39456915-39471737	OK	5.82	5.94	0.12	0.999352	FALSE		AKIRIN1
						GJA1	-1.29	0.43	1.72	0.37	1	0	FALSE	FALSE	FALSE																AIFM2	chr10:71812356-71892690	OK	3.33	3.72	0.39	0.999522	FALSE		AKIRIN2	chr6:88384577-88411985	OK	4.13	4.26	0.14	0.999352	FALSE		AKIRIN2
						C9orf172	-2.51	-0.79	1.72	#DIV/0!	1	0	FALSE	0	0																AIG1	chr6:143382022-143661441	OK	3.94	3.93	-0.01	0.999522	FALSE		AKNA	chr9:117096432-117156685	OK	0.83	0.78	-0.05	0.999352	FALSE		AKNA
						SLC26A7	-2.34	-0.63	1.72	#DIV/0!	1	0	FALSE	0	0																AIM1	chr6:106959729-107018334	OK	-2.17	-2.61	-0.44	0.999522	FALSE		AKNAD1	chr1:109358519-109401146	OK	0.75	-0.6	-1.34	0.999352	FALSE		AKNAD1
						WNK4	-3.26	-1.55	1.71	#DIV/0!	1	0	FALSE	0	0																AIM1L	chr1:26648349-26680621	OK	-3.39	-2.53	0.85	0.999522	FALSE		AKR1A1	chr1:46016454-46035723	OK	5.93	5.64	-0.29	0.999352	FALSE		AKR1A1
						ANK1	-3.3	-1.6	1.7	#DIV/0!	1	0	FALSE	0	0																AIMP1	chr4:106967232-107270381	OK	4.98	4.75	-0.23	0.999522	FALSE		AKR1B1	chr7:134127106-134143888	OK	6.82	6.88	0.07	0.999352	FALSE		AKR1B1
						IKBKE	-3.25	-1.57	1.69	#DIV/0!	1	0	FALSE	0	0																AIMP2	chr7:6048881-6098860	OK	5.16	5.55	0.39	0.999522	FALSE		AKR1C3	chr10:5090957-5149878	OK	-4.15	0.84	4.99	0.999352	FALSE		AKR1C3
						SPIB	-3.4	-1.71	1.69	#DIV/0!	1	0	FALSE	0	0																AIP	chr11:67250504-67258579	OK	4.97	5.01	0.04	0.999522	FALSE		AKR7A2	chr1:19629201-19638640	OK	4.3	4.32	0.02	0.999352	FALSE		AKR7A2
						CCDC80	-0.01	1.67	1.68	0.23	0.87	0.06	FALSE	FALSE	FALSE																AJUBA	chr14:23440409-23451848	OK	3.36	4.36	1	0.550535	FALSE		AKR7L	chr1:19592475-19600568	OK	-0.98	-0.29	0.68	0.999352	FALSE		AKT1
						CA14	-2.17	-0.49	1.68	#DIV/0!	1	0	0	FALSE	0																AK1	chr9:130628758-130640022	OK	-0.53	0.25	0.78	0.999522	FALSE		AKT1	chr14:105235686-105262080	OK	6.06	5.99	-0.06	0.999352	FALSE		AKT1S1
						PTPRE	-1.65	0.02	1.68	0.15	1	0	FALSE	FALSE	FALSE																AK2	chr1:33473540-33502512	OK	6.77	6.62	-0.15	0.999522	FALSE		AKT1S1	chr19:50372296-50380644	OK	4.8	4.73	-0.08	0.999352	FALSE		AKT2
						SLC12A3	-0.96	0.7	1.67	#DIV/0!	1	0	FALSE	0	0																AK3	chr9:4709556-4742043	OK	4.69	4.3	-0.39	0.999522	FALSE		AKT2	chr19:40736223-40791302	OK	4.54	4.63	0.09	0.999352	FALSE		AKT3
						TRIM17	-4.09	-2.43	1.67	#DIV/0!	1	0	FALSE	0	0																AK4	chr1:65613231-65697828	OK	2.9	2.99	0.09	0.999522	FALSE		AKT3	chr1:243419306-244006886	OK	4.47	4.19	-0.28	0.999352	FALSE		AKTIP
						GPR1	-1.55	0.12	1.67	0.69	1	0	FALSE	0	FALSE																AK7	chr14:96858447-96955764	OK	-0.68	-0.61	0.06	0.999522	FALSE		AKTIP	chr16:53468350-53537170	OK	3.34	2.92	-0.42	0.999352	FALSE		ALAD
						SLC8A1-AS1	-1.88	-0.21	1.67	0.66	1	0	FALSE	0	FALSE																AK8	chr9:135600964-135754198	OK	-2.86	-1.46	1.4	0.999522	FALSE		ALAD	chr9:116148591-116163618	OK	2.7	2.65	-0.05	0.999352	FALSE		ALAS1
						RAC2	-1.69	-0.03	1.67	0.77	1	0	FALSE	FALSE	0																AKAP1	chr17:55162552-55198710	OK	4.86	4.68	-0.18	0.999522	FALSE		ALAS1	chr3:52232098-52248343	OK	5.32	5.15	-0.17	0.999352	FALSE		ALCAM
						MACF1	0.78	2.44	1.66	0.32	0.12	0.92	FALSE	TRUE	TRUE																AKAP10	chr17:19807764-19881169	OK	3.2	3.07	-0.13	0.999522	FALSE		ALCAM	chr3:105085556-105295757	OK	1.75	1.2	-0.55	0.999352	FALSE		ALDH16A1
						HP07349	-0.49	1.17	1.66	0.42	1	0	FALSE	0	FALSE																AKAP11	chr13:42846288-42897403	OK	3.25	3.21	-0.04	0.999522	FALSE		ALDH16A1	chr19:49956472-49974305	OK	2.94	2.44	-0.5	0.999352	FALSE		ALDH18A1
						BNIPL	-3.09	-1.43	1.66	#DIV/0!	1	0	FALSE	0	0																AKAP12	chr6:151561133-151679694	OK	5.2	5.28	0.08	0.999522	FALSE		ALDH18A1	chr10:97365685-97416567	OK	6.19	6.11	-0.08	0.999352	FALSE		ALDH1A2
						DTNA	-3.84	-2.18	1.66	#DIV/0!	1	0	FALSE	0	0																AKAP13	chr15:85923846-86292589	OK	3.36	3.42	0.06	0.999522	FALSE		ALDH1A2	chr15:58245621-58358121	OK	5.05	-0.92	-5.96	0.0131167	TRUE		ALDH1A3
						EPHA7	-0.33	1.32	1.65	0.37	0.71	0.15	FALSE	FALSE	FALSE																AKAP14	chrX:119029935-119054679	OK	-2.21	-10	-7.79	0.828443	FALSE		ALDH1A3	chr15:101420008-101456830	OK	2.62	2.65	0.03	0.999352	FALSE		ALDH1B1
						CCDC160	-3.76	-2.12	1.65	#DIV/0!	1	0	FALSE	0	0																AKAP17A	chrY:1660485-1711974	OK	3.43	3.92	0.49	0.999522	FALSE		ALDH1B1	chr9:38392660-38398662	OK	5.02	5.23	0.21	0.999352	FALSE		ALDH1L1
						CLDN20	-3.64	-2	1.65	#DIV/0!	1	0	FALSE	0	0																AKAP2	chr9:112403067-112934791	OK	2.06	1.93	-0.13	0.999522	FALSE		ALDH1L1	chr3:125822403-125929011	OK	-1.39	-0.12	1.26	0.999352	FALSE		ALDH3A1
						ANKUB1	-1.8	-0.16	1.65	0.51	1	0	FALSE	FALSE	FALSE																AKAP3	chr12:4724675-4754343	OK	-0.19	-0.55	-0.36	0.999522	FALSE		ALDH3A1	chr17:19641297-19651746	OK	-0.39	-0.61	-0.22	0.999352	FALSE		ALDH3A2
						COL4A3	-1.23	0.41	1.64	0.14	1	0	FALSE	FALSE	FALSE																AKAP5	chr14:64932216-64941221	OK	0.79	0.18	-0.61	0.999522	FALSE		ALDH3A2	chr17:19552063-19580908	OK	4.93	4.83	-0.1	0.999352	FALSE		ALDH3B1
						LIPH	0.13	1.77	1.64	0.46	0.99	0	FALSE	FALSE	FALSE																AKAP6	chr14:32798478-33302268	OK	-2.79	-1.99	0.8	0.999522	FALSE		ALDH3B1	chr11:67776047-67796743	OK	-1.6	0.16	1.76	0.999352	FALSE		ALDH4A1
						HTRA3	-1.1	0.54	1.64	0.22	1	0	FALSE	FALSE	FALSE																AKAP7	chr6:131456825-131604675	OK	1.03	0.89	-0.14	0.999522	FALSE		ALDH4A1	chr1:19197923-19229293	OK	3.54	3.41	-0.14	0.999352	FALSE		ALDH5A1
						IFITM1	2.44	4.08	1.64	0.24	1	0	FALSE	FALSE	FALSE																AKAP8	chr19:15464331-15490612	OK	3.94	4	0.06	0.999522	FALSE		ALDH5A1	chr6:24495196-24537435	OK	2.55	3.04	0.49	0.999352	FALSE		ALDH6A1
						IFITM3	-2.6	-0.96	1.64	#DIV/0!	1	0	FALSE	0	0																AKAP8L	chr19:15490858-15529833	OK	4.95	5.06	0.1	0.999522	FALSE		ALDH6A1	chr14:74486058-74551196	OK	3.72	4.03	0.32	0.999352	FALSE		ALDH7A1
						MS4A12	-3.9	-2.27	1.64	#DIV/0!	1	0	FALSE	0	0																AKAP9	chr7:91570188-91739987	OK	2.45	2.29	-0.16	0.999522	FALSE		ALDH7A1	chr5:125877532-125931082	OK	4	3.87	-0.13	0.999352	FALSE		ALDH9A1
						NOS2	-2.3	-0.66	1.64	#DIV/0!	1	0	FALSE	0	0																AKD1	chr6:109814058-110012415	OK	-0.07	-0.18	-0.11	0.999522	FALSE		ALDH9A1	chr1:165631448-165667900	OK	5.39	5.3	-0.1	0.999352	FALSE		ALDOA
						ZNF423	-2.13	-0.5	1.64	0.45	1	0	FALSE	FALSE	FALSE																AKIP1	chr11:8932700-8954553	OK	3.55	3.84	0.29	0.999522	FALSE		ALDOA	chr16:30064410-30081741	OK	9.06	8.95	-0.11	0.999352	FALSE		ALDOC
						SOGA3	-2.17	-0.54	1.63	0.2	1	0	FALSE	FALSE	0																AKIRIN1	chr1:39456915-39471737	OK	5.88	5.71	-0.17	0.999522	FALSE		ALDOC	chr17:26900132-26903951	OK	4.49	2.31	-2.18	0.137141	FALSE		ALG1
						GNG13	-3.03	-1.41	1.63	#DIV/0!	1	0	FALSE	0	0																AKIRIN2	chr6:88384577-88411985	OK	4.07	4.52	0.45	0.999522	FALSE		ALG1	chr16:5121809-5147789	OK	2.88	2.63	-0.24	0.999352	FALSE		ALG10
						LOC388906	-3.43	-1.79	1.63	#DIV/0!	1	0	FALSE	0	0																AKNA	chr9:117096432-117156685	OK	0.44	0.82	0.38	0.999522	FALSE		ALG10	chr12:34175215-34181236	OK	2.46	2.67	0.21	0.999352	FALSE		ALG10B
						FOLR1	-0.21	1.41	1.63	0.66	1	0	FALSE	FALSE	FALSE																AKNAD1	chr1:109358519-109401146	OK	0.59	-0.43	-1.02	0.999522	FALSE		ALG10B	chr12:38710556-38723528	OK	1.99	2.21	0.22	0.999352	FALSE		ALG11
						TNNI3	-0.55	1.07	1.62	0.48	1	0	FALSE	FALSE	FALSE																AKR1A1	chr1:46016454-46035723	OK	5.77	5.7	-0.07	0.999522	FALSE		ALG11	chr13:52586522-52607736	OK	2.95	3.02	0.06	0.999352	FALSE		ALG12
						EVX1	-3.66	-2.04	1.62	#DIV/0!	1	0	FALSE	0	0																AKR1B1	chr7:134127106-134143888	OK	7.04	7.14	0.11	0.999522	FALSE		ALG12	chr22:50296853-50312106	OK	3.56	3.36	-0.2	0.999352	FALSE		ALG13
						HTR6	-1.81	-0.19	1.62	#DIV/0!	1	0	FALSE	0	0																AKR1C1	chr10:5005453-5020158	OK	-0.23	0.56	0.78	0.999522	FALSE		ALG13	chrX:110924345-111003875	OK	4.17	4.44	0.27	0.999352	FALSE		ALG14
						FUT8-AS1	-0.12	1.49	1.62	0.41	1	0	FALSE	FALSE	FALSE																AKR1C3	chr10:5090957-5149878	OK	-2.82	0.67	3.49	0.773401	FALSE		ALG14	chr1:95448278-95538507	OK	3.82	4.08	0.26	0.999352	FALSE		ALG1L
						CLPSL2	-0.7	0.91	1.61	0.34	1	0	FALSE	FALSE	FALSE																AKR7A2	chr1:19629201-19638640	OK	4.58	4.53	-0.05	0.999522	FALSE		ALG1L	chr3:125635443-125655887	OK	0.36	-0.1	-0.46	0.999352	FALSE		ALG1L9P
						FOXN4	-3.25	-1.64	1.61	#DIV/0!	1	0	FALSE	0	0																AKR7A2P1	chr1:113454469-113498975	OK	-2.42	-2.15	0.27	0.999522	FALSE		ALG2	chr9:101978706-101984246	OK	4.15	3.96	-0.19	0.999352	FALSE		ALG2
						RPS10P7	-2.39	-0.78	1.61	#DIV/0!	1	0	FALSE	0	0																AKR7A3	chr1:19609056-19615280	OK	-2.42	-1.34	1.08	0.999522	FALSE		ALG3	chr3:183948316-183967313	OK	5.1	5.26	0.17	0.999352	FALSE		ALG3
						RPRM	-0.25	1.36	1.61	0.51	1	0	FALSE	FALSE	FALSE																AKR7L	chr1:19592475-19600568	OK	-0.82	-0.5	0.32	0.999522	FALSE		ALG5	chr13:37523907-37573504	OK	5.52	5.39	-0.13	0.999352	FALSE		ALG5
						RAB43	-1.37	0.24	1.6	#DIV/0!	1	0	FALSE	0	0																AKT1	chr14:105235686-105262080	OK	6.05	6.25	0.19	0.999522	FALSE		ALG6	chr1:63833260-63904233	OK	3.26	3.26	0	0.999352	FALSE		ALG6
						ZNF467	-1.72	-0.12	1.6	0.41	1	0	FALSE	FALSE	FALSE																AKT1S1	chr19:50372296-50380644	OK	4.9	5.33	0.43	0.999522	FALSE		ALG8	chr11:77726760-77850699	OK	5.6	5.63	0.04	0.999352	FALSE		ALG8
						IQCJ-SCHIP1	0.33	1.92	1.59	0.35	1	0	FALSE	FALSE	FALSE																AKT2	chr19:40736223-40791302	OK	4.54	4.73	0.19	0.999522	FALSE		ALG9	chr11:111652918-111742305	OK	2.27	2.47	0.21	0.999352	FALSE		ALG9
						PNMT	-2.97	-1.38	1.59	#DIV/0!	1	0	FALSE	0	0																AKT3	chr1:243419306-244006886	OK	4.15	3.67	-0.49	0.999522	FALSE		ALKBH1	chr14:78138748-78174356	OK	3.45	3.46	0.01	0.999352	FALSE		ALKBH1
						COL9A1	-1.67	-0.09	1.58	0.35	1	0	FALSE	FALSE	FALSE																AKTIP	chr16:53468350-53537170	OK	3.19	3.01	-0.18	0.999522	FALSE		ALKBH2	chr12:109525992-109531293	OK	5.16	5.24	0.08	0.999352	FALSE		ALKBH2
						FAM43B	-1.73	-0.16	1.57	0.07	1	0	FALSE	FALSE	0																ALAD	chr9:116148591-116163618	OK	2.39	2.42	0.03	0.999522	FALSE		ALKBH3	chr11:43902356-43942494	OK	4.03	3.78	-0.25	0.999352	FALSE		ALKBH3
						CABYR	0.15	1.72	1.56	0.5	1	0	FALSE	FALSE	FALSE																ALAS1	chr3:52232098-52248343	OK	4.92	4.85	-0.07	0.999522	FALSE		ALKBH4	chr7:102073976-102105321	OK	3.42	3.04	-0.37	0.999352	FALSE		ALKBH4
						NOXA1	-3.63	-2.07	1.56	#DIV/0!	1	0	FALSE	0	0																ALB	chr4:74269971-74287129	OK	-1.87	-3.66	-1.79	0.999522	FALSE		ALKBH5	chr17:18086866-18113267	OK	4.76	4.67	-0.1	0.999352	FALSE		ALKBH5
						PLIN5	-3.77	-2.2	1.56	#DIV/0!	1	0	FALSE	0	0																ALCAM	chr3:105085556-105295757	OK	2.02	1.19	-0.83	0.999522	FALSE		ALKBH6	chr19:36500021-36505141	OK	2.24	2.38	0.13	0.999352	FALSE		ALKBH6
						SLFNL1	-3.7	-2.13	1.56	#DIV/0!	1	0	FALSE	0	0																ALDH16A1	chr19:49956472-49974305	OK	3.01	3.79	0.79	0.999522	FALSE		ALKBH7	chr19:6372443-6375261	OK	2.81	2.81	0	0.999352	FALSE		ALKBH7
						ZNF575	-3.95	-2.39	1.56	#DIV/0!	1	0	FALSE	0	0																ALDH18A1	chr10:97365685-97416567	OK	6.15	6.13	-0.02	0.999522	FALSE		ALKBH8	chr11:107373452-107436461	OK	3.08	2.94	-0.14	0.999352	FALSE		ALKBH8
						IGFBPL1	2.26	3.8	1.55	0.16	0.21	0.69	FALSE	FALSE	FALSE																ALDH1A2	chr15:58245621-58358121	OK	5.29	-1.59	-6.88	0.0147883	TRUE		ALMS1	chr2:73612885-73837046	OK	3.04	3.07	0.03	0.999352	FALSE		ALMS1
						SPACA4	-4.01	-2.46	1.55	#DIV/0!	1	0	FALSE	0	0																ALDH1A3	chr15:101420008-101456830	OK	2.32	2.26	-0.06	0.999522	FALSE		ALOX5	chr10:45869623-45941567	OK	-0.21	-1.58	-1.36	0.999352	FALSE		ALMS1P
						LOC100505933	-2.34	-0.79	1.54	0.01	1	0	FALSE	FALSE	0																ALDH1B1	chr9:38392660-38398662	OK	4.95	5.33	0.38	0.999522	FALSE		ALOXE3	chr17:7999217-8022234	OK	-0.55	-0.1	0.45	0.999352	FALSE		ALOX5
						CFP	-3.1	-1.56	1.54	#DIV/0!	1	0	FALSE	0	0																ALDH1L1	chr3:125822403-125929011	OK	-2.29	-1.38	0.91	0.999522	FALSE		ALPK1	chr4:113218498-113363764	OK	0.78	0.45	-0.33	0.999352	FALSE		ALOXE3
						CADPS2	-3.84	-2.31	1.53	#DIV/0!	1	0	FALSE	0	0																ALDH3A1	chr17:19641297-19651746	OK	0.26	-0.46	-0.72	0.999522	FALSE		ALPL	chr1:21835857-21904905	OK	3.79	4.79	1	0.402944	FALSE		ALPK1
						CSPG4	-2.58	-1.05	1.53	#DIV/0!	1	0	FALSE	0	0																ALDH3A2	chr17:19552063-19580908	OK	4.96	4.66	-0.3	0.999522	FALSE		ALS2	chr2:202564985-202645895	OK	3.06	2.9	-0.16	0.999352	FALSE		ALPL
						LOC100131234	-3.73	-2.2	1.53	#DIV/0!	1	0	FALSE	0	0																ALDH3B1	chr11:67776047-67796743	OK	-2.66	-0.5	2.16	0.999522	FALSE		ALS2CL	chr3:46710484-46735194	OK	-1.44	-0.46	0.98	0.999352	FALSE		ALS2
						SP5	-2.83	-1.3	1.53	#DIV/0!	1	0	FALSE	0	0																ALDH4A1	chr1:19197923-19229293	OK	3.53	3.61	0.09	0.999522	FALSE		ALS2CR8	chr2:203776977-203851060	OK	-0.3	0.14	0.44	0.999352	FALSE		ALS2CL
						TGM2	-2.92	-1.39	1.53	#DIV/0!	1	0	FALSE	0	0																ALDH5A1	chr6:24495196-24537435	OK	2.9	2.97	0.07	0.999522	FALSE		ALX1	chr12:85674035-85695561	OK	3.07	3.06	-0.01	0.999352	FALSE		ALS2CR8
						KCND3	-2.78	-1.25	1.53	2.35	1	0	FALSE	0	FALSE																ALDH6A1	chr14:74486058-74551196	OK	3.41	3.76	0.35	0.999522	FALSE		ALX3	chr1:110602996-110613322	OK	-0.03	0.1	0.13	0.999352	FALSE		ALX1
						ZNF404	-2.06	-0.54	1.52	0.5	1	0	FALSE	FALSE	FALSE																ALDH7A1	chr5:125877532-125931082	OK	3.86	3.21	-0.65	0.999522	FALSE		ALX4	chr11:44282277-44331716	OK	-0.9	2.94	3.84	0.0839467	FALSE		ALX3
						FGF22	-3.39	-1.88	1.52	#DIV/0!	1	0	FALSE	0	0																ALDH9A1	chr1:165631448-165667900	OK	5.39	5.16	-0.23	0.999522	FALSE		ALYREF	chr17:79845710-79849462	OK	7.41	7.56	0.14	0.999352	FALSE		ALX4
						KCNIP2	-2.31	-0.79	1.52	#DIV/0!	1	0	FALSE	0	0																ALDOA	chr16:30064410-30081741	OK	9.23	9.37	0.14	0.999522	FALSE		AMACR	chr5:33987090-34124633	OK	1.3	1.51	0.21	0.999352	FALSE		ALYREF
						IFIT3	-1.51	0.01	1.52	0.35	1	0	FALSE	FALSE	FALSE																ALDOC	chr17:26900132-26903951	OK	2.49	1.44	-1.05	0.999522	FALSE		AMBRA1	chr11:46417961-46615619	OK	2.69	2.59	-0.1	0.999352	FALSE		AMACR
						NHSL2	-1.66	-0.15	1.52	0.27	1	0	FALSE	FALSE	FALSE																ALG1	chr16:5121809-5147789	OK	2.9	3	0.1	0.999522	FALSE		AMD1	chr6:111195986-111216913	OK	6.96	6.76	-0.2	0.999352	FALSE		AMBRA1
						ATP6V1G2-DDX39B	-1.75	-0.24	1.51	#DIV/0!	1	0	FALSE	0	0																ALG10	chr12:34175215-34181236	OK	2.15	1.99	-0.17	0.999522	FALSE		AMDHD2	chr16:2570362-2581409	OK	2.85	2.02	-0.83	0.999352	FALSE		AMD1
						CD79A	-3.87	-2.36	1.51	#DIV/0!	1	0	FALSE	0	0																ALG10B	chr12:38710556-38723528	OK	2	1.83	-0.16	0.999522	FALSE		AMER1	chrX:63404996-63425624	OK	3.33	3.35	0.02	0.999352	FALSE		AMDHD2
						HIST3H2BB	-2.12	-0.61	1.51	#DIV/0!	1	0	FALSE	0	0																ALG11	chr13:52586522-52607736	OK	2.86	2.65	-0.2	0.999522	FALSE		AMFR	chr16:56395363-56459450	OK	4.81	4.76	-0.06	0.999352	FALSE		AMER1
						NTN4	-0.91	0.6	1.51	0.18	1	0	FALSE	FALSE	FALSE																ALG12	chr22:50296853-50312106	OK	3.37	3.73	0.36	0.999522	FALSE		AMH	chr19:2249112-2252072	OK	-0.53	-1.26	-0.73	0.999352	FALSE		AMFR
						ST8SIA5	-1.78	-0.27	1.5	0.32	1	0	FALSE	FALSE	FALSE																ALG13	chrX:110924345-111003875	OK	4.15	4	-0.15	0.999522	FALSE		AMIGO1	chr1:110049445-110052336	OK	2.07	2.35	0.29	0.999352	FALSE		AMIGO1
						CNKSR1	-3.81	-2.31	1.5	#DIV/0!	1	0	FALSE	0	0																ALG14	chr1:95448278-95538507	OK	3.9	3.67	-0.23	0.999522	FALSE		AMIGO3	chr3:49726949-49761384	OK	1.02	1.35	0.33	0.999352	FALSE		AMIGO3
						NR2E3	-3.33	-1.83	1.5	#DIV/0!	1	0	FALSE	0	0																ALG1L	chr3:125635443-125655887	OK	0.57	-0.3	-0.86	0.999522	FALSE		AMMECR1	chrX:109437413-109699562	OK	4.47	4.45	-0.02	0.999352	FALSE		AMMECR1
						MAP1A	0.88	2.38	1.5	0.13	1	0	FALSE	FALSE	FALSE																ALG1L2	chr3:129800673-129830276	OK	-2.59	-1.46	1.13	0.999522	FALSE		AMMECR1L	chr2:128619206-128643514	OK	3.75	3.72	-0.02	0.999352	FALSE		AMMECR1L
						ZNF577	-2.02	-0.52	1.5	1.12	1	0	FALSE	0	FALSE																ALG1L9P	chr11:71498556-71524905	OK	-1.45	-0.81	0.64	0.999522	FALSE		AMN1	chr12:31824070-31882108	OK	1.19	1.09	-0.1	0.999352	FALSE		AMN1
						ITGB8	-2.04	-0.55	1.49	0.31	1	0	FALSE	FALSE	FALSE																ALG2	chr9:101978706-101984246	OK	3.84	3.86	0.01	0.999522	FALSE		AMOT	chrX:112018104-112084043	OK	2.96	3.66	0.7	0.999352	FALSE		AMOT
						MEF2C	1.31	2.8	1.49	0.54	0.44	0.36	FALSE	FALSE	FALSE																ALG3	chr3:183948316-183967313	OK	5.06	5.44	0.38	0.999522	FALSE		AMOTL1	chr11:94501507-94609918	OK	3.61	3.43	-0.17	0.999352	FALSE		AMOTL1
						USP51	-2	-0.52	1.49	0.69	1	0	FALSE	FALSE	0																ALG5	chr13:37523907-37573504	OK	5.51	5.01	-0.51	0.999522	FALSE		AMOTL2	chr3:134074189-134093406	OK	3.67	3.44	-0.23	0.999352	FALSE		AMOTL2
						NECAB2	-0.09	1.4	1.49	1.23	1	0	FALSE	FALSE	FALSE																ALG6	chr1:63833260-63904233	OK	3.2	2.95	-0.25	0.999522	FALSE		AMPD2	chr1:110162434-110174677	OK	3.43	3.69	0.25	0.999352	FALSE		AMPD2
						CYP26A1	-0.9	0.58	1.48	0.73	1	0	FALSE	FALSE	FALSE																ALG8	chr11:77726760-77850699	OK	5.36	5.33	-0.03	0.999522	FALSE		AMZ2	chr17:66244144-66253305	OK	5.69	5.77	0.08	0.999352	FALSE		AMZ2
						LBX1	-2.37	-0.89	1.48	#DIV/0!	1	0	FALSE	0	0																ALG9	chr11:111652918-111742305	OK	2.42	2.37	-0.05	0.999522	FALSE		AMZ2P1	chr17:62962667-62971703	OK	2.55	2.34	-0.21	0.999352	FALSE		AMZ2P1
						POU6F2	-1.8	-0.32	1.48	#DIV/0!	1	0	FALSE	0	0																ALKBH1	chr14:78138748-78174356	OK	3.53	3.37	-0.16	0.999522	FALSE		ANAPC1	chr2:112525213-112641741	OK	4.9	4.85	-0.04	0.999352	FALSE		ANAPC1
						TRPC4	-0.83	0.65	1.48	0.43	1	0	FALSE	FALSE	FALSE																ALKBH2	chr12:109525992-109531293	OK	5.25	5.16	-0.09	0.999522	FALSE		ANAPC10	chr4:145915726-146050676	OK	3.64	3.58	-0.06	0.999352	FALSE		ANAPC10
						LAMA3	-2.53	-1.05	1.48	0.73	1	0	FALSE	FALSE	0																ALKBH3	chr11:43902356-43942494	OK	3.64	3.55	-0.09	0.999522	FALSE		ANAPC11	chr17:79849598-79858363	OK	5.83	5.84	0.02	0.999352	FALSE		ANAPC11
						RMRP	-0.58	0.9	1.48	1.1	1	0	FALSE	FALSE	0																ALKBH4	chr7:102073976-102105321	OK	3.25	3.22	-0.03	0.999522	FALSE		ANAPC13	chr3:134196545-134293855	OK	5.94	5.69	-0.26	0.999352	FALSE		ANAPC13
						SLC7A10	-2.73	-1.27	1.47	#DIV/0!	1	0	FALSE	0	0																ALKBH5	chr17:18086866-18113267	OK	4.85	5.13	0.28	0.999522	FALSE		ANAPC15	chr11:71709957-71823822	OK	6.38	6.29	-0.09	0.999352	FALSE		ANAPC15
						COL19A1	-1.62	-0.15	1.47	0.08	1	0	FALSE	FALSE	FALSE																ALKBH6	chr19:36500021-36505141	OK	2.96	3.25	0.3	0.999522	FALSE		ANAPC16	chr10:73855789-73995618	OK	3.85	4.17	0.32	0.999352	FALSE		ANAPC16
						IL7R	-2.46	-1	1.46	#DIV/0!	1	0	FALSE	0	0																ALKBH7	chr19:6372443-6375261	OK	2.94	3.51	0.58	0.999522	FALSE		ANAPC1P1	chr2:87042459-87122165	OK	3.55	3.37	-0.18	0.999352	FALSE		ANAPC1P1
						OLIG3	-3.6	-2.14	1.46	#DIV/0!	1	0	FALSE	0	0																ALKBH8	chr11:107373452-107436461	OK	2.69	2.4	-0.29	0.999522	FALSE		ANAPC2	chr9:140069235-140084822	OK	3.97	4.03	0.06	0.999352	FALSE		ANAPC2
						RAMP2	0.94	2.4	1.46	0.26	1	0	FALSE	FALSE	FALSE																ALMS1	chr2:73612885-73837046	OK	2.86	2.89	0.02	0.999522	FALSE		ANAPC4	chr4:25378847-25420120	OK	3.51	3.68	0.17	0.999352	FALSE		ANAPC4
						CTGF	0.15	1.59	1.45	0.62	1	0	FALSE	FALSE	FALSE																ALMS1P	chr2:73872045-73912694	OK	-2.71	-1.98	0.73	0.999522	FALSE		ANAPC5	chr12:121746047-121792012	OK	6.61	6.59	-0.03	0.999352	FALSE		ANAPC5
						FGF14-AS2	-3.53	-2.08	1.45	#DIV/0!	1	0	FALSE	0	0																ALOX12B	chr17:7975953-7991021	OK	-1.24	-1	0.25	0.999522	FALSE		ANAPC7	chr12:110810704-110841535	OK	5.5	5.58	0.08	0.999352	FALSE		ANAPC7
						LRRC29	-2.51	-1.07	1.45	#DIV/0!	1	0	FALSE	0	0																ALOX5	chr10:45869623-45941567	OK	-0.74	-1.61	-0.86	0.999522	FALSE		ANG	chr14:21152335-21168758	OK	1.51	1.88	0.37	0.999352	FALSE		ANG
						MFSD7	-3.5	-2.05	1.45	#DIV/0!	1	0	FALSE	0	0																ALOXE3	chr17:7999217-8022234	OK	-0.98	-0.6	0.38	0.999522	FALSE		ANGEL1	chr14:77253585-77279283	OK	3.2	3.2	0	0.999352	FALSE		ANGEL1
						NTNG2	-3.36	-1.91	1.45	#DIV/0!	1	0	FALSE	0	0																ALPK1	chr4:113218498-113363764	OK	0.33	0.33	0.01	0.999522	FALSE		ANGEL2	chr1:213165523-213189168	OK	3.79	3.83	0.04	0.999352	FALSE		ANGEL2
						VGF	-3.07	-1.62	1.45	#DIV/0!	1	0	FALSE	0	0																ALPL	chr1:21835857-21904905	OK	3.62	4.75	1.13	0.48537	FALSE		ANGPT1	chr8:108261709-108510254	OK	1.55	2.07	0.52	0.999352	FALSE		ANGPT1
						TOX	0.46	1.91	1.45	0.2	0.92	0.04	FALSE	FALSE	FALSE																ALS2	chr2:202564985-202645895	OK	2.97	2.69	-0.28	0.999522	FALSE		ANGPTL2	chr9:129677052-129985445	OK	-3.87	0.48	4.36	0.999352	FALSE		ANGPTL2
						PDE10A	-0.14	1.3	1.44	0.29	0.76	0.12	FALSE	FALSE	FALSE																ALS2CL	chr3:46710484-46735194	OK	-1.28	-0.54	0.74	0.999522	FALSE		ANGPTL6	chr19:10196805-10213425	OK	-0.54	-1.27	-0.73	0.999352	FALSE		ANK2
						ARHGAP18	2.57	4.01	1.44	0.36	0.32	0.5	FALSE	TRUE	FALSE																ALS2CR8	chr2:203776977-203851060	OK	-0.64	-0.18	0.46	0.999522	FALSE		ANK2	chr4:113739238-114304896	OK	2.67	2.71	0.04	0.999352	FALSE		ANK3
						DAB2	-0.22	1.22	1.43	0.27	0.98	0.01	FALSE	FALSE	FALSE																ALX1	chr12:85674035-85695561	OK	3.03	2.78	-0.25	0.999522	FALSE		ANK3	chr10:61786055-62493284	OK	1.84	2.22	0.38	0.999352	FALSE		ANKDD1A
						FTH1P3	-2.1	-0.67	1.43	#DIV/0!	1	0	0	0	FALSE																ALX3	chr1:110602996-110613322	OK	0.15	0.22	0.07	0.999522	FALSE		ANKDD1A	chr15:65204100-65251041	OK	0.73	1.03	0.3	0.999352	FALSE		ANKEF1
						SNX32	-3.52	-2.09	1.43	#DIV/0!	1	0	FALSE	0	0																ALX4	chr11:44282277-44331716	OK	-1.69	3.13	4.82	0.0147883	TRUE		ANKEF1	chr20:10004459-10288066	OK	1.56	1.45	-0.11	0.999352	FALSE		ANKFY1
						UCKL1-AS1	-1.96	-0.54	1.42	0.34	1	0	FALSE	FALSE	0																ALYREF	chr17:79845710-79849462	OK	7.62	7.65	0.03	0.999522	FALSE		ANKFY1	chr17:4066664-4167274	OK	4.25	4.25	0	0.999352	FALSE		ANKH
						ARSI	-3.68	-2.26	1.42	#DIV/0!	1	0	FALSE	0	0																AMACR	chr5:33987090-34124633	OK	1.51	1.46	-0.05	0.999522	FALSE		ANKH	chr5:14704908-14871887	OK	1.87	1.45	-0.43	0.999352	FALSE		ANKHD1
						C16orf3	-3.64	-2.21	1.42	#DIV/0!	1	0	FALSE	0	0																AMBN	chr4:71457974-71473004	OK	-1.92	-2.41	-0.49	0.999522	FALSE		ANKHD1	chr5:139781398-139929163	OK	4.66	4.57	-0.09	0.999352	FALSE		ANKHD1-EIF4EBP3
						DUSP6	-2.46	-1.04	1.42	#DIV/0!	1	0	FALSE	0	0																AMBRA1	chr11:46417961-46615619	OK	2.66	2.65	-0.01	0.999522	FALSE		ANKHD1-EIF4EBP3	chr5:139781398-139929163	OK	2.27	2.53	0.27	0.999352	FALSE		ANKIB1
						MLIP	-3.82	-2.4	1.42	#DIV/0!	1	0	FALSE	0	0																AMD1	chr6:111195986-111216913	OK	6.76	6.46	-0.29	0.999522	FALSE		ANKIB1	chr7:91875547-92030698	OK	3.55	3.43	-0.12	0.999352	FALSE		ANKLE1
						RND3	-2.44	-1.02	1.42	#DIV/0!	1	0	FALSE	0	0																AMDHD2	chr16:2570362-2581409	OK	2.75	2.9	0.15	0.999522	FALSE		ANKLE1	chr19:17392453-17398454	OK	3.7	3.75	0.06	0.999352	FALSE		ANKLE2
						LHX9	0.8	2.21	1.41	0.07	1	0	FALSE	FALSE	FALSE																AMER1	chrX:63404996-63425624	OK	3.14	3.25	0.11	0.999522	FALSE		ANKLE2	chr12:133302253-133338451	OK	4.49	4.45	-0.04	0.999352	FALSE		ANKMY1
						ELFN1	-1.14	0.26	1.41	0.42	1	0	FALSE	FALSE	FALSE																AMFR	chr16:56395363-56459450	OK	4.64	4.67	0.03	0.999522	FALSE		ANKMY1	chr2:241418838-241497405	OK	1	1.32	0.32	0.999352	FALSE		ANKMY2
						CDH9	-3.74	-2.33	1.41	#DIV/0!	1	0	FALSE	0	0																AMH	chr19:2249112-2252072	OK	-1.84	-0.61	1.23	0.999522	FALSE		ANKMY2	chr7:16639400-16685442	OK	2.93	2.85	-0.08	0.999352	FALSE		ANKRA2
						IGSF10	-1.69	-0.28	1.41	0.22	1	0	FALSE	FALSE	FALSE																AMIGO1	chr1:110049445-110052336	OK	1.71	1.97	0.25	0.999522	FALSE		ANKRA2	chr5:72848024-72861511	OK	2.02	2.12	0.1	0.999352	FALSE		ANKRD10
						CDNF	-1.84	-0.44	1.41	0.12	1	0	FALSE	FALSE	0																AMIGO3	chr3:49726949-49761384	OK	0.69	1.32	0.63	0.999522	FALSE		ANKRD10	chr13:111530886-111567416	OK	4.39	4.37	-0.03	0.999352	FALSE		ANKRD11
						EHD2	-1.05	0.35	1.4	0.16	1	0	FALSE	FALSE	FALSE																AMMECR1	chrX:109437413-109699562	OK	4.32	4.08	-0.23	0.999522	FALSE		ANKRD11	chr16:89334028-89556969	OK	4.7	5.08	0.37	0.999352	FALSE		ANKRD12
						AK8	-2.86	-1.46	1.4	#DIV/0!	1	0	FALSE	0	0																AMMECR1L	chr2:128619206-128643514	OK	3.69	3.72	0.03	0.999522	FALSE		ANKRD12	chr18:9136750-9285983	OK	1.83	1.65	-0.18	0.999352	FALSE		ANKRD13A
						ARHGEF6	1.76	3.15	1.4	0.48	0.41	0.39	FALSE	FALSE	FALSE																AMN1	chr12:31824070-31882108	OK	1.36	0.74	-0.62	0.999522	FALSE		ANKRD13A	chr12:110437234-110477235	OK	4.08	3.91	-0.17	0.999352	FALSE		ANKRD13B
						TPM2	0.46	1.86	1.4	0.34	1	0	FALSE	FALSE	FALSE																AMOT	chrX:112018104-112084043	OK	3.59	3.88	0.29	0.999522	FALSE		ANKRD13B	chr17:27920526-27948441	OK	2.67	2.39	-0.28	0.999352	FALSE		ANKRD13C
						PTPN21	-1.44	-0.05	1.39	0.2	1	0	FALSE	FALSE	FALSE																AMOTL1	chr11:94501507-94609918	OK	3.57	3.51	-0.06	0.999522	FALSE		ANKRD13C	chr1:70724684-70820417	OK	2.98	3.01	0.03	0.999352	FALSE		ANKRD13D
						SVIL	0.92	2.3	1.39	0.2	0.48	0.32	FALSE	FALSE	FALSE																AMOTL2	chr3:134074189-134093406	OK	4.06	4.42	0.37	0.999522	FALSE		ANKRD13D	chr11:67056761-67069955	OK	3.08	2.71	-0.38	0.999352	FALSE		ANKRD16
						FGF8	-1.64	-0.27	1.38	0.82	1	0	FALSE	FALSE	FALSE																AMPD2	chr1:110162434-110174677	OK	3.4	3.75	0.35	0.999522	FALSE		ANKRD16	chr10:5903688-5979558	OK	2.28	2.51	0.23	0.999352	FALSE		ANKRD17
						ZNF788	-0.56	0.82	1.38	0.21	1	0	FALSE	FALSE	FALSE																AMT	chr3:49454210-49466757	OK	-1.91	-1.69	0.22	0.999522	FALSE		ANKRD17	chr4:73940501-74124502	OK	4.53	4.7	0.17	0.999352	FALSE		ANKRD18A
						LOC100505912	-2.85	-1.47	1.38	#DIV/0!	1	0	FALSE	0	0																AMY2B	chr1:104068577-104122149	OK	-2.21	-1.69	0.52	0.999522	FALSE		ANKRD18A	chr9:38571360-38620360	OK	1.84	2.73	0.88	0.999352	FALSE		ANKRD18B
						NT5C1A	-2.65	-1.27	1.38	#DIV/0!	1	0	FALSE	0	0																AMZ2	chr17:66244144-66253305	OK	5.45	5.44	0	0.999522	FALSE		ANKRD18B	chr9:33524410-33573001	OK	2.24	2.6	0.35	0.999352	FALSE		ANKRD19P
						NEBL	-1.1	0.28	1.38	0.59	0.99	0	FALSE	FALSE	FALSE																AMZ2P1	chr17:62962667-62971703	OK	1.57	1.61	0.04	0.999522	FALSE		ANKRD19P	chr9:95571892-95600739	OK	2.19	2.82	0.63	0.999352	FALSE		ANKRD20A12P
						NFATC4	-0.09	1.29	1.37	0.13	1	0	FALSE	FALSE	FALSE																ANAPC1	chr2:112525213-112641741	OK	4.6	4.57	-0.03	0.999522	FALSE		ANKRD20A12P	chr1:142697420-142713605	OK	0.79	1.15	0.36	0.999352	FALSE		ANKRD20A9P
						CREB3L1	-2.64	-1.27	1.37	#DIV/0!	1	0	FALSE	0	0																ANAPC10	chr4:145915726-146050676	OK	3.64	3.23	-0.42	0.999522	FALSE		ANKRD20A9P	chr13:19408542-19446109	OK	1.85	1.11	-0.74	0.731447	FALSE		ANKRD23
						LINC00634	-2.52	-1.14	1.37	#DIV/0!	1	0	FALSE	0	0																ANAPC11	chr17:79849598-79858363	OK	5.81	5.88	0.07	0.999522	FALSE		ANKRD23	chr2:97503650-97509758	OK	0.38	0.56	0.19	0.999352	FALSE		ANKRD26
						INHA	-3.24	-1.88	1.36	#DIV/0!	1	0	FALSE	0	0																ANAPC13	chr3:134196545-134293855	OK	5.86	5.49	-0.37	0.999522	FALSE		ANKRD26	chr10:27293044-27389427	OK	2.38	2.51	0.13	0.999352	FALSE		ANKRD27
						LOC100505715	-2.75	-1.39	1.36	#DIV/0!	1	0	FALSE	0	0																ANAPC15	chr11:71709957-71823822	OK	6.57	6.49	-0.08	0.999522	FALSE		ANKRD27	chr19:33087906-33166102	OK	3.7	3.74	0.05	0.999352	FALSE		ANKRD28
						CGNL1	0.83	2.19	1.36	0.1	0.51	0.29	FALSE	FALSE	FALSE																ANAPC16	chr10:73855789-73995618	OK	4.07	4.03	-0.04	0.999522	FALSE		ANKRD28	chr3:15708743-15901053	OK	3.36	3.31	-0.05	0.999352	FALSE		ANKRD32
						CRB3	-1.75	-0.4	1.36	0.28	1	0	FALSE	FALSE	0																ANAPC2	chr9:140069235-140084822	OK	3.95	4.24	0.3	0.999522	FALSE		ANKRD32	chr5:93954390-94031573	OK	2.96	2.9	-0.06	0.999352	FALSE		ANKRD33B
						C1orf54	-2.87	-1.51	1.35	#DIV/0!	1	0	FALSE	0	0																ANAPC4	chr4:25378847-25420120	OK	3.72	3.48	-0.24	0.999522	FALSE		ANKRD33B	chr5:10564434-10657928	OK	0.19	0.43	0.24	0.999352	FALSE		ANKRD34B
						TBX6	-3.29	-1.94	1.35	#DIV/0!	1	0	FALSE	0	0																ANAPC5	chr12:121746047-121792012	OK	6.58	6.55	-0.03	0.999522	FALSE		ANKRD34B	chr5:79852573-79866304	OK	-0.41	-1.05	-0.65	0.999352	FALSE		ANKRD36
						ATP8A2	0.36	1.71	1.34	0.17	0.99	0	FALSE	FALSE	FALSE																ANAPC7	chr12:110810704-110841535	OK	5.54	5.51	-0.03	0.999522	FALSE		ANKRD36	chr2:97779232-97930257	OK	1.09	1.52	0.43	0.999352	FALSE		ANKRD36B
						NMUR1	-2.08	-0.75	1.33	#DIV/0!	1	0	FALSE	0	0																ANG	chr14:21152335-21168758	OK	0.74	0.54	-0.19	0.999522	FALSE		ANKRD36B	chr2:98121260-98206428	OK	0.88	1.31	0.43	0.999352	FALSE		ANKRD36BP1
						VEGFC	-1.36	-0.02	1.33	0.52	1	0	FALSE	FALSE	FALSE																ANGEL1	chr14:77253585-77279283	OK	3.05	3.15	0.1	0.999522	FALSE		ANKRD36BP1	chr1:168214818-168216668	OK	2.36	2.28	-0.08	0.999352	FALSE		ANKRD37
						PRTG	-0.98	0.34	1.32	0.05	0.94	0.03	FALSE	FALSE	FALSE																ANGEL2	chr1:213165523-213189168	OK	3.94	3.69	-0.25	0.999522	FALSE		ANKRD37	chr4:186317839-186347139	OK	0.75	-0.64	-1.38	0.999352	FALSE		ANKRD39
						FAM174B	1.34	2.66	1.32	0.17	0.98	0.01	FALSE	FALSE	FALSE																ANGPT1	chr8:108261709-108510254	OK	1.51	1.64	0.12	0.999522	FALSE		ANKRD39	chr2:97513723-97523756	OK	3.54	3.51	-0.03	0.999352	FALSE		ANKRD40
						GRID1	-0.92	0.39	1.32	0.05	1	0	FALSE	FALSE	FALSE																ANGPTL2	chr9:129677052-129985445	OK	-3.86	0.11	3.97	0.999522	FALSE		ANKRD40	chr17:48770550-48785270	OK	5	5.01	0.02	0.999352	FALSE		ANKRD42
						TDGF1	-0.28	1.04	1.32	0.55	1	0	FALSE	FALSE	FALSE																ANGPTL6	chr19:10196805-10213425	OK	-0.93	-1.56	-0.62	0.999522	FALSE		ANKRD42	chr11:82905290-82960013	OK	0.49	0.46	-0.03	0.999352	FALSE		ANKRD44
						LOC643339	-2.06	-0.74	1.32	0.75	1	0	FALSE	FALSE	0																ANK1	chr8:41510743-41754280	OK	-3.3	-1.6	1.7	0.999522	FALSE		ANKRD44	chr2:197851385-198175521	OK	0.8	-0.31	-1.11	0.999352	FALSE		ANKRD46
						C17orf67	-1.26	0.06	1.32	#DIV/0!	1	0	FALSE	0	0																ANK2	chr4:113739238-114304896	OK	2.13	2.16	0.03	0.999522	FALSE		ANKRD46	chr8:101521979-101572014	OK	3.17	3.27	0.1	0.999352	FALSE		ANKRD49
						PRR7-AS1	-3.25	-1.94	1.32	#DIV/0!	1	0	FALSE	0	0																ANK3	chr10:61786055-62493284	OK	1.74	2.09	0.35	0.999522	FALSE		ANKRD49	chr11:94227152-94232744	OK	3.49	3.07	-0.42	0.999352	FALSE		ANKRD50
						RGS9BP	-2.22	-0.91	1.31	#DIV/0!	1	0	FALSE	0	0																ANKAR	chr2:190540710-190611376	OK	-2.08	-2.2	-0.12	0.999522	FALSE		ANKRD50	chr4:125585203-125633887	OK	4.25	3.77	-0.48	0.999352	FALSE		ANKRD52
						SAMD5	-2.13	-0.82	1.31	#DIV/0!	1	0	FALSE	0	0																ANKDD1A	chr15:65204100-65251041	OK	0.49	0.64	0.16	0.999522	FALSE		ANKRD52	chr12:56623819-56652143	OK	4.38	4.1	-0.28	0.999352	FALSE		ANKRD54
						SEPT1	-2.33	-1.02	1.31	#DIV/0!	1	0	FALSE	0	0																ANKEF1	chr20:10004459-10288066	OK	1.21	1.03	-0.19	0.999522	FALSE		ANKRD54	chr22:38226861-38240378	OK	4.05	3.78	-0.27	0.999352	FALSE		ANKRD6
						NHSL1	1.93	3.24	1.31	0.2	0.21	0.69	FALSE	TRUE	FALSE																ANKFY1	chr17:4066664-4167274	OK	3.94	3.94	-0.01	0.999522	FALSE		ANKRD6	chr6:90142896-90348474	OK	2.71	2.73	0.02	0.999352	FALSE		ANKRD65
						LOC100507032	-0.98	0.33	1.31	0.4	1	0	FALSE	FALSE	FALSE																ANKH	chr5:14704908-14871887	OK	1.77	1.46	-0.31	0.999522	FALSE		ANKRD61	chr7:6048881-6098860	OK	-0.62	-0.58	0.05	0.999352	FALSE		ANKRD9
						IZUMO4	-1.94	-0.64	1.31	0.42	1	0	FALSE	0	FALSE																ANKHD1	chr5:139781398-139929163	OK	4.43	4.32	-0.11	0.999522	FALSE		ANKRD9	chr14:102973197-102976128	OK	0.94	0.43	-0.51	0.999352	FALSE		ANKS1A
						HM13-AS1	-0.91	0.4	1.31	1.35	1	0	FALSE	FALSE	0																ANKHD1-EIF4EBP3	chr5:139781398-139929163	OK	2.6	2.7	0.1	0.999522	FALSE		ANKS1A	chr6:34857037-35059190	OK	3.34	3.31	-0.03	0.999352	FALSE		ANKS1B
						ALG1L9P	-1.83	-0.53	1.3	0.93	1	0	FALSE	0	FALSE																ANKIB1	chr7:91875547-92030698	OK	3.19	2.92	-0.26	0.999522	FALSE		ANKS1B	chr12:99039077-100378432	OK	1.15	0.96	-0.19	0.999352	FALSE		ANKS3
						CCNA1	1.5	2.8	1.3	0.28	1	0	FALSE	FALSE	FALSE																ANKLE1	chr19:17392453-17398454	OK	3.5	3.97	0.47	0.999522	FALSE		ANKS3	chr16:4746510-4799397	OK	2.82	2.97	0.15	0.999352	FALSE		ANKS6
						HAPLN4	-2.91	-1.61	1.3	#DIV/0!	1	0	FALSE	0	0																ANKLE2	chr12:133302253-133338451	OK	4.66	4.52	-0.14	0.999522	FALSE		ANKS6	chr9:101494290-101558794	OK	2.61	2.98	0.38	0.999352	FALSE		ANKUB1
						LOC100506013	1.85	3.15	1.29	0.44	0.8	0.09	FALSE	FALSE	FALSE																ANKMY1	chr2:241418838-241497405	OK	0.94	1.53	0.59	0.999522	FALSE		ANKUB1	chr3:149478889-149510610	OK	-1.5	-0.09	1.42	0.999352	FALSE		ANKZF1
						LOC389023	2.49	3.78	1.29	0.2	1	0	FALSE	FALSE	FALSE																ANKMY2	chr7:16639400-16685442	OK	3.09	3.01	-0.08	0.999522	FALSE		ANKZF1	chr2:220094478-220101391	OK	3.33	3.26	-0.07	0.999352	FALSE		ANLN
						SOCS2-AS1	1.46	2.75	1.29	0.2	1	0	FALSE	FALSE	FALSE																ANKRA2	chr5:72848024-72861511	OK	1.83	1.76	-0.07	0.999522	FALSE		ANLN	chr7:36363758-36493400	OK	4.95	5.05	0.1	0.999352	FALSE		ANO10
						FAM78B	-3.71	-2.42	1.29	#DIV/0!	1	0	FALSE	0	0																ANKRD1	chr10:92671856-92681032	OK	-2.06	-1.32	0.73	0.999522	FALSE		ANO10	chr3:43407817-43663560	OK	3.35	3.43	0.08	0.999352	FALSE		ANO4
						SULT1A2	-3.15	-1.86	1.29	#DIV/0!	1	0	FALSE	0	0																ANKRD10	chr13:111530886-111567416	OK	3.86	3.7	-0.16	0.999522	FALSE		ANO4	chr12:101188373-101522419	OK	1.15	2	0.85	0.999352	FALSE		ANO5
						TRIM74	-3.56	-2.27	1.29	#DIV/0!	1	0	FALSE	0	0																ANKRD11	chr16:89334028-89556969	OK	4.39	4.99	0.6	0.999522	FALSE		ANO5	chr11:22214721-22304913	OK	1.8	1.34	-0.46	0.999352	FALSE		ANO6
						APOBEC3C	-0.19	1.1	1.29	0.7	1	0	FALSE	FALSE	FALSE																ANKRD12	chr18:9136750-9285983	OK	1.69	1.13	-0.56	0.999522	FALSE		ANO6	chr12:45566816-45834187	OK	3.66	3.78	0.12	0.999352	FALSE		ANO8
						ESPN	-1.63	-0.35	1.29	0.39	1	0	FALSE	FALSE	FALSE																ANKRD13A	chr12:110437234-110477235	OK	3.96	3.93	-0.03	0.999522	FALSE		ANO8	chr19:17420336-17445638	OK	0.36	0.61	0.25	0.999352	FALSE		ANP32A
						LINC00685	-0.83	0.45	1.28	0.82	1	0	FALSE	FALSE	FALSE																ANKRD13B	chr17:27920526-27948441	OK	2.75	3.08	0.33	0.999522	FALSE		ANP32A	chr15:69070874-69113261	OK	8.03	8.11	0.09	0.999352	FALSE		ANP32A-IT1
						LINC00266-1	-1.48	-0.21	1.28	#DIV/0!	1	0	FALSE	0	0																ANKRD13C	chr1:70724684-70820417	OK	3.03	2.85	-0.17	0.999522	FALSE		ANP32A-IT1	chr15:69070874-69113261	OK	-0.35	0.22	0.58	0.999352	FALSE		ANP32AP1
						TAS2R4	-2.46	-1.18	1.28	#DIV/0!	1	0	FALSE	0	0																ANKRD13D	chr11:67056761-67069955	OK	2.87	3.06	0.19	0.999522	FALSE		ANP32AP1	chr15:35529526-35530264	OK	5.81	5.73	-0.09	0.999352	FALSE		ANP32B
						TOR4A	-3.06	-1.77	1.28	#DIV/0!	1	0	FALSE	0	0																ANKRD16	chr10:5903688-5979558	OK	1.89	2.38	0.49	0.999522	FALSE		ANP32B	chr9:100745488-100778224	OK	8.28	8.2	-0.08	0.999352	FALSE		ANP32E
						THBS2	1.24	2.52	1.28	0.19	0.69	0.16	FALSE	FALSE	FALSE																ANKRD17	chr4:73940501-74124502	OK	4.38	4.55	0.18	0.999522	FALSE		ANP32E	chr1:150190716-150208504	OK	6.18	6.17	-0.01	0.999352	FALSE		ANPEP
						GPR19	-0.8	0.48	1.28	0.33	1	0	FALSE	FALSE	FALSE																ANKRD18A	chr9:38571360-38620360	OK	1.05	1.59	0.55	0.999522	FALSE		ANPEP	chr15:90328125-90358072	OK	1.86	1.42	-0.44	0.999352	FALSE		ANTXR1
						RFX4	-1	0.28	1.28	0.58	1	0	FALSE	FALSE	FALSE																ANKRD18B	chr9:33524410-33573001	OK	1.89	1.71	-0.18	0.999522	FALSE		ANTXR1	chr2:69240275-69476459	OK	4.12	4.18	0.07	0.999352	FALSE		ANTXR2
						RAB34	-1.85	-0.58	1.28	0.16	1	0	FALSE	0	FALSE																ANKRD18DP	chr3:197784403-197807542	OK	-1.1	-2.28	-1.18	0.999522	FALSE		ANTXR2	chr4:80822770-80994477	OK	1.4	0.76	-0.64	0.999352	FALSE		ANXA1
						LOXL1	-0.05	1.22	1.27	0.25	1	0	FALSE	FALSE	FALSE																ANKRD19P	chr9:95571892-95600739	OK	1.67	1.84	0.17	0.999522	FALSE		ANXA1	chr9:75766780-75785307	OK	5.77	5.57	-0.2	0.999352	FALSE		ANXA11
						MYH15	-1.81	-0.54	1.27	#DIV/0!	1	0	0	FALSE	0																ANKRD20A11P	chr21:15316095-15352765	OK	-2.62	-2.24	0.38	0.999522	FALSE		ANXA11	chr10:81914879-81965328	OK	4.84	4.9	0.06	0.999352	FALSE		ANXA2
						IDUA	-2.46	-1.18	1.27	#DIV/0!	1	0	FALSE	0	0																ANKRD20A12P	chr1:142697420-142713605	OK	0.27	0.1	-0.17	0.999522	FALSE		ANXA2	chr15:60639349-60690185	OK	8.12	8.38	0.26	0.999352	FALSE		ANXA2R
						GNG11	1.6	2.87	1.27	0.03	1	0	FALSE	FALSE	FALSE																ANKRD20A4	chr9:69381980-69425109	OK	-2.47	-2.96	-0.49	0.999522	FALSE		ANXA2R	chr5:43039181-43040447	OK	1.65	1.53	-0.12	0.999352	FALSE		ANXA4
						POPDC3	1.25	2.51	1.27	0.22	1	0	FALSE	FALSE	FALSE																ANKRD20A5P	chr18:14179095-14227049	OK	-1.11	-1.59	-0.48	0.999522	FALSE		ANXA4	chr2:69969126-70053596	OK	4.11	3.89	-0.21	0.999352	FALSE		ANXA5
						RHBDL1	-1.62	-0.35	1.27	0.39	1	0	FALSE	FALSE	FALSE																ANKRD20A9P	chr13:19408542-19446109	OK	1.63	0.76	-0.87	0.801608	FALSE		ANXA5	chr4:122589151-122618147	OK	7.53	7.43	-0.1	0.999352	FALSE		ANXA6
						ARHGEF17	0.75	2.01	1.26	0.27	0.67	0.17	FALSE	FALSE	FALSE																ANKRD23	chr2:97503650-97509758	OK	0.25	0.97	0.72	0.999522	FALSE		ANXA6	chr5:150480266-150537443	OK	5.82	6.25	0.43	0.999352	FALSE		ANXA7
						CHIA	-2.45	-1.19	1.26	#DIV/0!	1	0	FALSE	0	0																ANKRD26	chr10:27293044-27389427	OK	2.19	2.13	-0.07	0.999522	FALSE		ANXA7	chr10:75135188-75173841	OK	5.79	5.73	-0.06	0.999352	FALSE		AOC2
						MLLT4-AS1	-3.2	-1.94	1.26	#DIV/0!	1	0	FALSE	0	0																ANKRD27	chr19:33087906-33166102	OK	3.63	3.86	0.23	0.999522	FALSE		AOC2	chr17:40996608-41002724	OK	0.59	0.59	0	0.999352	FALSE		AP1AR
						PHLDA2	-1.8	-0.54	1.26	#DIV/0!	1	0	FALSE	0	0																ANKRD28	chr3:15708743-15901053	OK	3.37	3.16	-0.22	0.999522	FALSE		AP1AR	chr4:113152894-113191211	OK	4.04	4.01	-0.03	0.999352	FALSE		AP1B1
						SLFNL1-AS1	-3.41	-2.15	1.26	#DIV/0!	1	0	FALSE	0	0																ANKRD32	chr5:93954390-94031573	OK	3.06	2.6	-0.46	0.999522	FALSE		AP1B1	chr22:29723668-29784572	OK	5.26	5.26	0	0.999352	FALSE		AP1G1
						TOB1-AS1	-1.9	-0.64	1.26	#DIV/0!	1	0	FALSE	0	0																ANKRD33B	chr5:10564434-10657928	OK	0.39	0.5	0.12	0.999522	FALSE		AP1G1	chr16:71762904-71842976	OK	5.22	5.15	-0.06	0.999352	FALSE		AP1G2
						TSPAN11	-3.2	-1.94	1.26	#DIV/0!	1	0	FALSE	0	0																ANKRD34A	chr1:145470507-145475647	OK	-1.83	-0.74	1.09	0.999522	FALSE		AP1G2	chr14:23980968-24048009	OK	3.19	2.87	-0.31	0.999352	FALSE		AP1M1
						KIAA0754	0.32	1.58	1.26	0.17	1	0	FALSE	FALSE	FALSE																ANKRD34B	chr5:79852573-79866304	OK	-1.01	-2.13	-1.13	0.999522	FALSE		AP1M1	chr19:16308664-16346156	OK	4.74	4.67	-0.07	0.999352	FALSE		AP1S1
						CELF5	-3.61	-2.36	1.25	#DIV/0!	1	0	FALSE	0	0																ANKRD36	chr2:97779232-97930257	OK	0.6	0.36	-0.24	0.999522	FALSE		AP1S1	chr7:100797685-100804557	OK	5.4	5.31	-0.09	0.999352	FALSE		AP1S2
						MAP3K14-AS1	-2.68	-1.43	1.25	#DIV/0!	1	0	FALSE	0	0																ANKRD36B	chr2:98121260-98206428	OK	0.19	0.14	-0.05	0.999522	FALSE		AP1S2	chrX:15843928-15873137	OK	2.96	2.86	-0.1	0.999352	FALSE		AP1S3
						VN1R2	-3.29	-2.04	1.25	#DIV/0!	1	0	FALSE	0	0																ANKRD36BP1	chr1:168214818-168216668	OK	3.02	3	-0.02	0.999522	FALSE		AP1S3	chr2:224620046-224702319	OK	1.71	1.74	0.03	0.999352	FALSE		AP2A1
						ADRA1A	-1.24	0	1.24	0.25	1	0	FALSE	FALSE	FALSE																ANKRD37	chr4:186317839-186347139	OK	0.68	0.5	-0.18	0.999522	FALSE		AP2A1	chr19:50270179-50316567	OK	4.22	4.24	0.02	0.999352	FALSE		AP2A2
						FAM201A	0.38	1.61	1.24	0.26	1	0	FALSE	FALSE	FALSE																ANKRD39	chr2:97513723-97523756	OK	3.9	3.81	-0.09	0.999522	FALSE		AP2A2	chr11:925808-1012245	OK	4.01	4.21	0.21	0.999352	FALSE		AP2B1
						AOC3	-3.32	-2.09	1.24	#DIV/0!	1	0	FALSE	0	0																ANKRD40	chr17:48770550-48785270	OK	4.85	4.78	-0.07	0.999522	FALSE		AP2B1	chr17:33914281-34053436	OK	6.19	6.37	0.18	0.999352	FALSE		AP2M1
						DIP2A-IT1	-2.99	-1.75	1.24	#DIV/0!	1	0	FALSE	0	0																ANKRD42	chr11:82905290-82960013	OK	0.33	0.32	-0.01	0.999522	FALSE		AP2M1	chr3:183892633-183901879	OK	7.28	7.44	0.16	0.999352	FALSE		AP2S1
						IL17RE	-2.11	-0.87	1.24	#DIV/0!	1	0	FALSE	0	0																ANKRD44	chr2:197851385-198175521	OK	-0.12	-0.37	-0.25	0.999522	FALSE		AP2S1	chr19:47341422-47354203	OK	6.56	6.52	-0.03	0.999352	FALSE		AP3B1
						KCNC1	-1.39	-0.14	1.24	#DIV/0!	1	0	FALSE	0	0																ANKRD46	chr8:101521979-101572014	OK	3.37	3.36	-0.01	0.999522	FALSE		AP3B1	chr5:77298149-77590579	OK	4.94	5.03	0.09	0.999352	FALSE		AP3D1
						LOC440028	-3.1	-1.85	1.24	#DIV/0!	1	0	FALSE	0	0																ANKRD49	chr11:94227152-94232744	OK	3.45	3.01	-0.44	0.999522	FALSE		AP3D1	chr19:2100986-2151556	OK	5.45	5.31	-0.14	0.999352	FALSE		AP3M1
						PCDHGB7	-2.94	-1.69	1.24	#DIV/0!	1	0	FALSE	0	0																ANKRD50	chr4:125585203-125633887	OK	3.92	3.22	-0.7	0.999522	FALSE		AP3M1	chr10:75880014-75910826	OK	5.01	4.99	-0.02	0.999352	FALSE		AP3M2
						SEMA3B	-2.23	-0.99	1.24	#DIV/0!	1	0	FALSE	0	0																ANKRD52	chr12:56623819-56652143	OK	4.32	4.34	0.02	0.999522	FALSE		AP3M2	chr8:42010463-42028701	OK	4.26	3.85	-0.41	0.999352	FALSE		AP3S1
						TP53TG5	-2.03	-0.79	1.24	#DIV/0!	1	0	FALSE	0	0																ANKRD54	chr22:38226861-38240378	OK	3.75	3.81	0.06	0.999522	FALSE		AP3S1	chr5:115177618-115249778	OK	5.52	5.45	-0.07	0.999352	FALSE		AP3S2
						NBL1	2.35	3.59	1.24	2.23	1	0	FALSE	FALSE	FALSE																ANKRD6	chr6:90142896-90348474	OK	2.52	2.69	0.17	0.999522	FALSE		AP3S2	chr15:90373830-90456222	OK	3.69	3.67	-0.02	0.999352	FALSE		AP4B1
						APOBEC3B	-1.82	-0.6	1.23	0.41	1	0	FALSE	FALSE	FALSE																ANKRD61	chr7:6048881-6098860	OK	-1.1	-0.8	0.3	0.999522	FALSE		AP4B1	chr1:114356432-114447741	OK	2.87	2.88	0.01	0.999352	FALSE		AP4E1
						SYS1-DBNDD2	-0.55	0.68	1.23	1.21	1	0	FALSE	FALSE	FALSE																ANKRD62P1-PARP4P3	chr22:17134598-17156430	OK	-2.27	-2.58	-0.31	0.999522	FALSE		AP4E1	chr15:51200868-51298097	OK	2.83	2.88	0.04	0.999352	FALSE		AP4M1
						ARC	-1.82	-0.59	1.23	#DIV/0!	1	0	FALSE	0	0																ANKRD63	chr15:40573644-40574787	OK	-3.55	-1.2	2.35	0.999522	FALSE		AP4M1	chr7:99690403-99723128	OK	2.35	2.19	-0.16	0.999352	FALSE		AP4S1
						CCDC157	-1.26	-0.02	1.23	#DIV/0!	1	0	FALSE	0	0																ANKRD65	chr1:1353799-1356824	OK	-1.52	-1.8	-0.28	0.999522	FALSE		AP4S1	chr14:31363004-31565656	OK	1.03	1.53	0.49	0.999352	FALSE		AP5B1
						FERMT3	-2.45	-1.22	1.23	#DIV/0!	1	0	FALSE	0	0																ANKRD9	chr14:102973197-102976128	OK	1.04	1.67	0.63	0.999522	FALSE		AP5B1	chr11:65541368-65548062	OK	3.4	3.27	-0.13	0.999352	FALSE		AP5M1
						PTCH2	-1.84	-0.62	1.23	0.29	1	0	FALSE	FALSE	0																ANKS1A	chr6:34857037-35059190	OK	3.13	3.24	0.11	0.999522	FALSE		AP5M1	chr14:57669193-57756797	OK	4.16	4.28	0.12	0.999352	FALSE		AP5S1
						ASPHD1	-0.16	1.06	1.22	0.35	1	0	FALSE	FALSE	FALSE																ANKS1B	chr12:99039077-100378432	OK	1.18	1.08	-0.11	0.999522	FALSE		AP5S1	chr20:3801170-3805954	OK	2.48	2.05	-0.43	0.999352	FALSE		AP5Z1
						GP1BA	-1.5	-0.28	1.22	0.33	1	0	FALSE	FALSE	FALSE																ANKS3	chr16:4746510-4799397	OK	2.45	2.91	0.46	0.999522	FALSE		AP5Z1	chr7:4815261-4834026	OK	1.77	1.33	-0.45	0.999352	FALSE		APAF1
						WWC3	1.14	2.36	1.22	0.12	0.7	0.15	FALSE	FALSE	FALSE																ANKS6	chr9:101494290-101558794	OK	2.26	2.88	0.62	0.999522	FALSE		APAF1	chr12:99039077-100378432	OK	3.08	2.89	-0.19	0.999352	FALSE		APBA1
						LOC100288974	-1.41	-0.19	1.22	0.29	1	0	FALSE	FALSE	FALSE																ANKUB1	chr3:149478889-149510610	OK	-1.22	0.06	1.29	0.999522	FALSE		APBA1	chr9:72042448-72287275	OK	2.29	2.53	0.25	0.999352	FALSE		APBA2
						NEXN	-0.73	0.49	1.22	0.3	1	0	FALSE	FALSE	FALSE																ANKZF1	chr2:220094478-220101391	OK	3.14	3.18	0.04	0.999522	FALSE		APBA2	chr15:29213839-29410516	OK	4.09	3.66	-0.43	0.999352	FALSE		APBA3
						TMEM31	-2.05	-0.84	1.22	1.57	1	0	FALSE	FALSE	FALSE																ANLN	chr7:36363758-36493400	OK	5.02	4.93	-0.08	0.999522	FALSE		APBA3	chr19:3708334-3761673	OK	1.57	1.69	0.12	0.999352	FALSE		APBB1
						SLC26A1	-2.52	-1.29	1.22	#DIV/0!	1	0	FALSE	0	0																ANO10	chr3:43407817-43663560	OK	3.02	2.92	-0.09	0.999522	FALSE		APBB1	chr11:6416354-6440644	OK	4.59	4.58	-0.01	0.999352	FALSE		APBB2
						ULK4P3	-0.48	-0.11	1.22	#DIV/0!	1	0	FALSE	0	0																ANO4	chr12:101188373-101522419	OK	1.11	1.98	0.87	0.999522	FALSE		APBB2	chr4:40812043-41216635	OK	2.94	2.75	-0.19	0.999352	FALSE		APC
						GRAMD1B	0.53	1.74	1.21	0.1	1	0	FALSE	FALSE	FALSE																ANO5	chr11:22214721-22304913	OK	1.61	1.41	-0.2	0.999522	FALSE		APC	chr5:112043201-112181936	OK	3.29	3.14	-0.14	0.999352	FALSE		APEH
						ATL1	1.56	2.77	1.21	0.1	1	0	FALSE	FALSE	FALSE																ANO6	chr12:45566816-45834187	OK	3.56	3.56	0	0.999522	FALSE		APEH	chr3:49711434-49720934	OK	5.93	5.69	-0.24	0.999352	FALSE		APEX1
						B3GAT1	-1.22	-0.01	1.21	0.31	1	0	FALSE	FALSE	FALSE																ANO7	chr2:242127923-242164791	OK	-1.53	-1.44	0.08	0.999522	FALSE		APEX1	chr14:20923289-20925931	OK	7.32	7.48	0.16	0.999352	FALSE		APEX2
						PRSS30P	-2.02	-0.81	1.21	0.23	1	0	FALSE	FALSE	FALSE																ANO8	chr19:17420336-17445638	OK	0.55	1.29	0.74	0.999522	FALSE		APEX2	chrX:55026755-55034306	OK	5.09	5.08	-0.01	0.999352	FALSE		APH1A
						HTR7P1	-2.52	-1.31	1.21	#DIV/0!	1	0	FALSE	0	0																ANP32A	chr15:69070874-69113261	OK	8.43	8.13	-0.3	0.999522	FALSE		APH1A	chr1:150237798-150241609	OK	5.94	5.72	-0.22	0.999352	FALSE		APH1B
						LOC100287177	-2.51	-1.3	1.21	#DIV/0!	1	0	FALSE	0	0																ANP32A-IT1	chr15:69070874-69113261	OK	-0.55	-0.35	0.2	0.999522	FALSE		APH1B	chr15:63569748-63601325	OK	2.86	3.6	0.75	0.999352	FALSE		API5
						MICALL2	-2.59	-1.39	1.21	#DIV/0!	1	0	FALSE	0	0																ANP32B	chr9:100745488-100778224	OK	8.49	8.07	-0.43	0.999522	FALSE		API5	chr11:43333504-43366080	OK	6.47	6.39	-0.08	0.999352	FALSE		APIP
						TMEM106A	-2.17	-0.96	1.21	#DIV/0!	1	0	FALSE	0	0																ANP32E	chr1:150190716-150208504	OK	6.6	6.24	-0.36	0.999522	FALSE		APIP	chr11:34903842-35017675	OK	5.27	5.43	0.16	0.999352	FALSE		APITD1,APITD1-CORT
						SYT11	0.16	1.37	1.21	0.21	1	0	FALSE	FALSE	FALSE																ANPEP	chr15:90328125-90358072	OK	1.58	0.44	-1.14	0.999522	FALSE		APITD1,APITD1-CORT	chr1:10490158-10512060	OK	3.82	3.77	-0.05	0.999352	FALSE		APITD1-CORT
						MPDZ	2.3	3.5	1.2	0.21	0.29	0.54	FALSE	TRUE	FALSE																ANTXR1	chr2:69240275-69476459	OK	4.11	4.08	-0.03	0.999522	FALSE		APITD1-CORT	chr1:10490158-10512060	OK	0.86	-0.31	-1.17	0.999352	FALSE		APLN
						TENM3	1.77	2.97	1.2	0.19	0.3	0.52	FALSE	FALSE	FALSE																ANTXR2	chr4:80822770-80994477	OK	1.26	0.48	-0.79	0.999522	FALSE		APLN	chrX:128779235-128788933	OK	0.95	0.16	-0.79	0.999352	FALSE		APLP1
						ID1	4.18	5.39	1.2	0.28	0.67	0.18	FALSE	FALSE	FALSE																ANXA1	chr9:75766780-75785307	OK	6.21	4.78	-1.43	0.110805	FALSE		APLP1	chr19:36359400-36370699	OK	2.61	3.25	0.64	0.999352	FALSE		APLP2
						LOC100288432	-2.08	-0.89	1.2	2.69	1	0	FALSE	0	FALSE																ANXA11	chr10:81914879-81965328	OK	4.99	5.13	0.14	0.999522	FALSE		APLP2	chr11:129939715-130014706	OK	6.81	6.89	0.08	0.999352	FALSE		APMAP
						HIST1H3G	-0.63	0.57	1.2	0.71	1	0	FALSE	FALSE	FALSE																ANXA2	chr15:60639349-60690185	OK	8.89	9	0.11	0.999522	FALSE		APMAP	chr20:24943579-24973425	OK	5.81	5.76	-0.05	0.999352	FALSE		APOA1BP
						AXL	-3.63	-2.43	1.2	#DIV/0!	1	0	FALSE	0	0																ANXA2P2	chr9:33624222-33625532	OK	2.29	2.34	0.05	0.999522	FALSE		APOA1BP	chr1:156561557-156564091	OK	5.62	5.47	-0.14	0.999352	FALSE		APOA2
						CARD9	-2.96	-1.76	1.2	#DIV/0!	1	0	FALSE	0	0																ANXA2R	chr5:43039181-43040447	OK	1.98	1.68	-0.3	0.999522	FALSE		APOBEC3B	chr22:39353526-39388784	OK	-1.02	-0.12	0.9	0.999352	FALSE		APOBEC3B
						FLJ30403	-2.61	-1.42	1.2	#DIV/0!	1	0	FALSE	0	0																ANXA4	chr2:69969126-70053596	OK	4.05	3.76	-0.29	0.999522	FALSE		APOBEC3C	chr22:39410264-39414825	OK	0.08	0.65	0.57	0.999352	FALSE		APOBEC3C
						PLEKHN1	-2.43	-1.23	1.2	#DIV/0!	1	0	FALSE	0	0																ANXA5	chr4:122589151-122618147	OK	7.6	7.26	-0.34	0.999522	FALSE		APOBEC3F	chr22:39436672-39451975	OK	-0.46	0.71	1.16	0.999352	FALSE		APOBEC3F
						FSBP	-0.61	0.59	1.2	0.9	1	0	FALSE	FALSE	FALSE																ANXA6	chr5:150480266-150537443	OK	5.64	6.06	0.42	0.999522	FALSE		APOC1	chr19:45417920-45422606	OK	3.75	5.02	1.27	0.999352	FALSE		APOC1
						GNG4	1.7	2.89	1.19	0.02	0.59	0.23	FALSE	FALSE	FALSE																ANXA7	chr10:75135188-75173841	OK	5.71	5.66	-0.05	0.999522	FALSE		APOE	chr19:45409038-45412650	OK	3.9	3.81	-0.09	0.999352	FALSE		APOE
						ADPGK-AS1	-1.45	-0.26	1.19	#DIV/0!	1	0	FALSE	0	0																ANXA9	chr1:150954498-150968114	OK	-1.38	-1.13	0.25	0.999522	FALSE		APOL2	chr22:36622254-36636000	OK	2.67	2.25	-0.42	0.999352	FALSE		APOL2
						FAM227A	-2.31	-1.12	1.19	#DIV/0!	1	0	FALSE	0	0																AOC2	chr17:40996608-41002724	OK	-0.16	-0.15	0.01	0.999522	FALSE		APOLD1	chr12:12878850-12944399	OK	-1.02	-0.09	0.92	0.999352	FALSE		APOLD1
						HOXC5	-3.25	-2.06	1.19	#DIV/0!	1	0	FALSE	0	0																AOC3	chr17:41003200-41010140	OK	-3.32	-2.09	1.24	0.999522	FALSE		APOM	chr6_ssto_hap7:2937601-2956785	OK	2.45	2.25	-0.19	0.999352	FALSE		APOM
						ZFPM1	-2.13	-0.94	1.19	#DIV/0!	1	0	FALSE	0	0																AP1AR	chr4:113152894-113191211	OK	4.08	3.83	-0.24	0.999522	FALSE		APOO	chrX:23851464-23926057	OK	5.35	5.34	-0.01	0.999352	FALSE		APOO
						RET	-0.85	0.33	1.19	0.14	1	0	FALSE	FALSE	FALSE																AP1B1	chr22:29723668-29784572	OK	5.17	5.48	0.31	0.999522	FALSE		APOOL	chrX:84258897-84363974	OK	3.79	3.96	0.18	0.999352	FALSE		APOOL
						SPRY3	-1.78	-0.6	1.18	0.28	1	0	FALSE	FALSE	FALSE																AP1G1	chr16:71762904-71842976	OK	4.95	4.8	-0.16	0.999522	FALSE		APOPT1	chr14:104029298-104057236	OK	4.32	3.98	-0.34	0.999352	FALSE		APOPT1
						SYT2	-1.83	-0.64	1.18	0.14	1	0	FALSE	FALSE	FALSE																AP1G2	chr14:23980968-24048009	OK	2.98	2.7	-0.28	0.999522	FALSE		APP	chr21:27252860-27543446	OK	7.12	7.33	0.2	0.999352	FALSE		APP
						LOX	0.35	1.53	1.18	0.34	0.97	0.01	FALSE	FALSE	FALSE																AP1M1	chr19:16308664-16346156	OK	4.77	5.06	0.29	0.999522	FALSE		APPBP2	chr17:58520519-58603580	OK	3.15	3.13	-0.02	0.999352	FALSE		APPBP2
						ATP6AP1L	-1.28	-0.1	1.18	0.51	1	0	FALSE	FALSE	FALSE																AP1M2	chr19:10683346-10697991	OK	-10	-1.73	8.27	0.0661952	FALSE		APPL1	chr3:57261764-57326710	OK	4.13	3.85	-0.28	0.999352	FALSE		APPL1
						ZNF837	-1.65	-0.47	1.18	#DIV/0!	1	0	FALSE	0	0																AP1S1	chr7:100797685-100804557	OK	5.22	5.21	-0.01	0.999522	FALSE		APPL2	chr12:105567074-105630008	OK	4.2	3.64	-0.57	0.999352	FALSE		APPL2
						ASIC3	-1.75	-0.57	1.18	0.25	1	0	FALSE	FALSE	FALSE																AP1S2	chrX:15843928-15873137	OK	3.95	3.76	-0.19	0.999522	FALSE		APRT	chr16:88875876-88878342	OK	7.14	7.21	0.07	0.999352	FALSE		APRT
						PCDH18	2.94	4.11	1.17	0.14	0.23	0.64	FALSE	TRUE	FALSE																AP1S3	chr2:224620046-224702319	OK	1.95	1.94	0	0.999522	FALSE		APTX	chr9:32972603-33001639	OK	4.8	4.68	-0.12	0.999352	FALSE		APTX
						LOC100506071	1.26	2.43	1.17	0.11	1	0	FALSE	FALSE	FALSE																AP2A1	chr19:50270179-50316567	OK	4.36	4.91	0.55	0.999522	FALSE		AQP11	chr11:77300679-77321401	OK	-0.63	-0.24	0.39	0.999352	FALSE		AQP11
						DPRXP4	-3.33	-2.15	1.17	#DIV/0!	1	0	FALSE	0	0																AP2A2	chr11:925808-1012245	OK	3.9	4.34	0.44	0.999522	FALSE		AQP3	chr9:33441151-33447631	OK	2.02	2.14	0.12	0.999352	FALSE		AQP3
						ECHDC1	-2.66	-1.49	1.17	#DIV/0!	1	0	FALSE	0	0																AP2B1	chr17:33914281-34053436	OK	6.01	6.16	0.15	0.999522	FALSE		AQR	chr15:35148551-35261995	OK	4.9	4.95	0.05	0.999352	FALSE		AQR
						FBXL8	-1.79	-0.62	1.17	#DIV/0!	1	0	FALSE	0	0																AP2M1	chr3:183892633-183901879	OK	7.36	7.57	0.21	0.999522	FALSE		AR	chrX:66763873-66950461	OK	3.75	3.83	0.08	0.999352	FALSE		AR
						FCER1G	-2.1	-0.93	1.17	#DIV/0!	1	0	FALSE	0	0																AP2S1	chr19:47341422-47354203	OK	6.88	6.78	-0.1	0.999522	FALSE		ARAF	chrX:47420498-47479256	OK	5.22	5.3	0.08	0.999352	FALSE		ARAF
						FOSB	-2.47	-1.3	1.17	#DIV/0!	1	0	FALSE	0	0																AP3B1	chr5:77298149-77590579	OK	4.97	4.81	-0.16	0.999522	FALSE		ARAP1	chr11:72396113-72463434	OK	3.71	3.63	-0.08	0.999352	FALSE		ARAP1
						LOC100652739	-1.64	-0.47	1.17	#DIV/0!	1	0	FALSE	0	0																AP3B2	chr15:83211950-83378635	OK	-2.59	-1.44	1.16	0.999522	FALSE		ARAP2	chr4:36067619-36245979	OK	-0.98	-0.07	0.91	0.999352	FALSE		ARAP2
						LOC650293	-3.29	-2.11	1.17	#DIV/0!	1	0	FALSE	0	0																AP3D1	chr19:2100986-2151556	OK	5.23	5.52	0.28	0.999522	FALSE		ARAP3	chr5:141032967-141061800	OK	0.74	1.4	0.66	0.999352	FALSE		ARAP3
						MTMR9LP	-3.2	-2.03	1.17	#DIV/0!	1	0	FALSE	0	0																AP3M1	chr10:75880014-75910826	OK	4.79	4.62	-0.17	0.999522	FALSE		ARCN1	chr11:118443101-118473747	OK	6.49	6.54	0.05	0.999352	FALSE		ARCN1
						NCCRP1	-2.95	-1.78	1.17	#DIV/0!	1	0	FALSE	0	0																AP3M2	chr8:42010463-42028701	OK	4.37	3.54	-0.84	0.999522	FALSE		ARF1	chr1:228270360-228286913	OK	7.99	8.05	0.06	0.999352	FALSE		ARF1
						PRRT3-AS1	-3.17	-2	1.17	#DIV/0!	1	0	FALSE	0	0																AP3S1	chr5:115177618-115249778	OK	5.76	5.31	-0.45	0.999522	FALSE		ARF3	chr12:49329991-49351252	OK	6.1	6.22	0.12	0.999352	FALSE		ARF3
						RGS3	-2.27	-1.1	1.17	#DIV/0!	1	0	FALSE	0	0																AP3S2	chr15:90373830-90456222	OK	3.57	3.57	-0.01	0.999522	FALSE		ARF4	chr3:57557089-57583215	OK	6.96	7.04	0.08	0.999352	FALSE		ARF4
						SLC44A5	-2.5	-1.34	1.17	#DIV/0!	1	0	FALSE	0	0																AP4B1	chr1:114356432-114447741	OK	2.89	2.88	-0.02	0.999522	FALSE		ARF5	chr7:127228405-127231759	OK	6.86	6.81	-0.04	0.999352	FALSE		ARF5
						WDR78	-2.48	-1.3	1.17	#DIV/0!	1	0	FALSE	0	0																AP4B1-AS1	chr1:114356432-114447741	OK	-2.09	-2.77	-0.68	0.999522	FALSE		ARF6	chr14:50359735-50363772	OK	4.86	4.76	-0.1	0.999352	FALSE		ARF6
						SEZ6L2	0.76	1.92	1.17	0.07	1	0	FALSE	FALSE	FALSE																AP4E1	chr15:51200868-51298097	OK	2.61	2.49	-0.12	0.999522	FALSE		ARFGAP1	chr20:61904164-61921142	OK	4.24	4.13	-0.11	0.999352	FALSE		ARFGAP1
						TMEM63C	-0.67	0.5	1.17	0.12	1	0	FALSE	FALSE	FALSE																AP4M1	chr7:99690403-99723128	OK	2.74	2.57	-0.17	0.999522	FALSE		ARFGAP2	chr11:46958250-47198676	OK	4.9	4.74	-0.16	0.999352	FALSE		ARFGAP2
						PRICKLE1	2.2	3.36	1.16	0.17	0.57	0.25	FALSE	FALSE	FALSE																AP4S1	chr14:31363004-31565656	OK	1.32	1.47	0.15	0.999522	FALSE		ARFGAP3	chr22:43192531-43253408	OK	3.06	3.23	0.17	0.999352	FALSE		ARFGAP3
						MYCN	-1.34	-0.18	1.16	0.11	1	0	FALSE	FALSE	FALSE																AP5B1	chr11:65541368-65548062	OK	3.15	3.39	0.24	0.999522	FALSE		ARFGEF1	chr8:68109883-68255912	OK	4.03	3.92	-0.11	0.999352	FALSE		ARFGEF1
						HS6ST3	0.04	1.2	1.16	0.05	1	0	FALSE	FALSE	FALSE																AP5M1	chr14:57669193-57756797	OK	4.21	3.98	-0.23	0.999522	FALSE		ARFGEF2	chr20:47538274-47653230	OK	3.83	3.53	-0.3	0.999352	FALSE		ARFGEF2
						HIST1H2BN	-1.01	0.15	1.16	1.58	1	0	FALSE	FALSE	FALSE																AP5S1	chr20:3801170-3805954	OK	2.17	2.45	0.28	0.999522	FALSE		ARFIP1	chr4:153701111-153833063	OK	3.79	3.75	-0.04	0.999352	FALSE		ARFIP1
						AP3B2	-2.59	-1.44	1.16	#DIV/0!	1	0	FALSE	0	0																AP5Z1	chr7:4815261-4834026	OK	1.41	1.88	0.47	0.999522	FALSE		ARFIP2	chr11:6495912-6505911	OK	3.77	3.8	0.03	0.999352	FALSE		ARFIP2
						CCR10	-1.21	-0.04	1.16	#DIV/0!	1	0	FALSE	0	0																APAF1	chr12:99039077-100378432	OK	3.11	3	-0.11	0.999522	FALSE		ARFRP1	chr20:62289162-62367494	OK	3.42	3.27	-0.15	0.999352	FALSE		ARFRP1
						DTX1	-3.08	-1.92	1.16	#DIV/0!	1	0	FALSE	0	0																APBA1	chr9:72042448-72287275	OK	2.41	2.83	0.41	0.999522	FALSE		ARG2	chr14:68086578-68141602	OK	5.06	4.58	-0.48	0.999352	FALSE		ARG2
						MAN1A1	1.48	2.64	1.16	0.39	0.67	0.18	FALSE	FALSE	FALSE																APBA2	chr15:29213839-29410516	OK	3.87	3.8	-0.07	0.999522	FALSE		ARGLU1	chr13:107195661-107220514	OK	5.69	5.82	0.13	0.999352	FALSE		ARGLU1
						GSTM2	0.26	1.41	1.16	0.55	1	0	FALSE	FALSE	FALSE																APBA3	chr19:3708334-3761673	OK	1.85	2.44	0.6	0.999522	FALSE		ARHGAP1	chr11:46698624-46722215	OK	3.72	3.73	0.01	0.999352	FALSE		ARHGAP1
						MBL1P	-1.58	-0.43	1.16	1.29	1	0	FALSE	FALSE	FALSE																APBB1	chr11:6416354-6440644	OK	4.54	4.87	0.33	0.999522	FALSE		ARHGAP10	chr4:148653452-148993927	OK	3.56	3.34	-0.22	0.999352	FALSE		ARHGAP10
						PIM1	2.26	3.41	1.15	0.15	0.89	0.05	FALSE	FALSE	FALSE																APBB2	chr4:40812043-41216635	OK	3.11	2.88	-0.23	0.999522	FALSE		ARHGAP11A	chr15:32907690-32931868	OK	5.29	5.47	0.17	0.999352	FALSE		ARHGAP11A
						DCHS2	-1.6	-0.45	1.15	0.28	1	0	FALSE	FALSE	FALSE																APC	chr5:112043201-112181936	OK	3.02	2.87	-0.15	0.999522	FALSE		ARHGAP11B	chr15:30918878-30931013	OK	4.97	5.15	0.18	0.999352	FALSE		ARHGAP11B
						FAM83G	0.49	1.64	1.15	0.54	1	0	FALSE	FALSE	FALSE																APC2	chr19:1450147-1479228	OK	-2.88	-1.74	1.14	0.999522	FALSE		ARHGAP12	chr10:32094325-32217804	OK	2.47	2.44	-0.04	0.999352	FALSE		ARHGAP12
						FAM213A	1.45	2.6	1.15	0.08	1	0	FALSE	FALSE	FALSE																APCDD1	chr18:10454624-10488698	OK	-1.91	-3.6	-1.68	0.999522	FALSE		ARHGAP17	chr16:24930711-25026675	OK	4.34	4.21	-0.13	0.999352	FALSE		ARHGAP17
						APOBEC3G	-3.06	-1.91	1.15	#DIV/0!	1	0	FALSE	0	0																APEH	chr3:49711434-49720934	OK	5.94	5.81	-0.13	0.999522	FALSE		ARHGAP18	chr6:129898239-130031370	OK	2.32	4.05	1.73	0.0228945	TRUE		ARHGAP18
						CNTD1	-3.22	-2.07	1.15	#DIV/0!	1	0	FALSE	0	0																APEX1	chr14:20923289-20925931	OK	7.56	7.54	-0.03	0.999522	FALSE		ARHGAP19	chr10:98757794-99052430	OK	4.25	4.17	-0.08	0.999352	FALSE		ARHGAP19
						CYP2D6	-2.42	-1.27	1.15	#DIV/0!	1	0	FALSE	0	0																APEX2	chrX:55026755-55034306	OK	5.33	5.3	-0.03	0.999522	FALSE		ARHGAP19-SLIT1	chr10:98757794-99052430	OK	-1.43	0.44	1.87	0.999352	FALSE		ARHGAP19-SLIT1
						COCH	1.84	2.99	1.15	0.13	0.94	0.03	FALSE	FALSE	FALSE																APH1A	chr1:150237798-150241609	OK	6.12	5.98	-0.14	0.999522	FALSE		ARHGAP21	chr10:24872537-25012597	OK	3.85	4.32	0.47	0.999352	FALSE		ARHGAP21
						CDH2	3.7	4.85	1.14	0.31	0.35	0.46	FALSE	TRUE	TRUE																APH1B	chr15:63569748-63601325	OK	2.91	3.41	0.5	0.999522	FALSE		ARHGAP22	chr10:49654067-49864310	OK	-0.28	-2.64	-2.36	0.999352	FALSE		ARHGAP22
						SLITRK3	-0.27	0.87	1.14	0.06	1	0	FALSE	FALSE	FALSE																API5	chr11:43333504-43366080	OK	6.48	6.2	-0.27	0.999522	FALSE		ARHGAP26	chr5:142150291-142608572	OK	0.29	-0.68	-0.97	0.999352	FALSE		ARHGAP26
						STARD13	-1.97	-0.84	1.14	0.11	1	0	FALSE	FALSE	0																APIP	chr11:34903842-35017675	OK	5.36	5.12	-0.24	0.999522	FALSE		ARHGAP27	chr17_ctg5_hap1:121842-125407	OK	1.41	1.45	0.04	0.999352	FALSE		ARHGAP27
						TNNT1	2.82	3.96	1.14	0.27	0.98	0.01	FALSE	FALSE	FALSE																APITD1,APITD1-CORT	chr1:10490158-10512060	OK	3.95	3.67	-0.28	0.999522	FALSE		ARHGAP31	chr3:119013219-119138323	OK	2.12	1.39	-0.72	0.999352	FALSE		ARHGAP31
						GGT3P	-1.62	-0.48	1.14	#DIV/0!	1	0	0	0	FALSE																APITD1-CORT	chr1:10490158-10512060	OK	-0.04	0.71	0.75	0.999522	FALSE		ARHGAP32	chr11:128834954-129062093	OK	1.88	1.84	-0.04	0.999352	FALSE		ARHGAP32
						APC2	-2.88	-1.74	1.14	#DIV/0!	1	0	FALSE	0	0																APLF	chr2:68694690-68807294	OK	-2	-1.16	0.84	0.999522	FALSE		ARHGAP33	chr19:36266416-36279724	OK	1.64	1.87	0.23	0.999352	FALSE		ARHGAP33
						ESR2	-3.45	-2.31	1.14	#DIV/0!	1	0	FALSE	0	0																APLN	chrX:128779235-128788933	OK	0.51	0.38	-0.13	0.999522	FALSE		ARHGAP35	chr19:47421932-47508333	OK	4.09	4.25	0.17	0.999352	FALSE		ARHGAP35
						NTRK1	-3.51	-2.37	1.14	#DIV/0!	1	0	FALSE	0	0																APLP1	chr19:36359400-36370699	OK	2.58	3.73	1.15	0.907484	FALSE		ARHGAP39	chr8:145754562-145838888	OK	1.3	1.43	0.13	0.999352	FALSE		ARHGAP39
						PPP1R3G	-2.55	-1.41	1.14	#DIV/0!	1	0	FALSE	0	0																APLP2	chr11:129939715-130014706	OK	6.81	6.89	0.08	0.999522	FALSE		ARHGAP4	chrX:153172829-153191714	OK	-2.15	1.67	3.81	0.587059	FALSE		ARHGAP4
						SMPD3	-3	-1.86	1.14	#DIV/0!	1	0	FALSE	0	0																APMAP	chr20:24943579-24973425	OK	5.67	5.65	-0.02	0.999522	FALSE		ARHGAP42	chr11:100558406-100861656	OK	0.19	-0.11	-0.29	0.999352	FALSE		ARHGAP42
						TAF7L	-2.17	-1.03	1.14	#DIV/0!	1	0	FALSE	0	0																APOA1BP	chr1:156561557-156564091	OK	5.69	5.65	-0.04	0.999522	FALSE		ARHGAP44	chr17:12692828-12921381	OK	1.96	0.87	-1.09	0.999352	FALSE		ARHGAP44
						ZNF582-AS1	-2.51	-1.37	1.14	#DIV/0!	1	0	FALSE	0	0																APOA2	chr1:161192082-161193418	OK	-1.9	-0.71	1.19	0.999522	FALSE		ARHGAP5	chr14:32546494-32628934	OK	4.49	4.1	-0.38	0.999352	FALSE		ARHGAP5
						SLC16A9	2.25	3.38	1.14	0.18	0.64	0.19	FALSE	FALSE	FALSE																APOBEC3B	chr22:39353526-39388784	OK	-2.36	-1.26	1.1	0.999522	FALSE		ARHGAP5-AS1	chr14:32544624-32545905	OK	2.62	1.69	-0.93	0.999352	FALSE		ARHGAP5-AS1
						DAZL	1.81	2.95	1.14	0.16	0.98	0.01	FALSE	FALSE	FALSE																APOBEC3C	chr22:39410264-39414825	OK	-0.69	1.26	1.96	0.999522	FALSE		ARHGAP6	chrX:11155662-11683821	OK	-0.39	0.77	1.16	0.999352	FALSE		ARHGAP6
						C1QTNF6	-1.67	-0.54	1.14	0.61	1	0	FALSE	FALSE	FALSE																APOBEC3F	chr22:39436672-39451975	OK	-1.17	-0.35	0.82	0.999522	FALSE		ARHGAP8	chr22:45064426-45258664	OK	3.71	3.39	-0.32	0.999352	FALSE		ARHGAP8
						BCL9L	0.49	1.63	1.14	0.28	0.82	0.09	FALSE	FALSE	FALSE																APOBEC3G	chr22:39473009-39483748	OK	-3.06	-1.91	1.15	0.999522	FALSE		ARHGDIA	chr17:79825596-79829282	OK	7.79	7.44	-0.35	0.999352	FALSE		ARHGDIA
						PDE11A	-1	0.13	1.13	0.23	1	0	FALSE	FALSE	FALSE																APOBEC3H	chr22:39493228-39500072	OK	-3.3	-2.17	1.13	0.999522	FALSE		ARHGDIG	chr16:330605-333003	OK	3.61	3.4	-0.21	0.999352	FALSE		ARHGDIG
						LRRC37A	-2.4	-1.27	1.13	0.92	1	0	FALSE	FALSE	0																APOC1	chr19:45417920-45422606	OK	3.87	4.38	0.51	0.999522	FALSE		ARHGEF1	chr19:42387266-42411604	OK	4.17	4.02	-0.15	0.999352	FALSE		ARHGEF1
						ALG1L2	-2.59	-1.46	1.13	#DIV/0!	1	0	FALSE	0	0																APOE	chr19:45409038-45412650	OK	3.15	3.09	-0.06	0.999522	FALSE		ARHGEF10	chr8:1772148-1906807	OK	3.62	3.36	-0.26	0.999352	FALSE		ARHGEF10
						APOBEC3H	-3.3	-2.17	1.13	#DIV/0!	1	0	FALSE	0	0																APOL2	chr22:36622254-36636000	OK	2.5	2.41	-0.09	0.999522	FALSE		ARHGEF10L	chr1:17866329-18024370	OK	0.53	0.52	-0.01	0.999352	FALSE		ARHGEF10L
						LOC100129726	-2.77	-1.64	1.13	#DIV/0!	1	0	FALSE	0	0																APOL4	chr22:36585175-36600879	OK	-2.71	-2.53	0.17	0.999522	FALSE		ARHGEF11	chr1:156904631-157015162	OK	3.17	3.51	0.34	0.999352	FALSE		ARHGEF11
						ALPL	3.68	4.81	1.13	0.13	0.35	0.46	FALSE	FALSE	FALSE																APOLD1	chr12:12878850-12944399	OK	-0.84	0.17	1.01	0.999522	FALSE		ARHGEF12	chr11:120207617-120360645	OK	4.83	4.83	0	0.999352	FALSE		ARHGEF12
						KIAA1217	0.44	1.57	1.13	0.24	0.97	0.01	FALSE	FALSE	FALSE																APOM	chr6_ssto_hap7:2937601-2956785	OK	2.54	2.22	-0.32	0.999522	FALSE		ARHGEF16	chr1:3371146-3397677	OK	0.83	1.12	0.29	0.999352	FALSE		ARHGEF16
						FHIT	1.71	2.83	1.13	0.63	1	0	FALSE	FALSE	FALSE																APOO	chrX:23851464-23926057	OK	5.32	5.27	-0.05	0.999522	FALSE		ARHGEF17	chr11:73019662-73080425	OK	0.7	2.05	1.35	0.560971	FALSE		ARHGEF17
						IGDCC4	0.14	1.27	1.13	0.06	1	0	FALSE	FALSE	FALSE																APOOL	chrX:84258897-84363974	OK	3.35	3.55	0.2	0.999522	FALSE		ARHGEF18	chr19:7459998-7537371	OK	3.23	2.99	-0.24	0.999352	FALSE		ARHGEF18
						PLSCR3	0.96	2.08	1.13	0.65	1	0	FALSE	FALSE	FALSE																APOPT1	chr14:104029298-104057236	OK	4.12	3.76	-0.35	0.999522	FALSE		ARHGEF19	chr1:16524598-16539104	OK	0.62	0.67	0.04	0.999352	FALSE		ARHGEF19
						C15orf52	-1.59	-0.47	1.12	0.24	1	0	FALSE	FALSE	FALSE																APP	chr21:27252860-27543446	OK	6.9	7.1	0.19	0.999522	FALSE		ARHGEF2	chr1:155916629-155948336	OK	3.37	3.09	-0.28	0.999352	FALSE		ARHGEF2
						LOC100130275	-1.54	-0.42	1.12	0.64	1	0	FALSE	FALSE	FALSE																APPBP2	chr17:58520519-58603580	OK	3.25	2.97	-0.27	0.999522	FALSE		ARHGEF25	chr12:58003962-58011028	OK	3.31	3.21	-0.1	0.999352	FALSE		ARHGEF25
						TEX22	-2.52	-1.41	1.12	#DIV/0!	1	0	FALSE	0	0																APPL1	chr3:57261764-57326710	OK	4.2	3.81	-0.39	0.999522	FALSE		ARHGEF26	chr3:153742189-153975616	OK	2.71	2.92	0.21	0.999352	FALSE		ARHGEF26
						FOXO1	1.55	2.67	1.12	0.06	0.77	0.11	FALSE	FALSE	FALSE																APPL2	chr12:105567074-105630008	OK	3.89	3.6	-0.28	0.999522	FALSE		ARHGEF28	chr5:72921982-73237818	OK	0.12	-3.37	-3.49	0.858193	FALSE		ARHGEF28
						TEAD3	0.61	1.73	1.12	0.13	1	0	FALSE	FALSE	FALSE																APRT	chr16:88875876-88878342	OK	7.3	7.57	0.26	0.999522	FALSE		ARHGEF3	chr3:56761445-57113336	OK	1.23	1.66	0.43	0.999352	FALSE		ARHGEF3
						LTB4R	0.53	1.65	1.12	0.28	1	0	FALSE	FALSE	FALSE																APTX	chr9:32972603-33001639	OK	4.85	4.72	-0.13	0.999522	FALSE		ARHGEF39	chr9:35658286-35665278	OK	2.91	3.2	0.29	0.999352	FALSE		ARHGEF39
						SH3BP5	0.86	1.97	1.11	0.12	1	0	FALSE	FALSE	FALSE																AQP11	chr11:77300679-77321401	OK	-0.96	-0.56	0.4	0.999522	FALSE		ARHGEF4	chr2:131674223-131804836	OK	0.78	1.09	0.3	0.999352	FALSE		ARHGEF4
						GPC4	5.9	7.01	1.11	0.22	0.16	0.8	FALSE	TRUE	TRUE																AQP3	chr9:33441151-33447631	OK	1.94	1.75	-0.19	0.999522	FALSE		ARHGEF40	chr14:21538526-21558036	OK	0.89	1.31	0.42	0.999352	FALSE		ARHGEF40
						SHISA3	4.14	5.25	1.11	0.4	0.39	0.41	FALSE	FALSE	TRUE																AQR	chr15:35148551-35261995	OK	4.72	4.63	-0.08	0.999522	FALSE		ARHGEF6	chrX:135747711-135863503	OK	2.08	3.13	1.06	0.679968	FALSE		ARHGEF6
						CTSH	2.86	3.97	1.11	0.19	1	0	FALSE	FALSE	FALSE																AR	chrX:66763873-66950461	OK	3.67	3.74	0.07	0.999522	FALSE		ARHGEF7	chr13:111767623-111958081	OK	4.05	3.97	-0.08	0.999352	FALSE		ARHGEF7
						LOC389895	1.19	2.3	1.11	0.37	1	0	FALSE	FALSE	FALSE																ARAF	chrX:47420498-47479256	OK	5.16	5.44	0.29	0.999522	FALSE		ARHGEF9	chrX:62854847-63005426	OK	2.67	2.52	-0.15	0.999352	FALSE		ARHGEF9
						KIAA1614	-2.85	-1.74	1.11	#DIV/0!	1	0	FALSE	0	0																ARAP1	chr11:72396113-72463434	OK	3.61	3.79	0.17	0.999522	FALSE		ARID1A	chr1:27022521-27108601	OK	4.82	4.91	0.09	0.999352	FALSE		ARID1A
						LINC00568	-2.6	-1.49	1.11	#DIV/0!	1	0	FALSE	0	0																ARAP2	chr4:36067619-36245979	OK	-0.94	-0.53	0.41	0.999522	FALSE		ARID1B	chr6:157099063-157531913	OK	3.55	3.41	-0.15	0.999352	FALSE		ARID1B
						LOC729683	-1.44	-0.34	1.11	#DIV/0!	1	0	FALSE	0	0																ARAP3	chr5:141032967-141061800	OK	0.53	1.24	0.72	0.999522	FALSE		ARID2	chr12:46123619-46301819	OK	3.67	3.67	0.01	0.999352	FALSE		ARID2
						MAP1LC3B2	-1.52	-0.41	1.11	#DIV/0!	1	0	FALSE	0	0																ARC	chr8:143692404-143695833	OK	-1.82	-0.59	1.23	0.999522	FALSE		ARID3A	chr19:926036-972803	OK	1.69	2.11	0.42	0.999352	FALSE		ARID3A
						ZNF329	-2.04	-0.93	1.11	#DIV/0!	1	0	FALSE	0	0																ARCN1	chr11:118443101-118473747	OK	6.35	6.32	-0.02	0.999522	FALSE		ARID3B	chr15:74833547-74890472	OK	4.78	4.97	0.19	0.999352	FALSE		ARID3B
						SDC2	4.01	5.12	1.11	0.2	0.28	0.55	FALSE	FALSE	TRUE																ARF1	chr1:228270360-228286913	OK	8.03	8.14	0.11	0.999522	FALSE		ARID4A	chr14:58765221-58840451	OK	1.97	2.03	0.06	0.999352	FALSE		ARID4A
						MSRB3	1.3	2.4	1.11	0.2	0.95	0.02	FALSE	FALSE	FALSE																ARF3	chr12:49329991-49351252	OK	6.05	6.35	0.3	0.999522	FALSE		ARID4B	chr1:235330209-235491532	OK	3.33	3.25	-0.09	0.999352	FALSE		ARID4B
						CELSR3	-0.61	0.5	1.11	0.18	1	0	FALSE	FALSE	FALSE																ARF4	chr3:57557089-57583215	OK	7.13	7.08	-0.05	0.999522	FALSE		ARID5A	chr2:97202463-97218371	OK	1.45	1.64	0.19	0.999352	FALSE		ARID5A
						SHISA4	-2.53	-1.43	1.11	0.77	1	0	FALSE	FALSE	0																ARF5	chr7:127228405-127231759	OK	6.75	6.86	0.11	0.999522	FALSE		ARID5B	chr10:63661012-63856707	OK	3.39	2.54	-0.85	0.687941	FALSE		ARID5B
						ZDHHC1	-1.3	-0.2	1.1	0.68	1	0	FALSE	FALSE	FALSE																ARF6	chr14:50359735-50363772	OK	4.95	4.75	-0.19	0.999522	FALSE		ARIH1	chr15:72766666-72878896	OK	5.31	5.46	0.15	0.999352	FALSE		ARIH1
						AACSP1	-3.45	-2.34	1.1	#DIV/0!	1	0	FALSE	0	0																ARFGAP1	chr20:61904164-61921142	OK	3.97	4.37	0.39	0.999522	FALSE		ARIH2	chr3:48955220-49022971	OK	5.61	5.6	-0.01	0.999352	FALSE		ARIH2
						CCDC19	-2.61	-1.5	1.1	#DIV/0!	1	0	FALSE	0	0																ARFGAP2	chr11:46958250-47198676	OK	5.15	5.22	0.07	0.999522	FALSE		ARL1	chr12:101786902-101801572	OK	4.7	4.46	-0.24	0.999352	FALSE		ARL1
						PABPC1L2B	-2.84	-1.74	1.1	#DIV/0!	1	0	FALSE	0	0																ARFGAP3	chr22:43192531-43253408	OK	3.06	3.19	0.13	0.999522	FALSE		ARL13B	chr3:93698982-93774522	OK	2.07	2.16	0.09	0.999352	FALSE		ARL13B
						LOC100289137	2.01	3.11	1.1	0.32	0.98	0.01	FALSE	FALSE	FALSE																ARFGEF1	chr8:68109883-68255912	OK	3.64	3.53	-0.12	0.999522	FALSE		ARL14EP	chr11:30344648-30359165	OK	4.08	4.3	0.22	0.999352	FALSE		ARL14EP
						KLHDC8A	1.57	2.68	1.1	0.1	1	0	FALSE	FALSE	FALSE																ARFGEF2	chr20:47538274-47653230	OK	3.44	3.2	-0.23	0.999522	FALSE		ARL15	chr5:53180613-53606403	OK	3.43	2.47	-0.96	0.999352	FALSE		ARL15
						SLCO5A1	1.54	2.63	1.1	0.13	0.94	0.03	FALSE	FALSE	FALSE																ARFIP1	chr4:153701111-153833063	OK	3.88	3.54	-0.34	0.999522	FALSE		ARL16	chr17:79648223-79650954	OK	4.22	4.42	0.2	0.999352	FALSE		ARL16
						NEDD9	2.67	3.77	1.09	0.08	0.55	0.26	FALSE	FALSE	FALSE																ARFIP2	chr11:6495912-6505911	OK	3.73	3.74	0.01	0.999522	FALSE		ARL17A	chr17_ctg5_hap1:1450905-1513884	OK	0.18	-0.26	-0.44	0.999352	FALSE		ARL17A
						ST8SIA2	-0.17	0.93	1.09	0.12	1	0	FALSE	FALSE	FALSE																ARFRP1	chr20:62289162-62367494	OK	3.38	3.64	0.27	0.999522	FALSE		ARL2	chr11:64781584-64808044	OK	6.31	5.92	-0.4	0.999352	FALSE		ARL2
						ANKRD34A	-1.83	-0.74	1.09	#DIV/0!	1	0	FALSE	0	0																ARG2	chr14:68086578-68141602	OK	5.22	4.58	-0.64	0.999522	FALSE		ARL2BP	chr16:57279037-57287545	OK	5.4	5.3	-0.1	0.999352	FALSE		ARL2BP
						RPRML	-2.34	-1.25	1.09	#DIV/0!	1	0	FALSE	0	0																ARGLU1	chr13:107195661-107220514	OK	5.71	5.71	0	0.999522	FALSE		ARL3	chr10:104433483-104474190	OK	3.06	3.21	0.15	0.999352	FALSE		ARL3
						SLC6A10P	-2.29	-1.2	1.09	#DIV/0!	1	0	FALSE	0	0																ARHGAP1	chr11:46698624-46722215	OK	3.81	3.88	0.07	0.999522	FALSE		ARL4A	chr7:12726451-12730558	OK	3.5	3.32	-0.18	0.999352	FALSE		ARL4A
						FAM124B	-0.94	0.15	1.09	0.05	1	0	FALSE	FALSE	FALSE																ARHGAP10	chr4:148653452-148993927	OK	3.43	3.12	-0.31	0.999522	FALSE		ARL4C	chr2:235401685-235405693	OK	3.25	3.42	0.17	0.999352	FALSE		ARL4C
						TYMP	-1.05	0.04	1.09	0.71	1	0	FALSE	FALSE	FALSE																ARHGAP11A	chr15:32907690-32931868	OK	5.22	5.17	-0.06	0.999522	FALSE		ARL4D	chr17:41476352-41478504	OK	1.72	2.39	0.67	0.999352	FALSE		ARL4D
						AHNAK2	-3.08	-2	1.08	#DIV/0!	1	0	FALSE	0	0																ARHGAP11B	chr15:30918878-30931013	OK	2.01	2.24	0.24	0.999522	FALSE		ARL5A	chr2:152657479-152685009	OK	4.49	4.62	0.13	0.999352	FALSE		ARL5A
						AKR7A3	-2.42	-1.34	1.08	#DIV/0!	1	0	FALSE	0	0																ARHGAP12	chr10:32094325-32217804	OK	2.46	2.07	-0.39	0.999522	FALSE		ARL5B	chr10:18948312-18966940	OK	4.05	4.23	0.18	0.999352	FALSE		ARL5B
						FAM132A	-3.13	-2.05	1.08	#DIV/0!	1	0	FALSE	0	0																ARHGAP17	chr16:24930711-25026675	OK	4.32	4.32	-0.01	0.999522	FALSE		ARL6	chr3:97483594-97517373	OK	1.97	1.83	-0.14	0.999352	FALSE		ARL6
						FLJ38109	-2.86	-1.78	1.08	#DIV/0!	1	0	FALSE	0	0																ARHGAP18	chr6:129898239-130031370	OK	2.98	4.01	1.03	0.819923	FALSE		ARL6IP1	chr16:18802990-18812857	OK	7.7	7.84	0.14	0.999352	FALSE		ARL6IP1
						LINC00235	-2.26	-1.18	1.08	#DIV/0!	1	0	FALSE	0	0																ARHGAP19	chr10:98757794-99052430	OK	4.22	4.02	-0.2	0.999522	FALSE		ARL6IP4	chr12:123464879-123467460	OK	6.44	6.36	-0.07	0.999352	FALSE		ARL6IP4
						TMEM139	-3.48	-2.4	1.08	#DIV/0!	1	0	FALSE	0	0																ARHGAP19-SLIT1	chr10:98757794-99052430	OK	-1.15	-0.76	0.39	0.999522	FALSE		ARL6IP5	chr3:69134089-69155239	OK	5	4.89	-0.11	0.999352	FALSE		ARL6IP5
						HOXB6	-1.52	-0.45	1.08	0.76	1	0	FALSE	FALSE	FALSE																ARHGAP21	chr10:24872537-25012597	OK	3.67	4.06	0.39	0.999522	FALSE		ARL6IP6	chr2:153574406-153617767	OK	4.16	4.03	-0.14	0.999352	FALSE		ARL6IP6
						LOC643401	0.49	1.57	1.07	0.27	1	0	FALSE	FALSE	FALSE																ARHGAP22	chr10:49654067-49864310	OK	0.01	-1.48	-1.5	0.999522	FALSE		ARL8A	chr1:202102531-202113871	OK	4.4	3.97	-0.43	0.999352	FALSE		ARL8A
						ELAVL2	0.98	2.05	1.07	0.29	1	0	FALSE	FALSE	FALSE																ARHGAP23	chr17:36584719-36668628	OK	-1.87	-2.21	-0.34	0.999522	FALSE		ARL8B	chr3:5163929-5222601	OK	5.77	5.28	-0.49	0.999352	FALSE		ARL8B
						PRSS35	1.62	2.68	1.07	0.13	1	0	FALSE	FALSE	FALSE																ARHGAP24	chr4:86396283-86923823	OK	-2.48	-4.08	-1.6	0.999522	FALSE		ARMC1	chr8:66514690-66546452	OK	5.3	5.03	-0.27	0.999352	FALSE		ARMC1
						LOC100129480	-2.98	-1.91	1.07	#DIV/0!	1	0	FALSE	0	0																ARHGAP26	chr5:142150291-142608572	OK	-0.03	-0.89	-0.86	0.999522	FALSE		ARMC10	chr7:102715327-102789569	OK	4.21	4.19	-0.02	0.999352	FALSE		ARMC10
						PLAT	-2.29	-1.22	1.07	#DIV/0!	1	0	FALSE	0	0																ARHGAP27	chr17_ctg5_hap1:121842-125407	OK	1.45	1.91	0.46	0.999522	FALSE		ARMC12	chr6:35704858-35716685	OK	-0.1	-1.03	-0.92	0.999352	FALSE		ARMC12
						KLHL5	2.85	3.91	1.07	0.22	0.35	0.46	FALSE	FALSE	FALSE																ARHGAP31	chr3:119013219-119138323	OK	2.16	1.65	-0.51	0.999522	FALSE		ARMC2	chr6:109169618-109295352	OK	-0.76	-0.33	0.43	0.999352	FALSE		ARMC2
						LOC100131564	-1.38	-0.31	1.07	0.19	1	0	FALSE	FALSE	FALSE																ARHGAP32	chr11:128834954-129062093	OK	1.69	1.83	0.14	0.999522	FALSE		ARMC4	chr10:28101096-28287977	OK	-0.79	-0.52	0.27	0.999352	FALSE		ARMC4
						ADAMTS13	-2.05	-0.99	1.07	0.02	1	0	FALSE	FALSE	0																ARHGAP33	chr19:36266416-36279724	OK	1.02	1.86	0.85	0.999522	FALSE		ARMC5	chr16:31470316-31478488	OK	2.01	2.32	0.32	0.999352	FALSE		ARMC5
						C22orf24	-2.02	-0.96	1.06	#DIV/0!	1	0	FALSE	0	0																ARHGAP35	chr19:47421932-47508333	OK	4.06	4.32	0.26	0.999522	FALSE		ARMC6	chr19:19144386-19168987	OK	5.27	5.18	-0.09	0.999352	FALSE		ARMC6
						CEL	-2.3	-1.24	1.06	#DIV/0!	1	0	FALSE	0	0																ARHGAP39	chr8:145754562-145838888	OK	1.19	1.87	0.68	0.999522	FALSE		ARMC7	chr17:73106081-73127890	OK	3.04	2.95	-0.09	0.999352	FALSE		ARMC7
						HIST1H2BF	-1.69	-0.63	1.06	#DIV/0!	1	0	FALSE	0	0																ARHGAP4	chrX:153172829-153191714	OK	-3.36	1.31	4.67	0.288713	FALSE		ARMC8	chr3:137906114-138048728	OK	3.88	3.91	0.03	0.999352	FALSE		ARMC8
						PROC	-3.59	-2.53	1.06	#DIV/0!	1	0	FALSE	0	0																ARHGAP42	chr11:100558406-100861656	OK	0.41	0.22	-0.19	0.999522	FALSE		ARMC9	chr2:232063293-232238606	OK	2.56	3.29	0.73	0.999352	FALSE		ARMC9
						IL17D	-0.49	0.57	1.06	0.36	1	0	FALSE	FALSE	FALSE																ARHGAP44	chr17:12692828-12921381	OK	1.78	1.08	-0.7	0.999522	FALSE		ARMCX3	chrX:100878119-100882831	OK	4.77	4.59	-0.18	0.999352	FALSE		ARMCX3
						SCN9A	-0.69	0.37	1.06	0.2	1	0	FALSE	FALSE	FALSE																ARHGAP5	chr14:32546494-32628934	OK	4.07	3.67	-0.4	0.999522	FALSE		ARMCX5	chrX:101854095-101972661	OK	4.28	4.07	-0.22	0.999352	FALSE		ARMCX5
						MGC45800	0.27	1.32	1.06	0.23	1	0	FALSE	FALSE	FALSE																ARHGAP5-AS1	chr14:32544624-32545905	OK	1.8	1.29	-0.5	0.999522	FALSE		ARMCX5-GPRASP2,GPRASP2	chrX:101854095-101972661	OK	2.12	1.97	-0.15	0.999352	FALSE		ARMCX5-GPRASP2,GPRASP2
						ZNF425	-1.46	-0.4	1.06	0.25	1	0	FALSE	0	FALSE																ARHGAP6	chrX:11155662-11683821	OK	-0.28	-0.17	0.11	0.999522	FALSE		ARMCX6	chrX:100870107-100872991	OK	5.42	5.16	-0.26	0.999352	FALSE		ARMCX6
						FGF13-AS1	-0.67	0.38	1.05	0.78	1	0	FALSE	FALSE	FALSE																ARHGAP8	chr22:45064426-45258664	OK	3.26	3.16	-0.1	0.999522	FALSE		ARNT	chr1:150782180-150849244	OK	3.44	3.41	-0.04	0.999352	FALSE		ARNT
						HSPE1-MOB4	-1.72	-0.66	1.05	1.92	1	0	FALSE	FALSE	FALSE																ARHGDIA	chr17:79825596-79829282	OK	7.82	8.08	0.26	0.999522	FALSE		ARNT2	chr15:80696691-80890277	OK	1.93	2.72	0.79	0.999352	FALSE		ARNT2
						NPAS1	0.62	1.67	1.05	0.33	1	0	FALSE	FALSE	FALSE																ARHGDIG	chr16:330605-333003	OK	3.49	3.55	0.06	0.999522	FALSE		ARNTL	chr11:13299324-13408812	OK	1.57	0.55	-1.02	0.999352	FALSE		ARNTL
						C3orf80	-2.36	-1.31	1.05	#DIV/0!	1	0	FALSE	0	0																ARHGEF1	chr19:42387266-42411604	OK	4.15	4.28	0.12	0.999522	FALSE		ARNTL2	chr12:27485786-27578746	OK	2.36	2.36	-0.01	0.999352	FALSE		ARNTL2
						GLI1	-1.94	-0.89	1.05	#DIV/0!	1	0	FALSE	0	0																ARHGEF10	chr8:1772148-1906807	OK	3.77	3.31	-0.47	0.999522	FALSE		ARPC1A	chr7:98923495-98963885	OK	6.92	7.02	0.1	0.999352	FALSE		ARPC1A
						KIF9-AS1	-1.62	-0.57	1.05	#DIV/0!	1	0	FALSE	0	0																ARHGEF10L	chr1:17866329-18024370	OK	0.34	0.84	0.5	0.999522	FALSE		ARPC1B	chr7:98972297-99006305	OK	4.94	4.7	-0.25	0.999352	FALSE		ARPC1B
						ZEB1	1.53	2.57	1.05	0.32	0.68	0.17	FALSE	FALSE	FALSE																ARHGEF11	chr1:156904631-157015162	OK	2.86	3.31	0.45	0.999522	FALSE		ARPC2	chr2:219081873-219119071	OK	8.07	7.82	-0.24	0.999352	FALSE		ARPC2
						TSHZ3	-0.54	0.51	1.05	0.29	1	0	FALSE	FALSE	FALSE																ARHGEF12	chr11:120207617-120360645	OK	4.65	4.67	0.02	0.999522	FALSE		ARPC3	chr12:110872705-110888158	OK	8.23	8.18	-0.05	0.999352	FALSE		ARPC3
						OLFML3	0.25	1.29	1.04	0.52	1	0	FALSE	FALSE	FALSE																ARHGEF16	chr1:3371146-3397677	OK	1.25	1.48	0.22	0.999522	FALSE		ARPC4	chr3:9821653-9878040	OK	5.71	5.57	-0.15	0.999352	FALSE		ARPC4
						CYP2D7P1	-3.04	-2	1.04	#DIV/0!	1	0	FALSE	0	0																ARHGEF17	chr11:73019662-73080425	OK	0.72	2.18	1.47	0.456632	FALSE		ARPC4-TTLL3	chr3:9821653-9878040	OK	1.61	1.76	0.15	0.999352	FALSE		ARPC4-TTLL3
						DEGS2	-2.89	-1.85	1.04	#DIV/0!	1	0	FALSE	0	0																ARHGEF18	chr19:7459998-7537371	OK	3.15	3.43	0.28	0.999522	FALSE		ARPC5	chr1:183595327-183605076	OK	6.22	6.03	-0.19	0.999352	FALSE		ARPC5
						FAM71E1	-1.6	-0.56	1.04	#DIV/0!	1	0	FALSE	0	0																ARHGEF19	chr1:16524598-16539104	OK	0.48	1.13	0.65	0.999522	FALSE		ARPC5L	chr9:127631483-127639696	OK	6.01	5.99	-0.02	0.999352	FALSE		ARPC5L
						SYNE4	-3.04	-2	1.04	#DIV/0!	1	0	FALSE	0	0																ARHGEF2	chr1:155916629-155948336	OK	3.37	3.45	0.08	0.999522	FALSE		ARPP19	chr15:52839431-52861213	OK	6.07	5.9	-0.18	0.999352	FALSE		ARPP19
						BMPR1B	0	1.04	1.04	0.4	1	0	FALSE	FALSE	FALSE																ARHGEF25	chr12:58003962-58011028	OK	2.94	2.9	-0.04	0.999522	FALSE		ARRB1	chr11:74971165-75062875	OK	1.32	1.18	-0.15	0.999352	FALSE		ARRB1
						CDK18	0.1	1.14	1.04	0.12	1	0	FALSE	FALSE	FALSE																ARHGEF26	chr3:153742189-153975616	OK	2.7	2.78	0.08	0.999522	FALSE		ARRB2	chr17:4613788-4624795	OK	5.1	5.05	-0.05	0.999352	FALSE		ARRB2
						JDP2	0.61	1.64	1.04	0.09	1	0	FALSE	FALSE	FALSE																ARHGEF26-AS1	chr3:153742189-153975616	OK	-1.63	-1.37	0.26	0.999522	FALSE		ARRDC1	chr9:140500095-140513308	OK	2.14	2.14	0.01	0.999352	FALSE		ARRDC1
						HOXC6	0.71	1.75	1.03	0.35	1	0	FALSE	FALSE	FALSE																ARHGEF28	chr5:72921982-73237818	OK	-0.72	-2.72	-2	0.999522	FALSE		ARRDC2	chr19:18111943-18124911	OK	2.96	2.81	-0.14	0.999352	FALSE		ARRDC2
						GLCCI1	1.42	2.44	1.03	0.14	0.97	0.01	FALSE	FALSE	FALSE																ARHGEF3	chr3:56761445-57113336	OK	1.36	1.57	0.2	0.999522	FALSE		ARRDC3	chr5:90664540-90716532	OK	3.43	3.25	-0.19	0.999352	FALSE		ARRDC3
						DPPA2	-1.35	-0.32	1.03	0.52	1	0	FALSE	0	FALSE																ARHGEF37	chr5:148961134-149014527	OK	-1.66	-1.41	0.25	0.999522	FALSE		ARRDC3-AS1	chr5:90664540-90716532	OK	-0.42	0.3	0.72	0.999352	FALSE		ARRDC3-AS1
						ABCD1	0.98	2.01	1.03	0.25	1	0	FALSE	FALSE	FALSE																ARHGEF39	chr9:35658286-35665278	OK	2.89	3.02	0.13	0.999522	FALSE		ARRDC4	chr15:98503932-98517068	OK	1.98	1.32	-0.66	0.999352	FALSE		ARRDC4
						TAGLN	0.08	1.11	1.03	0.23	1	0	FALSE	FALSE	FALSE																ARHGEF4	chr2:131674223-131804836	OK	0.99	1.07	0.08	0.999522	FALSE		ARSA	chr22:51061181-51066601	OK	0.72	0.57	-0.15	0.999352	FALSE		ARSA
						COL7A1	-1.67	-0.64	1.03	#DIV/0!	1	0	0	FALSE	0																ARHGEF40	chr14:21538526-21558036	OK	1.08	1.72	0.64	0.999522	FALSE		ARSB	chr5:78073036-78282357	OK	1.92	2.12	0.2	0.999352	FALSE		ARSB
						HIST1H2BJ	-0.31	0.73	1.03	0.49	1	0	FALSE	FALSE	0																ARHGEF6	chrX:135747711-135863503	OK	1.26	3.21	1.95	0.111208	FALSE		ARSD	chrX:2822010-2847416	OK	-0.25	-0.24	0.01	0.999352	FALSE		ARSD
						CYS1	-1.97	-0.93	1.03	#DIV/0!	1	0	FALSE	0	0																ARHGEF7	chr13:111767623-111958081	OK	3.96	3.88	-0.08	0.999522	FALSE		ARSG	chr17:66255322-66417000	OK	0.65	1.23	0.58	0.999352	FALSE		ARSG
						RNASEK-C17orf49	-1.82	-0.79	1.03	#DIV/0!	1	0	FALSE	0	0																ARHGEF9	chrX:62854847-63005426	OK	2.56	2.57	0.01	0.999522	FALSE		ARSK	chr5:94890824-94940806	OK	2.17	2.12	-0.05	0.999352	FALSE		ARSK
						LHFP	2.49	3.51	1.02	0.17	1	0	FALSE	FALSE	FALSE																ARID1A	chr1:27022521-27108601	OK	4.6	4.89	0.29	0.999522	FALSE		ART5	chr11:3659735-3663546	OK	-1.04	0.58	1.62	0.999352	FALSE		ART5
						LOC100506451	-0.03	0.99	1.02	0.42	1	0	FALSE	FALSE	FALSE																ARID1B	chr6:157099063-157531913	OK	2.96	3.06	0.1	0.999522	FALSE		ARV1	chr1:231114822-231136479	OK	5.13	4.97	-0.16	0.999352	FALSE		ARV1
						MMP25	-1.23	-0.21	1.02	0.36	1	0	FALSE	FALSE	FALSE																ARID2	chr12:46123619-46301819	OK	3.09	3.2	0.11	0.999522	FALSE		ARVCF	chr22:19863039-20004309	OK	1.55	1.42	-0.13	0.999352	FALSE		ARVCF
						OSGIN1	1.44	2.46	1.02	0.18	1	0	FALSE	FALSE	FALSE																ARID3A	chr19:926036-972803	OK	1.81	2.61	0.81	0.999522	FALSE		ARX	chrX:25021812-25034065	OK	-1.46	1.86	3.31	0.560971	FALSE		ARX
						IER5L	-1.44	-0.42	1.02	#DIV/0!	1	0	FALSE	0	0																ARID3B	chr15:74833547-74890472	OK	4.55	4.98	0.42	0.999522	FALSE		AS3MT	chr10:104613966-104661655	OK	3.79	4.12	0.34	0.999352	FALSE		AS3MT
						KLHL3	-2.04	-1.02	1.02	#DIV/0!	1	0	FALSE	0	0																ARID4A	chr14:58765221-58840451	OK	1.85	1.61	-0.25	0.999522	FALSE		ASAH1	chr8:17913924-17942507	OK	5.55	4.44	-1.1	0.0740706	FALSE		ASAH1
						LOC339862	-2.85	-1.83	1.02	#DIV/0!	1	0	FALSE	0	0																ARID4B	chr1:235330209-235491532	OK	3.12	2.79	-0.33	0.999522	FALSE		ASAP1	chr8:131064350-131455906	OK	4.31	4.38	0.07	0.999352	FALSE		ASAH2B
						PLEKHH2	-2.66	-1.64	1.02	#DIV/0!	1	0	FALSE	0	0																ARID5A	chr2:97202463-97218371	OK	1.4	1.95	0.55	0.999522	FALSE		ASAP2	chr2:9346893-9545812	OK	3.58	3.46	-0.12	0.999352	FALSE		ASAP1
						COL18A1	2.73	3.75	1.02	0.23	0.49	0.31	FALSE	FALSE	FALSE																ARID5B	chr10:63661012-63856707	OK	3.15	2.47	-0.68	0.999522	FALSE		ASAP3	chr1:23755055-23810750	OK	3.16	3.11	-0.06	0.999352	FALSE		ASAP2
						IRF8	-0.86	0.16	1.02	0.64	1	0	FALSE	FALSE	FALSE																ARIH1	chr15:72766666-72878896	OK	5.26	5.27	0	0.999522	FALSE		ASB1	chr2:239335625-239360891	OK	3.41	3.42	0.01	0.999352	FALSE		ASAP3
						LOC653513	-1.52	-0.51	1.01	#DIV/0!	1	0	0	0	FALSE																ARIH2	chr3:48955220-49022971	OK	5.5	5.42	-0.08	0.999522	FALSE		ASB13	chr10:5680819-5708558	OK	3.57	3.86	0.29	0.999352	FALSE		ASB1
						ALDH1L1	-1.6	-0.58	1.01	0.22	1	0	FALSE	FALSE	FALSE																ARIH2OS	chr3:48955220-49022971	OK	-1.42	-0.64	0.78	0.999522	FALSE		ASB16-AS1	chr17:42248073-42264085	OK	1.6	2.03	0.43	0.999352	FALSE		ASB13
						CD8A	-2.65	-1.65	1.01	#DIV/0!	1	0	FALSE	0	0																ARL1	chr12:101786902-101801572	OK	4.7	4.35	-0.35	0.999522	FALSE		ASB3	chr2:53897116-54087170	OK	3.05	3.19	0.15	0.999352	FALSE		ASB16-AS1
						EIF5AL1	0.71	1.72	1.01	#DIV/0!	1	0	FALSE	0	0																ARL13B	chr3:93698982-93774522	OK	2.2	1.87	-0.33	0.999522	FALSE		ASB6	chr9:132388434-132404448	OK	3.7	3.5	-0.21	0.999352	FALSE		ASB3
						LOC100288123	-2.13	-1.12	1.01	#DIV/0!	1	0	FALSE	0	0																ARL14EP	chr11:30344648-30359165	OK	4.18	3.87	-0.31	0.999522	FALSE		ASB7	chr15:101142754-101191904	OK	2.27	2.27	0	0.999406	FALSE		ASB6
						RAD21-AS1	-0.98	0.04	1.01	#DIV/0!	1	0	FALSE	0	0																ARL15	chr5:53180613-53606403	OK	3.41	2.71	-0.7	0.999522	FALSE		ASB8	chr12:48541571-48551377	OK	3.91	3.77	-0.13	0.999352	FALSE		ASB7
						EMP1	0.13	1.14	1.01	0.06	1	0	FALSE	FALSE	FALSE																ARL16	chr17:79648223-79650954	OK	4.45	4.63	0.17	0.999522	FALSE		ASCC1	chr10:73855789-73995618	OK	3.24	3.42	0.18	0.999352	FALSE		ASB8
						RGS20	-1.66	-0.65	1.01	0.64	1	0	FALSE	FALSE	0																ARL17A	chr17_ctg5_hap1:1450905-1513884	OK	-3.11	-1.99	1.11	0.999522	FALSE		ASCC2	chr22:30184596-30234293	OK	4.5	4.53	0.02	0.999352	FALSE		ASCC1
						OXER1	-0.68	0.32	1	0.21	1	0	FALSE	FALSE	FALSE																ARL2	chr11:64781584-64808044	OK	6.17	5.99	-0.18	0.999522	FALSE		ASCC3	chr6:100956607-101329224	OK	4.17	4.27	0.09	0.999352	FALSE		ASCC2
						CA8	0.91	1.91	1	0.25	1	0	FALSE	FALSE	FALSE																ARL2BP	chr16:57279037-57287545	OK	5.53	5.44	-0.09	0.999522	FALSE		ASF1A	chr6:119134611-119256327	OK	4.3	4.35	0.05	0.999352	FALSE		ASCC3
						APOBEC3F	-0.88	0.12	1	0.17	1	0	FALSE	FALSE	FALSE																ARL3	chr10:104433483-104474190	OK	3.04	3.14	0.1	0.999522	FALSE		ASF1B	chr19:14230320-14247440	OK	5.86	5.77	-0.09	0.999352	FALSE		ASF1A
						VPREB3	-1.2	-0.2	1	0.62	1	0	FALSE	FALSE	FALSE																ARL4A	chr7:12726451-12730558	OK	3.36	3.09	-0.28	0.999522	FALSE		ASH1L	chr1:155305051-155533735	OK	3.45	3.56	0.11	0.999352	FALSE		ASF1B
						C2orf81	-2.04	-1.04	1	#DIV/0!	1	0	FALSE	0	0																ARL4C	chr2:235401685-235405693	OK	3.71	3.71	-0.01	0.999522	FALSE		ASH1L-AS1	chr1:155305051-155533735	OK	1.53	1.47	-0.06	0.999352	FALSE		ASGR1
						LOC284412	-2.02	-1.02	1	#DIV/0!	1	0	FALSE	0	0																ARL4D	chr17:41476352-41478504	OK	2.06	2.07	0.01	0.999522	FALSE		ASH2L	chr8:37963010-37997598	OK	6.18	4.97	-1.21	0.0228945	TRUE		ASH1L
						MUC20	-3	-2	1	#DIV/0!	1	0	FALSE	0	0																ARL5A	chr2:152657479-152685009	OK	4.92	4.51	-0.41	0.999522	FALSE		ASIC1	chr12:50451419-50477405	OK	3.02	3.1	0.08	0.999352	FALSE		ASH1L-AS1
						PRSS27	-1.75	-0.75	1	#DIV/0!	1	0	FALSE	0	0																ARL5B	chr10:18948312-18966940	OK	4.25	4.13	-0.12	0.999522	FALSE		ASIC3	chr7:150745378-150749843	OK	-1.3	-0.07	1.23	0.999352	FALSE		ASH2L
						RAB27B	-3.31	-2.31	1	#DIV/0!	1	0	FALSE	0	0																ARL6	chr3:97483594-97517373	OK	1.87	1.61	-0.26	0.999522	FALSE		ASL	chr7:65540775-65558329	OK	2.23	2.83	0.6	0.999352	FALSE		ASIC1
						PLEKHG1	2.61	3.62	1	0.08	0.44	0.35	FALSE	FALSE	FALSE																ARL6IP1	chr16:18802990-18812857	OK	7.49	7.64	0.15	0.999522	FALSE		ASMTL	chrY:1469423-1522655	OK	3.43	4	0.57	0.999352	FALSE		ASIC3
						LGALS1	5.45	6.45	1	0.23	0.65	0.18	FALSE	FALSE	FALSE																ARL6IP4	chr12:123464879-123467460	OK	6.44	6.66	0.22	0.999522	FALSE		ASMTL-AS1	chrY:1469423-1522655	OK	-0.78	-0.33	0.45	0.999352	FALSE		ASL
						LIMS2	-1.4	-0.41	1	0.4	1	0	FALSE	FALSE	FALSE																ARL6IP5	chr3:69134089-69155239	OK	5.14	4.8	-0.35	0.999522	FALSE		ASNA1	chr19:12848305-12859137	OK	6.13	5.84	-0.28	0.999352	FALSE		ASMTL
						FER	1.52	2.51	0.99	0.22	1	0	FALSE	FALSE	FALSE																ARL6IP6	chr2:153574406-153617767	OK	4.61	4.41	-0.19	0.999522	FALSE		ASNS	chr7:97481428-97501854	OK	7.45	6.87	-0.58	0.999352	FALSE		ASMTL-AS1
						PNPLA3	0.76	1.75	0.99	0.43	1	0	FALSE	FALSE	FALSE																ARL8A	chr1:202102531-202113871	OK	4.08	4.07	-0.02	0.999522	FALSE		ASNSD1	chr2:190526124-190535557	OK	5.24	5.19	-0.05	0.999352	FALSE		ASNA1
						C9orf163	-1.64	-0.65	0.99	#DIV/0!	1	0	FALSE	0	0																ARL8B	chr3:5163929-5222601	OK	5.8	5.13	-0.67	0.999522	FALSE		ASPH	chr8:62200524-62627199	OK	4.84	4.95	0.11	0.999352	FALSE		ASNS
						FXYD6	4.74	5.72	0.99	0.06	0.33	0.48	FALSE	FALSE	FALSE																ARMC1	chr8:66514690-66546452	OK	5.3	5	-0.29	0.999522	FALSE		ASPHD1	chr16:29912146-29917377	OK	-0.17	0.91	1.08	0.999352	FALSE		ASNSD1
						ECHDC3	2.02	3.01	0.98	0.26	1	0	FALSE	FALSE	FALSE																ARMC12	chr6:35704858-35716685	OK	-2.91	-1.19	1.72	0.999522	FALSE		ASPHD2	chr22:26825279-26840978	OK	1.61	1.18	-0.43	0.999352	FALSE		ASPH
						HIST2H2BC	0.78	1.76	0.98	0.32	1	0	FALSE	FALSE	FALSE																ARMC2	chr6:109169618-109295352	OK	-0.86	-0.71	0.15	0.999522	FALSE		ASPM	chr1:197053256-197115824	OK	4.68	4.79	0.11	0.999352	FALSE		ASPHD1
						LIMCH1	2.9	3.88	0.98	0.23	0.46	0.34	FALSE	FALSE	FALSE																ARMC4	chr10:28101096-28287977	OK	-0.22	-0.3	-0.08	0.999522	FALSE		ASPRV1	chr2:70187223-70314147	OK	-0.16	0.02	0.17	0.999352	FALSE		ASPHD2
						IL11RA	0.5	1.48	0.98	0.19	1	0	FALSE	FALSE	FALSE																ARMC5	chr16:31470316-31478488	OK	1.66	2.61	0.95	0.999522	FALSE		ASPSCR1	chr17:79935425-79975282	OK	3.39	3.21	-0.18	0.999352	FALSE		ASPM
						CCDC11	-2.93	-1.96	0.98	#DIV/0!	1	0	FALSE	0	0																ARMC6	chr19:19144386-19168987	OK	5.22	5.5	0.28	0.999522	FALSE		ASRGL1	chr11:62104773-62160887	OK	5.42	5.17	-0.25	0.999352	FALSE		ASPRV1
						DENND6B	-1.61	-0.64	0.98	#DIV/0!	1	0	FALSE	0	0																ARMC7	chr17:73106081-73127890	OK	3.09	3.07	-0.02	0.999522	FALSE		ASS1	chr9:133320093-133376661	OK	5.27	5.52	0.25	0.999352	FALSE		ASPSCR1
						PTH1R	-0.02	0.96	0.98	0.09	1	0	FALSE	FALSE	FALSE																ARMC8	chr3:137906114-138048728	OK	3.79	3.64	-0.16	0.999522	FALSE		ASTE1	chr3:130569368-130745646	OK	2.35	2.31	-0.04	0.999352	FALSE		ASRGL1
						DMKN	3.7	4.67	0.97	0.2	1	0	FALSE	FALSE	FALSE																ARMC9	chr2:232063293-232238606	OK	2.67	3.19	0.52	0.999522	FALSE		ASTN2	chr9:119187503-120177317	OK	3.38	3.02	-0.37	0.999352	FALSE		ASS1
						AJUBA	2.88	3.85	0.97	0.04	0.7	0.15	FALSE	FALSE	FALSE																ARMCX3	chrX:100878119-100882831	OK	4.59	4.25	-0.35	0.999522	FALSE		ASUN	chr12:27058111-27091254	OK	4.85	4.72	-0.13	0.999352	FALSE		ASTE1
						ACTA2	0.64	1.6	0.97	0.41	1	0	FALSE	FALSE	FALSE																ARMCX5	chrX:101854095-101972661	OK	4.14	3.95	-0.18	0.999522	FALSE		ASXL1	chr20:30946146-31027122	OK	4.56	4.7	0.15	0.999352	FALSE		ASTN2
						PPP1R3F	-0.37	0.6	0.97	0.61	1	0	FALSE	FALSE	FALSE																ARMCX5-GPRASP2,GPRASP2	chrX:101854095-101972661	OK	1.79	1.32	-0.46	0.999522	FALSE		ASXL2	chr2:25962252-26101312	OK	4.11	3.81	-0.31	0.999352	FALSE		ASUN
						ATP8B3	-3.04	-2.06	0.97	#DIV/0!	1	0	FALSE	0	0																ARMCX6	chrX:100870107-100872991	OK	5.25	5.17	-0.09	0.999522	FALSE		ATAD1	chr10:89512874-89577917	OK	4.97	3.45	-1.53	0.0131167	TRUE		ASXL1
						LINC00623	-3.24	-2.27	0.97	#DIV/0!	1	0	FALSE	0	0																ARNT	chr1:150782180-150849244	OK	3.29	3.21	-0.08	0.999522	FALSE		ATAD2	chr8:124332090-124408705	OK	5.85	5.73	-0.12	0.999352	FALSE		ASXL2
						MAGIX	-2.33	-1.36	0.97	#DIV/0!	1	0	FALSE	0	0																ARNT2	chr15:80696691-80890277	OK	2.33	3.15	0.82	0.999522	FALSE		ATAD2B	chr2:23971533-24149936	OK	2.73	2.9	0.17	0.999352	FALSE		ATAD1
						MN1	-0.63	0.34	0.97	0.29	1	0	FALSE	FALSE	FALSE																ARNTL	chr11:13299324-13408812	OK	2.02	1.43	-0.58	0.999522	FALSE		ATAD3A	chr1:1447522-1470067	OK	4.93	4.8	-0.12	0.999352	FALSE		ATAD2
						HOXC13	1.08	2.04	0.97	0.16	1	0	FALSE	FALSE	FALSE																ARNTL2	chr12:27485786-27578746	OK	2.44	2.26	-0.17	0.999522	FALSE		ATAD3B	chr1:1407163-1431582	OK	5.28	5.04	-0.24	0.999352	FALSE		ATAD2B
						GPR135	-1.5	-0.54	0.97	0.59	1	0	FALSE	FALSE	0																ARPC1A	chr7:98923495-98963885	OK	7.08	6.95	-0.13	0.999522	FALSE		ATAD3C	chr1:1385068-1405538	OK	0.89	0.65	-0.24	0.999352	FALSE		ATAD3A
						COL4A4	0.09	1.05	0.96	0.2	1	0	FALSE	FALSE	FALSE																ARPC1B	chr7:98972297-99006305	OK	4.87	5.22	0.35	0.999522	FALSE		ATAD5	chr17:29159022-29222295	OK	3.12	3.22	0.11	0.999352	FALSE		ATAD3B
						CNRIP1	-0.42	0.55	0.96	0.34	1	0	FALSE	FALSE	FALSE																ARPC2	chr2:219081873-219119071	OK	8.13	7.83	-0.3	0.999522	FALSE		ATAT1	chr6_ssto_hap7:1926891-1946878	OK	3.13	3.13	0	0.999352	FALSE		ATAD3C
						PRRT3	-0.89	0.07	0.96	0.41	1	0	FALSE	FALSE	FALSE																ARPC3	chr12:110872705-110888158	OK	8.4	7.95	-0.45	0.999522	FALSE		ATE1	chr10:123502624-123687546	OK	3.81	3.89	0.08	0.999352	FALSE		ATAD5
						AGPAT4	0.24	1.2	0.96	0.09	1	0	FALSE	FALSE	FALSE																ARPC4	chr3:9821653-9878040	OK	6.14	6.05	-0.09	0.999522	FALSE		ATF1	chr12:51157788-51214943	OK	3.38	3.47	0.09	0.999352	FALSE		ATAT1
						LRP6	3.73	4.69	0.96	0.16	0.31	0.51	FALSE	FALSE	TRUE																ARPC4-TTLL3	chr3:9821653-9878040	OK	0.66	1.38	0.72	0.999522	FALSE		ATF2	chr2:175936977-176032934	OK	3.43	3.53	0.1	0.999352	FALSE		ATE1
						GLI3	1.3	2.26	0.96	0.05	0.93	0.03	FALSE	FALSE	FALSE																ARPC5	chr1:183595327-183605076	OK	6.65	6.4	-0.25	0.999522	FALSE		ATF3	chr1:212738675-212794119	OK	3	2.07	-0.93	0.999352	FALSE		ATF1
						TREX2	-1.41	-0.44	0.96	0.51	1	0	FALSE	FALSE	FALSE																ARPC5L	chr9:127631483-127639696	OK	6.16	5.91	-0.25	0.999522	FALSE		ATF4	chr22:39916568-39918691	OK	8.4	8.46	0.06	0.999352	FALSE		ATF2
						TTC30A	0.43	1.39	0.96	0.08	1	0	FALSE	FALSE	FALSE																ARPP19	chr15:52839431-52861213	OK	6.26	6.03	-0.23	0.999522	FALSE		ATF5	chr19:50392912-50437193	OK	4.9	4.86	-0.04	0.999352	FALSE		ATF3
						YBX2	0.53	1.49	0.96	0.27	1	0	FALSE	FALSE	FALSE																ARRB1	chr11:74971165-75062875	OK	1.51	1.34	-0.17	0.999522	FALSE		ATF6	chr1:161736033-161933860	OK	3.17	3.13	-0.05	0.999352	FALSE		ATF4
						ODF3B	-3.27	-2.31	0.96	#DIV/0!	1	0	FALSE	0	0																ARRB2	chr17:4613788-4624795	OK	5.22	5.17	-0.05	0.999522	FALSE		ATF6B	chr6_mcf_hap5:3462872-3475845	OK	4.61	4.77	0.17	0.999352	FALSE		ATF5
						EGLN3	2.33	3.29	0.96	0.61	0.79	0.1	FALSE	FALSE	FALSE																ARRDC1	chr9:140500095-140513308	OK	2.3	2.83	0.53	0.999522	FALSE		ATF7	chr12:53901639-54020199	OK	2.83	3.08	0.25	0.999352	FALSE		ATF6
						SEMA6B	1.03	1.99	0.96	0.42	0.96	0.02	FALSE	FALSE	FALSE																ARRDC2	chr19:18111943-18124911	OK	2.57	2.54	-0.02	0.999522	FALSE		ATF7IP	chr12:14518610-14651697	OK	4.06	4.23	0.17	0.999352	FALSE		ATF6B
						HIST1H4E	-0.66	0.29	0.96	0.06	1	0	FALSE	FALSE	0																ARRDC3	chr5:90664540-90716532	OK	3.77	3.7	-0.07	0.999522	FALSE		ATF7IP2	chr16:10479911-10577495	OK	-0.03	0.38	0.42	0.999352	FALSE		ATF7
						PRPH	-0.54	0.41	0.95	0.55	1	0	FALSE	FALSE	FALSE																ARRDC3-AS1	chr5:90664540-90716532	OK	-0.11	-0.17	-0.06	0.999522	FALSE		ATG10	chr5:81267843-81551216	OK	1.85	2.09	0.24	0.999352	FALSE		ATF7IP
						MTMR11	-1.49	-0.54	0.95	0.25	1	0	FALSE	FALSE	FALSE																ARRDC4	chr15:98503932-98517068	OK	1.74	1.73	-0.01	0.999522	FALSE		ATG12	chr5:115163893-115177548	OK	3.8	3.63	-0.17	0.999352	FALSE		ATF7IP2
						KHDC1L	-2.82	-1.87	0.95	#DIV/0!	1	0	FALSE	0	0																ARSA	chr22:51061181-51066601	OK	0.28	0.68	0.41	0.999522	FALSE		ATG13	chr11:46638825-46697568	OK	3.74	3.83	0.09	0.999352	FALSE		ATG10
						MAMSTR	-2.34	-1.38	0.95	#DIV/0!	1	0	FALSE	0	0																ARSB	chr5:78073036-78282357	OK	1.99	2	0.01	0.999522	FALSE		ATG14	chr14:55833108-55878576	OK	2.1	2.36	0.26	0.999352	FALSE		ATG12
						SHBG	-2.58	-1.64	0.95	#DIV/0!	1	0	FALSE	0	0																ARSD	chrX:2822010-2847416	OK	-0.33	0.1	0.43	0.999522	FALSE		ATG16L1	chr2:234160216-234204320	OK	3.53	3.6	0.08	0.999352	FALSE		ATG13
						ACTG2	4.57	5.52	0.95	0.14	0.75	0.13	FALSE	FALSE	FALSE																ARSG	chr17:66255322-66417000	OK	0.3	0.83	0.52	0.999522	FALSE		ATG16L2	chr11:72525450-72540680	OK	-0.56	-0.18	0.39	0.999352	FALSE		ATG14
						GALNT13	0.64	1.59	0.95	0.15	1	0	FALSE	FALSE	FALSE																ARSI	chr5:149675908-149682525	OK	-3.68	-2.26	1.42	0.999522	FALSE		ATG2A	chr11:64662003-64684722	OK	1.83	1.79	-0.04	0.999352	FALSE		ATG16L1
						TBXA2R	-1.29	-0.35	0.95	0.42	1	0	FALSE	FALSE	0																ARSJ	chr4:114821439-114900878	OK	-2.4	-2.88	-0.48	0.999522	FALSE		ATG2B	chr14:96747594-96829678	OK	2.88	2.71	-0.16	0.999352	FALSE		ATG16L2
						PODXL	4.11	5.05	0.94	0.05	0.19	0.72	FALSE	FALSE	FALSE																ARSK	chr5:94890824-94940806	OK	2.06	1.97	-0.09	0.999522	FALSE		ATG3	chr3:112251358-112280485	OK	5.97	5.85	-0.12	0.999352	FALSE		ATG2A
						FEZ1	4.78	5.73	0.94	0.18	0.53	0.28	FALSE	FALSE	FALSE																ART3	chr4:76932332-77033955	OK	-10	-1.99	8.01	0.999522	FALSE		ATG4A	chrX:107334898-107397901	OK	3.28	3.08	-0.2	0.999352	FALSE		ATG2B
						SYDE2	1.25	2.2	0.94	0.17	1	0	FALSE	FALSE	FALSE																ART5	chr11:3659735-3663546	OK	-0.45	-0.15	0.3	0.999522	FALSE		ATG4B	chr2:242577026-242613271	OK	4.25	4.35	0.1	0.999352	FALSE		ATG3
						DHRS2	-0.28	0.66	0.94	1.17	1	0	FALSE	FALSE	FALSE																ARV1	chr1:231114822-231136479	OK	4.94	4.59	-0.35	0.999522	FALSE		ATG4C	chr1:63249776-63330941	OK	2.85	3.05	0.21	0.999352	FALSE		ATG4A
						APOC1	3.86	4.81	0.94	0.39	1	0	FALSE	FALSE	FALSE																ARVCF	chr22:19863039-20004309	OK	1.35	2.06	0.71	0.999522	FALSE		ATG4D	chr19:10654646-10676702	OK	3.75	3.51	-0.24	0.999352	FALSE		ATG4B
						EBF4	-1.02	-0.08	0.94	0.4	1	0	FALSE	FALSE	FALSE																ARX	chrX:25021812-25034065	OK	-1.27	2	3.27	0.288713	FALSE		ATG5	chr6:106632351-106773695	OK	4	4.04	0.04	0.999352	FALSE		ATG4C
						THRB	1.3	2.25	0.94	0.07	0.98	0.01	FALSE	FALSE	FALSE																AS3MT	chr10:104613966-104661655	OK	3.87	3.78	-0.09	0.999522	FALSE		ATG7	chr3:11314009-11762220	OK	1.89	2.01	0.12	0.999352	FALSE		ATG4D
						IDI2-AS1	-0.72	0.22	0.94	0.31	1	0	FALSE	0	FALSE																ASAH1	chr8:17913924-17942507	OK	5.29	4.17	-1.12	0.268675	FALSE		ATG9A	chr2:220084101-220094361	OK	3.86	3.97	0.11	0.999352	FALSE		ATG5
						HIST1H2AE	-1.27	-0.33	0.94	#DIV/0!	1	0	FALSE	0	0																ASAH2	chr10:51946999-52008370	OK	-2.25	-1.9	0.35	0.999522	FALSE		ATHL1	chr11:289137-295688	OK	0.56	0.48	-0.08	0.999352	FALSE		ATG7
						HTR1D	-1.48	-0.54	0.94	#DIV/0!	1	0	FALSE	0	0																ASAH2B	chr10:52499687-52514569	OK	-1.87	-1.6	0.27	0.999522	FALSE		ATIC	chr2:216176678-216214496	OK	6.83	6.92	0.1	0.999352	FALSE		ATG9A
						APOLD1	-1.03	-0.09	0.94	0.07	1	0	FALSE	FALSE	FALSE																ASAP1	chr8:131064350-131455906	OK	4.14	4.05	-0.09	0.999522	FALSE		ATL1	chr14:50999799-51099784	OK	1.45	2.57	1.12	0.999352	FALSE		ATHL1
						PARP8	-0.67	0.27	0.94	0.4	1	0	FALSE	FALSE	FALSE																ASAP2	chr2:9346893-9545812	OK	3.51	3.37	-0.14	0.999522	FALSE		ATL2	chr2:38522028-38604432	OK	5.14	5.29	0.14	0.999352	FALSE		ATIC
						ADM2	-0.08	0.86	0.94	0.22	1	0	FALSE	FALSE	FALSE																ASAP3	chr1:23755055-23810750	OK	3.27	3.45	0.18	0.999522	FALSE		ATL3	chr11:63396436-63439083	OK	3.57	3.78	0.21	0.999352	FALSE		ATL1
						PAQR7	0.62	1.56	0.94	0.42	1	0	FALSE	FALSE	FALSE																ASB1	chr2:239335625-239360891	OK	3.24	3.41	0.17	0.999522	FALSE		ATM	chr11:108093558-108239826	OK	2.86	3.01	0.14	0.999352	FALSE		ATL2
						PHF21B	0.08	1.01	0.93	0.23	1	0	FALSE	FALSE	FALSE																ASB12	chrX:63444071-63450511	OK	-1.38	-1.41	-0.03	0.999522	FALSE		ATMIN	chr16:81069457-81080951	OK	4.4	4.62	0.22	0.999352	FALSE		ATL3
						POLN	-1.09	-0.16	0.93	0.88	1	0	FALSE	FALSE	FALSE																ASB13	chr10:5680819-5708558	OK	3.55	3.98	0.43	0.999522	FALSE		ATN1	chr12:7033625-7051484	OK	4.97	4.93	-0.05	0.999352	FALSE		ATM
						CXXC5	0.84	1.77	0.93	0.24	1	0	FALSE	FALSE	FALSE																ASB14	chr3:57261764-57326710	OK	-2.07	-2.42	-0.36	0.999522	FALSE		ATOX1	chr5:151122382-151138210	OK	6.3	6.12	-0.18	0.999352	FALSE		ATMIN
						TMX2-CTNND1	-0.6	0.33	0.93	1.81	1	0	FALSE	FALSE	FALSE																ASB16	chr17:42248073-42264085	OK	-0.84	-0.91	-0.07	0.999522	FALSE		ATP10A	chr15:25923859-26108349	OK	3.36	2.83	-0.53	0.999352	FALSE		ATN1
						MC1R	-0.04	0.89	0.93	0.02	1	0	FALSE	FALSE	FALSE																ASB16-AS1	chr17:42248073-42264085	OK	1.38	1.65	0.27	0.999522	FALSE		ATP10D	chr4:47487409-47595503	OK	5.17	5.08	-0.09	0.999352	FALSE		ATOH1
						METTL7B	0.71	1.64	0.93	0.06	1	0	FALSE	FALSE	FALSE																ASB3	chr2:53897116-54087170	OK	2.77	2.87	0.1	0.999522	FALSE		ATP11A	chr13:113344642-113541482	OK	3.28	3.31	0.03	0.999352	FALSE		ATOX1
						PCDH1	1.3	2.23	0.93	0.09	1	0	FALSE	FALSE	FALSE																ASB6	chr9:132388434-132404448	OK	3.67	4.02	0.35	0.999522	FALSE		ATP11B	chr3:182511290-182639421	OK	3.4	3.47	0.08	0.999352	FALSE		ATP10A
						CCDC144C	-1.42	-0.49	0.93	#DIV/0!	1	0	0	FALSE	0																ASB7	chr15:101142754-101191904	OK	2.21	2.27	0.05	0.999522	FALSE		ATP11C	chrX:138808504-138914447	OK	5.35	5.24	-0.12	0.999352	FALSE		ATP10D
						LYPD3	-2.53	-1.6	0.93	#DIV/0!	1	0	FALSE	0	0																ASB8	chr12:48541571-48551377	OK	3.84	3.53	-0.31	0.999522	FALSE		ATP13A1	chr19:19756009-19774503	OK	4.34	4.23	-0.11	0.999352	FALSE		ATP11A
						MRGPRX3	-2.46	-1.53	0.93	#DIV/0!	1	0	FALSE	0	0																ASCC1	chr10:73855789-73995618	OK	3.01	3.16	0.15	0.999522	FALSE		ATP13A2	chr1:17312452-17338423	OK	4.14	3.82	-0.32	0.999352	FALSE		ATP11B
						MYCBP2-AS1	-3.41	-2.48	0.93	#DIV/0!	1	0	FALSE	0	0																ASCC2	chr22:30184596-30234293	OK	4.39	4.61	0.22	0.999522	FALSE		ATP13A3	chr3:194123402-194188968	OK	4.64	4.74	0.11	0.999352	FALSE		ATP11C
						PRR5L	-2.36	-1.43	0.93	#DIV/0!	1	0	FALSE	0	0																ASCC3	chr6:100956607-101329224	OK	4.13	4.13	-0.01	0.999522	FALSE		ATP1A1	chr1:116915794-116961244	OK	7.1	6.98	-0.12	0.999352	FALSE		ATP13A1
						RFX3	0.63	1.56	0.93	0.18	1	0	FALSE	FALSE	FALSE																ASCL1	chr12:103351451-103354294	OK	-2.31	-7.14	-4.83	0.999522	FALSE		ATP1A1OS	chr1:116915794-116961244	OK	3.07	3.13	0.06	0.999352	FALSE		ATP13A2
						SLC7A11	2.24	3.16	0.92	0	0.56	0.25	FALSE	FALSE	FALSE																ASF1A	chr6:119134611-119256327	OK	4.46	4.17	-0.28	0.999522	FALSE		ATP1A3	chr19:42470733-42498428	OK	2.95	3.09	0.14	0.999352	FALSE		ATP13A3
						CGREF1	2.39	3.31	0.92	0.27	1	0	FALSE	FALSE	FALSE																ASF1B	chr19:14230320-14247440	OK	6.1	6	-0.1	0.999522	FALSE		ATP1B1	chr1:169075946-169337186	OK	4.4	4.56	0.16	0.999352	FALSE		ATP1A1
						SSBP2	1.82	2.74	0.92	0.28	1	0	FALSE	FALSE	FALSE																ASGR1	chr17:7076750-7082883	OK	-2.24	-1.76	0.47	0.999522	FALSE		ATP1B2	chr17:7554253-7561089	OK	0.69	-0.04	-0.73	0.999352	FALSE		ATP1A1OS
						C9orf117	-1.79	-0.87	0.92	#DIV/0!	1	0	FALSE	0	0																ASH1L	chr1:155305051-155533735	OK	3.28	3.27	-0.01	0.999522	FALSE		ATP1B3	chr3:141595469-141645382	OK	6.81	6.59	-0.23	0.999352	FALSE		ATP1A3
						SCARNA17	-2.37	-1.46	0.92	#DIV/0!	1	0	FALSE	0	0																ASH1L-AS1	chr1:155305051-155533735	OK	1.05	1.3	0.25	0.999522	FALSE		ATP2A1	chr16:28889808-28936532	OK	0.14	-0.29	-0.43	0.999352	FALSE		ATP1B1
						SEMA3G	-2.27	-1.36	0.92	#DIV/0!	1	0	FALSE	0	0																ASH2L	chr8:37963010-37997598	OK	6.02	4.93	-1.08	0.20645	FALSE		ATP2A2	chr12:110719031-110788897	OK	6.35	6.6	0.25	0.999352	FALSE		ATP1B2
						SLIT1	-2.36	-1.44	0.92	#DIV/0!	1	0	FALSE	0	0																ASIC1	chr12:50451419-50477405	OK	2.62	2.72	0.1	0.999522	FALSE		ATP2A3	chr17:3827162-3867758	OK	1.42	1.35	-0.07	0.999352	FALSE		ATP1B3
						SPNS2	-2.83	-1.92	0.92	#DIV/0!	1	0	FALSE	0	0																ASIC3	chr7:150745378-150749843	OK	-2.72	-1.32	1.4	0.999522	FALSE		ATP2B1	chr12:89981825-90049844	OK	4.29	3.94	-0.36	0.999352	FALSE		ATP2A1
						MCOLN2	2.19	3.11	0.92	0.1	1	0	FALSE	FALSE	FALSE																ASL	chr7:65540775-65558329	OK	2.44	2.69	0.25	0.999522	FALSE		ATP2B4	chr1:203595914-203713209	OK	2.5	2.84	0.34	0.999352	FALSE		ATP2A2
						NR4A2	1.27	2.18	0.92	0.53	1	0	FALSE	FALSE	FALSE																ASMTL	chrY:1469423-1522655	OK	2.76	3.17	0.42	0.999522	FALSE		ATP2C1	chr3:130569368-130745646	OK	5.22	5.54	0.32	0.999352	FALSE		ATP2A3
						TRAF1	-2.04	-1.13	0.92	0.01	1	0	FALSE	FALSE	0																ASMTL-AS1	chrY:1469423-1522655	OK	-1.36	-0.5	0.86	0.999522	FALSE		ATP5A1	chr18:43664109-43684199	OK	9.03	9.06	0.03	0.999352	FALSE		ATP2B1
						NR2F2	1.94	2.86	0.91	0.23	0.95	0.02	FALSE	FALSE	FALSE																ASNA1	chr19:12848305-12859137	OK	6.31	6.15	-0.15	0.999522	FALSE		ATP5B	chr12:57031958-57039852	OK	9.66	9.65	-0.01	0.999352	FALSE		ATP2B4
						FAM149A	0.17	1.08	0.91	0.23	1	0	FALSE	FALSE	FALSE																ASNS	chr7:97481428-97501854	OK	5.65	5.68	0.03	0.999522	FALSE		ATP5C1	chr10:7830092-7849762	OK	7.8	7.96	0.16	0.999352	FALSE		ATP2C1
						ZNF441	-0.37	0.54	0.91	0.49	1	0	FALSE	FALSE	FALSE																ASNSD1	chr2:190526124-190535557	OK	5.19	4.9	-0.29	0.999522	FALSE		ATP5D	chr19:1241748-1244824	OK	6.08	5.95	-0.13	0.999352	FALSE		ATP5A1
						LAMB2P1	-2.78	-1.87	0.91	#DIV/0!	1	0	FALSE	0	0																ASPH	chr8:62200524-62627199	OK	4.77	4.78	0	0.999522	FALSE		ATP5E	chr20:57603732-57617901	OK	8.98	9.12	0.13	0.999352	FALSE		ATP5B
						LINC00340	-3.23	-2.32	0.91	#DIV/0!	1	0	FALSE	0	0																ASPHD1	chr16:29912146-29917377	OK	-0.27	1.35	1.62	0.999522	FALSE		ATP5F1	chr1:111982511-112004525	OK	7.14	7.11	-0.03	0.999352	FALSE		ATP5C1
						LOC728537	-2.47	-1.56	0.91	#DIV/0!	1	0	FALSE	0	0																ASPHD2	chr22:26825279-26840978	OK	1.39	1.37	-0.02	0.999522	FALSE		ATP5G1	chr17:46970147-46973232	OK	7.54	7.57	0.03	0.999352	FALSE		ATP5D
						LRRC56	-2.24	-1.33	0.91	#DIV/0!	1	0	FALSE	0	0																ASPM	chr1:197053256-197115824	OK	4.35	4.25	-0.11	0.999522	FALSE		ATP5G2	chr12:54058943-54070512	OK	8.29	8.4	0.12	0.999352	FALSE		ATP5E
						ATOH1	-0.96	-0.05	0.91	0.31	1	0	FALSE	0	FALSE																ASPRV1	chr2:70187223-70314147	OK	-0.43	-0.57	-0.14	0.999522	FALSE		ATP5G3	chr2:176040985-176046490	OK	6.96	6.92	-0.03	0.999352	FALSE		ATP5F1
						CLCNKB	-1.52	-0.61	0.91	0.72	1	0	FALSE	0	FALSE																ASPSCR1	chr17:79935425-79975282	OK	3.28	3.61	0.33	0.999522	FALSE		ATP5H	chr17:73034954-73043074	OK	7.99	8.07	0.08	0.999352	FALSE		ATP5G1
						CD200	1.5	2.4	0.91	0.2	1	0	FALSE	FALSE	FALSE																ASRGL1	chr11:62104773-62160887	OK	5.53	5.43	-0.1	0.999522	FALSE		ATP5I	chr4:666224-668127	OK	8.88	9.08	0.19	0.999352	FALSE		ATP5G2
						PPM1N	-1.56	-0.65	0.91	0.41	1	0	FALSE	FALSE	FALSE																ASS1	chr9:133320093-133376661	OK	4	4.3	0.3	0.999522	FALSE		ATP5J	chr21:27096790-27144771	OK	7.65	7.72	0.07	0.999352	FALSE		ATP5G3
						HAAO	1.62	2.52	0.9	0.49	1	0	FALSE	FALSE	FALSE																ASTE1	chr3:130569368-130745646	OK	2.17	2.11	-0.06	0.999522	FALSE		ATP5J2	chr7:99006600-99063824	OK	8.76	8.79	0.03	0.999352	FALSE		ATP5H
						LOC100128881	3.02	3.93	0.9	0.21	1	0	FALSE	FALSE	FALSE																ASTN2	chr9:119187503-120177317	OK	3.51	2.81	-0.69	0.999522	FALSE		ATP5L	chr11:118230295-118289530	OK	7.07	7.17	0.1	0.999352	FALSE		ATP5I
						RHBDF1	0.69	1.59	0.9	0.09	1	0	FALSE	FALSE	FALSE																ASUN	chr12:27058111-27091254	OK	4.6	4.48	-0.12	0.999522	FALSE		ATP5O	chr21:35275756-35288158	OK	8.51	8.4	-0.11	0.999352	FALSE		ATP5J
						TCF7L2	2.25	3.15	0.9	0.23	0.92	0.03	FALSE	FALSE	FALSE																ASXL1	chr20:30946146-31027122	OK	4.49	4.57	0.08	0.999522	FALSE		ATP5S	chr14:50779046-50792946	OK	2.22	2.14	-0.08	0.999352	FALSE		ATP5J2
						COL1A1	0.22	1.12	0.9	0.12	1	0	FALSE	FALSE	FALSE																ASXL2	chr2:25962252-26101312	OK	3.8	3.56	-0.23	0.999522	FALSE		ATP5SL	chr19:41937222-41945843	OK	5.09	4.97	-0.12	0.999352	FALSE		ATP5L
						SLC16A5	0.35	1.25	0.9	0.29	1	0	FALSE	FALSE	FALSE																ATAD1	chr10:89512874-89577917	OK	4.98	3.16	-1.83	0.0147883	TRUE		ATP6AP1	chrX:153656977-153664862	OK	6.53	6.53	0	0.999352	FALSE		ATP5O
						FLRT1	-3.35	-2.46	0.9	#DIV/0!	1	0	FALSE	0	0																ATAD2	chr8:124332090-124408705	OK	5.97	5.64	-0.33	0.999522	FALSE		ATP6AP1L	chr5:81601165-81614147	OK	-1.01	0.4	1.4	0.999352	FALSE		ATP5S
						LOC400684	-1.1	-0.2	0.9	#DIV/0!	1	0	FALSE	0	0																ATAD2B	chr2:23971533-24149936	OK	2.47	2.26	-0.21	0.999522	FALSE		ATP6AP2	chrX:40440215-40465888	OK	6.3	6.27	-0.03	0.999352	FALSE		ATP5SL
						LOC729737	-2.47	-1.57	0.9	#DIV/0!	1	0	FALSE	0	0																ATAD3A	chr1:1447522-1470067	OK	5.11	5.63	0.52	0.999522	FALSE		ATP6V0A1	chr17:40610861-40674597	OK	3.81	3.43	-0.38	0.999352	FALSE		ATP6AP1
						MMP14	-2.95	-2.06	0.9	#DIV/0!	1	0	FALSE	0	0																ATAD3B	chr1:1407163-1431582	OK	5.28	5.68	0.4	0.999522	FALSE		ATP6V0A2	chr12:124196864-124246301	OK	3.57	3.33	-0.24	0.999352	FALSE		ATP6AP1L
						ASMTL-AS1	-1.36	-0.47	0.9	0.47	1	0	FALSE	FALSE	FALSE																ATAD3C	chr1:1385068-1405538	OK	-1.78	-1.72	0.07	0.999522	FALSE		ATP6V0B	chr1:44440601-44443972	OK	7.38	6.97	-0.41	0.999352	FALSE		ATP6AP2
						HCG27	-1.21	-0.31	0.9	0.09	1	0	FALSE	FALSE	0																ATAD5	chr17:29159022-29222295	OK	2.95	2.68	-0.27	0.999522	FALSE		ATP6V0C	chr16:2563726-2570224	OK	6.57	6.15	-0.42	0.999352	FALSE		ATP6V0A1
						CCDC122	-1.2	-0.31	0.89	0.19	1	0	FALSE	FALSE	FALSE																ATAT1	chr6_ssto_hap7:1926891-1946878	OK	2.99	2.81	-0.18	0.999522	FALSE		ATP6V0D1	chr16:67471916-67515089	OK	5.75	5.45	-0.3	0.999352	FALSE		ATP6V0A2
						SCNN1D	-1.14	-0.24	0.89	0.45	1	0	FALSE	FALSE	FALSE																ATE1	chr10:123502624-123687546	OK	3.47	3.53	0.06	0.999522	FALSE		ATP6V0E1	chr5:172410762-172461900	OK	6.99	6.7	-0.29	0.999352	FALSE		ATP6V0B
						PPP1R1C	-1.3	-0.41	0.89	0.31	1	0	FALSE	FALSE	FALSE																ATF1	chr12:51157788-51214943	OK	3.59	3.38	-0.21	0.999522	FALSE		ATP6V0E2	chr7:149564782-149577787	OK	5.07	4.79	-0.28	0.999352	FALSE		ATP6V0C
						CEACAM19	-0.03	0.86	0.89	0.05	1	0	FALSE	FALSE	FALSE																ATF2	chr2:175936977-176032934	OK	3.56	3.4	-0.17	0.999522	FALSE		ATP6V0E2-AS1	chr7:149564782-149577787	OK	0.57	0.89	0.33	0.999352	FALSE		ATP6V0D1
						DLG4	-1.26	-0.37	0.89	0.31	1	0	FALSE	FALSE	FALSE																ATF3	chr1:212738675-212794119	OK	3.34	2.68	-0.65	0.999522	FALSE		ATP6V1A	chr3:113465865-113530905	OK	5.13	5.13	0	0.999352	FALSE		ATP6V0E1
						FOXN3-AS1	-0.68	0.21	0.89	0.38	1	0	FALSE	FALSE	FALSE																ATF4	chr22:39916568-39918691	OK	8.36	8.36	0.01	0.999522	FALSE		ATP6V1B2	chr8:20054703-20079207	OK	6.23	5.33	-0.91	0.216425	FALSE		ATP6V0E2
						C10orf111	-1.78	-0.89	0.89	#DIV/0!	1	0	FALSE	0	0																ATF5	chr19:50392912-50437193	OK	4.75	5.14	0.39	0.999522	FALSE		ATP6V1C1	chr8:104033247-104085285	OK	4.33	4.1	-0.23	0.999352	FALSE		ATP6V0E2-AS1
						C22orf34	-1.19	-0.3	0.89	#DIV/0!	1	0	FALSE	0	0																ATF6	chr1:161736033-161933860	OK	2.99	2.81	-0.18	0.999522	FALSE		ATP6V1C2	chr2:10861774-10952960	OK	0.47	-0.69	-1.16	0.999352	FALSE		ATP6V1A
						CAPS	-1.54	-0.65	0.89	#DIV/0!	1	0	FALSE	0	0																ATF6B	chr6_mcf_hap5:3462872-3475845	OK	4.56	4.7	0.14	0.999522	FALSE		ATP6V1D	chr14:67804580-67826720	OK	5.36	5.04	-0.32	0.999352	FALSE		ATP6V1B1
						CCNB3	-2.4	-1.51	0.89	#DIV/0!	1	0	FALSE	0	0																ATF7	chr12:53901639-54020199	OK	3.16	2.85	-0.31	0.999522	FALSE		ATP6V1E1	chr22:18074902-18111588	OK	6.66	6.26	-0.4	0.999352	FALSE		ATP6V1B2
						FMNL1	-3.24	-2.35	0.89	#DIV/0!	1	0	FALSE	0	0																ATF7IP	chr12:14518610-14651697	OK	3.87	3.75	-0.12	0.999522	FALSE		ATP6V1E2	chr2:46738985-46747096	OK	1.19	1.09	-0.1	0.999352	FALSE		ATP6V1C1
						FMR1-AS1	-2.98	-2.09	0.89	#DIV/0!	1	0	FALSE	0	0																ATF7IP2	chr16:10479911-10577495	OK	1	1.02	0.01	0.999522	FALSE		ATP6V1F	chr7:128502856-128505903	OK	7.1	6.93	-0.16	0.999352	FALSE		ATP6V1C2
						PTGER4P2-CDK2AP2P2	-2.4	-1.51	0.89	#DIV/0!	1	0	FALSE	0	0																ATG10	chr5:81267843-81551216	OK	1.9	1.88	-0.02	0.999522	FALSE		ATP6V1G1	chr9:117349993-117361152	OK	6.24	6.16	-0.08	0.999352	FALSE		ATP6V1D
						TMEM217	-2.23	-1.33	0.89	#DIV/0!	1	0	FALSE	0	0																ATG12	chr5:115163893-115177548	OK	3.8	3.41	-0.38	0.999522	FALSE		ATP6V1G2	chr6_ssto_hap7:2827543-2845430	OK	0.41	0.72	0.31	0.999352	FALSE		ATP6V1E1
						UNQ6494	-2.22	-1.33	0.89	#DIV/0!	1	0	FALSE	0	0																ATG13	chr11:46638825-46697568	OK	3.61	3.82	0.22	0.999522	FALSE		ATP6V1H	chr8:54628102-54755871	OK	5.21	4.87	-0.34	0.999352	FALSE		ATP6V1E2
						SOCS2	4.26	5.15	0.89	0.18	0.54	0.27	FALSE	FALSE	FALSE																ATG14	chr14:55833108-55878576	OK	2.06	1.97	-0.1	0.999522	FALSE		ATP7A	chrX:77166193-77305892	OK	2.56	2.38	-0.18	0.999352	FALSE		ATP6V1F
						MAGEH1	2.45	3.34	0.89	0.26	1	0	FALSE	FALSE	FALSE																ATG16L1	chr2:234160216-234204320	OK	3.39	3.45	0.06	0.999522	FALSE		ATP7B	chr13:52506805-52585630	OK	1.39	1.02	-0.37	0.999352	FALSE		ATP6V1G1
						RNF150	1.03	1.92	0.89	0.27	1	0	FALSE	FALSE	FALSE																ATG16L2	chr11:72525450-72540680	OK	-1.3	-0.5	0.8	0.999522	FALSE		ATP8A1	chr4:42410391-42659122	OK	2.72	2.9	0.18	0.999352	FALSE		ATP6V1G2
						WAS	-1.26	-0.38	0.89	0.41	1	0	FALSE	FALSE	FALSE																ATG2A	chr11:64662003-64684722	OK	2.04	2.46	0.42	0.999522	FALSE		ATP8A2	chr13:25946208-26595420	OK	0.7	1.86	1.16	0.999352	FALSE		ATP6V1H
						ZNF671	-0.11	0.77	0.89	0.58	1	0	FALSE	FALSE	FALSE																ATG2B	chr14:96747594-96829678	OK	2.66	2.5	-0.16	0.999522	FALSE		ATP8B2	chr1:154298035-154323780	OK	3.28	3.56	0.28	0.999352	FALSE		ATP7A
						ZNF862	-0.86	0.02	0.89	0.16	1	0	FALSE	FALSE	FALSE																ATG3	chr3:112251358-112280485	OK	5.98	5.77	-0.2	0.999522	FALSE		ATP9A	chr20:50213313-50384908	OK	3.03	3.83	0.81	0.655724	FALSE		ATP7B
						GABRB3	2.79	3.67	0.88	0.32	0.52	0.29	FALSE	FALSE	FALSE																ATG4A	chrX:107334898-107397901	OK	3.09	2.75	-0.34	0.999522	FALSE		ATP9B	chr18:76829396-77138282	OK	2.01	2.15	0.13	0.999352	FALSE		ATP8A1
						GLP1R	-1.08	-0.2	0.88	0.64	1	0	FALSE	FALSE	FALSE																ATG4B	chr2:242577026-242613271	OK	4.02	4.28	0.26	0.999522	FALSE		ATPAF1	chr1:47100710-47134099	OK	5.77	5.92	0.16	0.999352	FALSE		ATP8A2
						LAMA5	1.48	2.36	0.88	0.38	0.77	0.11	FALSE	FALSE	FALSE																ATG4C	chr1:63249776-63330941	OK	3.02	2.68	-0.34	0.999522	FALSE		ATPAF2	chr17:17921333-17942480	OK	3.18	3.1	-0.08	0.999352	FALSE		ATP8B2
						RNF182	2.17	3.05	0.88	0.31	1	0	FALSE	FALSE	FALSE																ATG4D	chr19:10654646-10676702	OK	3.45	3.99	0.53	0.999522	FALSE		ATPBD4	chr15:35663169-36151202	OK	3.81	3.74	-0.07	0.999352	FALSE		ATP9A
						ADAM8	-2.21	-1.33	0.88	#DIV/0!	1	0	FALSE	0	0																ATG5	chr6:106632351-106773695	OK	3.88	3.63	-0.25	0.999522	FALSE		ATPIF1	chr1:28562601-28564616	OK	7.2	7.4	0.2	0.999352	FALSE		ATP9B
						AGBL3	-3.13	-2.24	0.88	#DIV/0!	1	0	FALSE	0	0																ATG7	chr3:11314009-11762220	OK	1.68	1.79	0.12	0.999522	FALSE		ATR	chr3:142168076-142297668	OK	2.79	3.12	0.33	0.999352	FALSE		ATPAF1
						FAAH	-2.26	-1.38	0.88	#DIV/0!	1	0	FALSE	0	0																ATG9A	chr2:220084101-220094361	OK	3.83	4.11	0.29	0.999522	FALSE		ATRAID	chr2:27422454-27440046	OK	6.45	6.32	-0.14	0.999352	FALSE		ATPAF2
						LOC286367	-2.74	-1.86	0.88	#DIV/0!	1	0	FALSE	0	0																ATG9B	chr7:150688143-150721586	OK	-2.53	-2.4	0.12	0.999522	FALSE		ATRIP	chr3:48488113-48509044	OK	3.4	3.36	-0.05	0.999352	FALSE		ATPBD4
						SLC22A31	-2.08	-1.2	0.88	#DIV/0!	1	0	FALSE	0	0																ATHL1	chr11:289137-295688	OK	-0.1	0.62	0.72	0.999522	FALSE		ATRN	chr20:3451664-3631769	OK	3.83	3.91	0.08	0.999352	FALSE		ATPIF1
						ZNF276	1.86	2.74	0.88	0.07	1	0	FALSE	FALSE	FALSE																ATIC	chr2:216176678-216214496	OK	6.81	6.7	-0.1	0.999522	FALSE		ATRX	chrX:76760355-77041719	OK	4.3	4.47	0.17	0.999352	FALSE		ATR
						TMCC2	0.64	1.52	0.88	0.23	1	0	FALSE	FALSE	FALSE																ATL1	chr14:50999799-51099784	OK	1.91	3.11	1.2	0.999522	FALSE		ATXN10	chr22:46067677-46241187	OK	6.03	5.92	-0.11	0.999352	FALSE		ATRAID
						PHLDA3	1.42	2.3	0.88	0.43	1	0	FALSE	FALSE	FALSE																ATL2	chr2:38522028-38604432	OK	5.31	5.14	-0.17	0.999522	FALSE		ATXN1L	chr16:71879893-71891236	OK	3.65	3.57	-0.08	0.999352	FALSE		ATRIP
						LOC646938	0.3	1.18	0.88	0.87	1	0	0	FALSE	FALSE																ATL3	chr11:63396436-63439083	OK	3.69	3.84	0.16	0.999522	FALSE		ATXN2	chr12:111890017-112037480	OK	3.53	3.6	0.08	0.999352	FALSE		ATRN
						AK1	-0.33	0.55	0.87	0.32	1	0	FALSE	FALSE	FALSE																ATM	chr11:108093558-108239826	OK	2.65	2.42	-0.22	0.999522	FALSE		ATXN2L	chr16:28834368-28848558	OK	5.39	5.37	-0.02	0.999352	FALSE		ATRX
						GGT1	-0.31	0.57	0.87	0.2	1	0	FALSE	FALSE	FALSE																ATMIN	chr16:81069457-81080951	OK	4.28	4.44	0.15	0.999522	FALSE		ATXN3	chr14:92524895-92572965	OK	1.34	1.55	0.21	0.999352	FALSE		ATXN10
						HTRA1	2.51	3.38	0.87	0.17	1	0	FALSE	FALSE	FALSE																ATN1	chr12:7033625-7051484	OK	4.75	5.1	0.35	0.999522	FALSE		ATXN7	chr3:63850232-63989136	OK	2.68	2.94	0.26	0.999352	FALSE		ATXN1L
						TEX40	0.61	1.48	0.87	0.46	1	0	FALSE	FALSE	FALSE																ATOH1	chr4:94750077-94751142	OK	-1.36	-0.23	1.13	0.999522	FALSE		ATXN7L1	chr7:105245220-105517031	OK	1.64	1.95	0.32	0.999352	FALSE		ATXN2
						TSC1	1.56	2.43	0.87	0.17	0.82	0.08	FALSE	FALSE	FALSE																ATOX1	chr5:151122382-151138210	OK	6.27	6.11	-0.16	0.999522	FALSE		ATXN7L2	chr1:110026560-110035420	OK	1.92	1.89	-0.03	0.999352	FALSE		ATXN2L
						DAPK2	0.39	1.26	0.87	0.08	1	0	FALSE	FALSE	FALSE																ATP10A	chr15:25923859-26108349	OK	3.15	2.81	-0.34	0.999522	FALSE		ATXN7L3	chr17:42269172-42275529	OK	4.84	4.81	-0.02	0.999352	FALSE		ATXN3
						DSE	0.45	1.32	0.87	0	1	0	FALSE	FALSE	FALSE																ATP10D	chr4:47487409-47595503	OK	5.14	5.03	-0.11	0.999522	FALSE		ATXN7L3B	chr12:74931550-74935232	OK	5.06	5.22	0.16	0.999352	FALSE		ATXN7
						HCK	0.17	1.04	0.87	0.25	1	0	FALSE	FALSE	FALSE																ATP11A	chr13:113344642-113541482	OK	3.1	3.12	0.02	0.999522	FALSE		AUH	chr9:93976096-94124206	OK	3.93	3.75	-0.18	0.999352	FALSE		ATXN7L1
						C5	-2.95	-2.07	0.87	#DIV/0!	1	0	FALSE	0	0																ATP11B	chr3:182511290-182639421	OK	3.22	3.05	-0.17	0.999522	FALSE		AUNIP	chr1:26160496-26185848	OK	4.13	4.1	-0.02	0.999352	FALSE		ATXN7L2
						NES	4.08	4.95	0.87	0.05	0.44	0.36	FALSE	FALSE	FALSE																ATP11C	chrX:138808504-138914447	OK	5.17	4.91	-0.26	0.999522	FALSE		AUP1	chr2:74753774-74784678	OK	6.42	6.26	-0.15	0.999352	FALSE		ATXN7L3
						MYLK	1.42	2.29	0.87	0.18	0.98	0.01	FALSE	FALSE	FALSE																ATP13A1	chr19:19756009-19774503	OK	4.35	4.64	0.29	0.999522	FALSE		AURKA	chr20:54944444-54967351	OK	6.27	6.56	0.29	0.999352	FALSE		ATXN7L3B
						SCHIP1	0.76	1.63	0.87	0.58	1	0	FALSE	FALSE	FALSE																ATP13A2	chr1:17312452-17338423	OK	3.84	4.26	0.42	0.999522	FALSE		AURKAIP1	chr1:1309109-1310818	OK	6.65	6.66	0.01	0.999352	FALSE		AUH
						TCAP	-1.6	-0.73	0.87	0.66	1	0	FALSE	0	FALSE																ATP13A3	chr3:194123402-194188968	OK	4.59	4.48	-0.11	0.999522	FALSE		AURKAPS1	chr1:220321609-220445843	OK	0.61	0.3	-0.32	0.999352	FALSE		AUNIP
						ART5	-0.52	0.35	0.86	0.68	1	0	FALSE	FALSE	FALSE																ATP1A1	chr1:116915794-116961244	OK	6.92	6.9	-0.02	0.999522	FALSE		AURKB	chr17:8108048-8113944	OK	6.27	6.62	0.35	0.999352	FALSE		AUP1
						APLP1	2.63	3.5	0.86	0.26	0.97	0.01	FALSE	FALSE	FALSE																ATP1A1OS	chr1:116915794-116961244	OK	2.82	2.96	0.14	0.999522	FALSE		AUTS2	chr7:69063904-70257885	OK	2.46	2.4	-0.06	0.999352	FALSE		AURKA
						MSL3P1	0.35	1.21	0.86	0.17	1	0	FALSE	FALSE	FALSE																ATP1A3	chr19:42470733-42498428	OK	3.3	3.52	0.22	0.999522	FALSE		AVEN	chr15:34158427-34357287	OK	3	3.12	0.12	0.999352	FALSE		AURKAIP1
						PCDHGC3	0.88	1.74	0.86	0.09	1	0	FALSE	FALSE	FALSE																ATP1B1	chr1:169075946-169337186	OK	4.44	4.44	0	0.999522	FALSE		AVL9	chr7:32535175-32758780	OK	4.16	3.79	-0.37	0.999352	FALSE		AURKAPS1
						BCAM	3.15	4.01	0.86	0.37	0.76	0.12	FALSE	FALSE	FALSE																ATP1B2	chr17:7554253-7561089	OK	-0.21	0.18	0.38	0.999522	FALSE		AVPI1	chr10:99437180-99447015	OK	2.65	2.35	-0.3	0.999352	FALSE		AURKB
						RASA4CP	-1.16	-0.31	0.86	#DIV/0!	1	0	0	0	FALSE																ATP1B3	chr3:141595469-141645382	OK	6.75	6.39	-0.36	0.999522	FALSE		AXIN1	chr16:337439-402676	OK	4.29	4.14	-0.16	0.999352	FALSE		AUTS2
						ATG16L2	-1.06	-0.21	0.86	0.5	1	0	FALSE	FALSE	FALSE																ATP2A1	chr16:28889808-28936532	OK	-1.06	-0.75	0.32	0.999522	FALSE		AXIN2	chr17:63524682-63557740	OK	1.92	1.64	-0.28	0.999352	FALSE		AVEN
						COL26A1	2.51	3.37	0.86	0.1	1	0	FALSE	FALSE	FALSE																ATP2A2	chr12:110719031-110788897	OK	6.44	6.66	0.23	0.999522	FALSE		AZI1	chr17:79163392-79196751	OK	1.95	1.93	-0.02	0.999352	FALSE		AVL9
						KIF5A	0.11	0.97	0.86	0.33	1	0	FALSE	FALSE	FALSE																ATP2A3	chr17:3827162-3867758	OK	0.73	1.23	0.51	0.999522	FALSE		AZI2	chr3:28363843-28390618	OK	4.08	4.18	0.1	0.999352	FALSE		AVPI1
						KRT8	3.14	4	0.86	0.33	1	0	FALSE	FALSE	FALSE																ATP2B1	chr12:89981825-90049844	OK	4.28	3.67	-0.61	0.999522	FALSE		AZIN1	chr8:103838535-103876397	OK	6.01	6	-0.01	0.999352	FALSE		AXIN1
						OR7E37P	-3.15	-2.29	0.86	#DIV/0!	1	0	FALSE	0	0																ATP2B4	chr1:203595914-203713209	OK	2.48	2.96	0.48	0.999522	FALSE		B2M	chr15:45003684-45010357	OK	9.46	8.59	-0.87	0.0691024	FALSE		AXIN2
						SDCBP2	-1.55	-0.69	0.86	#DIV/0!	1	0	FALSE	0	0																ATP2C1	chr3:130569368-130745646	OK	5.56	5.54	-0.02	0.999522	FALSE		B3GALNT2	chr1:235530727-235667781	OK	4.19	4.19	0	0.999352	FALSE		AZI1
						RASSF8	1.59	2.45	0.86	0.15	1	0	FALSE	FALSE	FALSE																ATP5A1	chr18:43664109-43684199	OK	9.06	8.91	-0.15	0.999522	FALSE		B3GALT6	chr1:1167628-1170420	OK	3.01	2.97	-0.05	0.999352	FALSE		AZI2
						ARHGAP19-SLIT1	-1.02	-0.16	0.85	0.88	1	0	FALSE	FALSE	FALSE																ATP5B	chr12:57031958-57039852	OK	9.72	9.71	-0.01	0.999522	FALSE		B3GALTL	chr13:31774111-31906411	OK	2.45	2.16	-0.28	0.999352	FALSE		AZIN1
						CCDC113	-0.82	0.03	0.85	0.01	1	0	FALSE	FALSE	FALSE																ATP5C1	chr10:7830092-7849762	OK	7.8	7.67	-0.13	0.999522	FALSE		B3GAT1	chr11:134248397-134281812	OK	-1.33	-0.3	1.03	0.999352	FALSE		B2M
						KIF17	-1.61	-0.76	0.85	0.3	1	0	FALSE	FALSE	FALSE																ATP5D	chr19:1241748-1244824	OK	6.34	6.67	0.33	0.999522	FALSE		B3GAT2	chr6:71377478-71666788	OK	0.61	0.67	0.07	0.999352	FALSE		B3GALNT2
						LPHN2	2.91	3.76	0.85	0.22	0.58	0.24	FALSE	FALSE	FALSE																ATP5E	chr20:57603732-57617901	OK	9.14	8.93	-0.21	0.999522	FALSE		B3GAT3	chr11:62382767-62389647	OK	5.17	5.07	-0.1	0.999352	FALSE		B3GALT6
						CACNB2	1.97	2.82	0.85	0.13	0.97	0.02	FALSE	FALSE	FALSE																ATP5F1	chr1:111982511-112004525	OK	7.22	6.99	-0.23	0.999522	FALSE		B3GNT1	chr11:66112842-66115161	OK	4.37	4.36	-0.02	0.999352	FALSE		B3GALTL
						PPP1R13L	-0.95	-0.1	0.85	0.55	1	0	FALSE	0	FALSE																ATP5G1	chr17:46970147-46973232	OK	7.85	7.75	-0.09	0.999522	FALSE		B3GNT2	chr2:62423261-62451866	OK	2.71	2.79	0.08	0.999352	FALSE		B3GAT1
						LOC100129534	-1.53	-0.68	0.85	0.23	1	0	FALSE	FALSE	0																ATP5G2	chr12:54058943-54070512	OK	8.36	8.22	-0.14	0.999522	FALSE		B3GNT4	chr12:122688227-122692084	OK	0.8	0.39	-0.41	0.999352	FALSE		B3GAT2
						AIM1L	-3.39	-2.53	0.85	#DIV/0!	1	0	FALSE	0	0																ATP5G3	chr2:176040985-176046490	OK	7.12	6.91	-0.21	0.999522	FALSE		B3GNT5	chr3:182895830-183145855	OK	4.11	3.87	-0.24	0.999352	FALSE		B3GAT3
						BSN	-1.86	-1.01	0.85	#DIV/0!	1	0	FALSE	0	0																ATP5H	chr17:73034954-73043074	OK	8.2	7.8	-0.41	0.999522	FALSE		B3GNT9	chr16:67143914-67184902	OK	0.59	0.21	-0.38	0.999352	FALSE		B3GNT1
						CPT1C	-3.12	-2.27	0.85	#DIV/0!	1	0	FALSE	0	0																ATP5I	chr4:666224-668127	OK	8.87	8.86	-0.01	0.999522	FALSE		B3GNTL1	chr17:80901666-81009686	OK	0.62	0.89	0.27	0.999352	FALSE		B3GNT2
						FLJ42102	-3.31	-2.46	0.85	#DIV/0!	1	0	FALSE	0	0																ATP5J	chr21:27096790-27144771	OK	7.75	7.44	-0.31	0.999522	FALSE		B4GALNT1	chr12:58013692-58027022	OK	3.18	2.79	-0.39	0.999352	FALSE		B3GNT4
						IPCEF1	-2.4	-1.55	0.85	#DIV/0!	1	0	FALSE	0	0																ATP5J2	chr7:99006600-99063824	OK	9.15	8.74	-0.41	0.999522	FALSE		B4GALNT3	chr12:569542-671058	OK	3.02	3.08	0.06	0.999352	FALSE		B3GNT5
						LOC100507634	-1.2	-0.35	0.85	#DIV/0!	1	0	FALSE	0	0																ATP5J2-PTCD1	chr7:99006600-99063824	OK	-1.75	-1.79	-0.04	0.999522	FALSE		B4GALNT4	chr11:369794-382117	OK	2.82	2.37	-0.45	0.999352	FALSE		B3GNT9
						LOC387723	-2.7	-1.85	0.85	#DIV/0!	1	0	FALSE	0	0																ATP5L	chr11:118230295-118289530	OK	7.32	7.15	-0.17	0.999522	FALSE		B4GALT1	chr9:33110638-33167356	OK	3.19	3.32	0.13	0.999352	FALSE		B3GNTL1
						M1	-2.95	-2.1	0.85	#DIV/0!	1	0	FALSE	0	0																ATP5O	chr21:35275756-35288158	OK	8.43	8.16	-0.26	0.999522	FALSE		B4GALT3	chr1:161141099-161147758	OK	4.43	4.27	-0.16	0.999352	FALSE		B4GALNT1
						PCDH19	-2.41	-1.56	0.85	#DIV/0!	1	0	FALSE	0	0																ATP5S	chr14:50779046-50792946	OK	2.08	2.21	0.13	0.999522	FALSE		B4GALT4	chr3:118930588-118959752	OK	3.75	3.65	-0.1	0.999352	FALSE		B4GALNT3
						UACA	3.59	4.44	0.85	0.09	0.47	0.33	FALSE	FALSE	FALSE																ATP5SL	chr19:41937222-41945843	OK	5.01	5.05	0.04	0.999522	FALSE		B4GALT5	chr20:48249482-48330421	OK	4.56	4.87	0.31	0.999352	FALSE		B4GALNT4
						ACTL8	-0.14	0.7	0.85	0.55	1	0	FALSE	FALSE	FALSE																ATP6AP1	chrX:153656977-153664862	OK	6.44	6.58	0.14	0.999522	FALSE		B4GALT6	chr18:29202208-29264686	OK	3.26	2.71	-0.55	0.999352	FALSE		B4GALT1
						ANO4	1.08	1.92	0.85	0.03	1	0	FALSE	FALSE	FALSE																ATP6AP1L	chr5:81601165-81614147	OK	-2.16	-0.61	1.54	0.999522	FALSE		B4GALT7	chr5:177027118-177037346	OK	3	3.26	0.26	0.999352	FALSE		B4GALT2
						BMF	0.91	1.76	0.85	0.03	1	0	FALSE	FALSE	FALSE																ATP6AP2	chrX:40440215-40465888	OK	6.42	6.25	-0.17	0.999522	FALSE		B9D1	chr17:19240866-19290532	OK	3.58	3.68	0.1	0.999352	FALSE		B4GALT3
						EFNB2	0.96	1.81	0.85	0.31	1	0	FALSE	FALSE	FALSE																ATP6V0A1	chr17:40610861-40674597	OK	3.66	3.34	-0.33	0.999522	FALSE		B9D2	chr19:41860321-41889987	OK	1.67	1.59	-0.08	0.999352	FALSE		B4GALT4
						EMP3	3.39	4.24	0.85	0.09	1	0	FALSE	FALSE	FALSE																ATP6V0A2	chr12:124196864-124246301	OK	3.52	3.31	-0.21	0.999522	FALSE		BAALC	chr8:104145190-104242533	OK	0.64	-0.22	-0.86	0.999352	FALSE		B4GALT5
						GLB1L3	-0.27	0.57	0.85	0.27	1	0	FALSE	FALSE	FALSE																ATP6V0B	chr1:44440601-44443972	OK	7.45	7.26	-0.19	0.999522	FALSE		BABAM1	chr19:17378231-17390162	OK	5.68	5.85	0.17	0.999352	FALSE		B4GALT6
						IQSEC2	0.63	1.48	0.85	0.2	1	0	FALSE	FALSE	FALSE																ATP6V0C	chr16:2563726-2570224	OK	6.78	7.11	0.32	0.999522	FALSE		BACE1	chr11:117103403-117186972	OK	4.23	4.26	0.03	0.999352	FALSE		B4GALT7
						RASL10B	3.23	4.08	0.85	0.05	1	0	FALSE	FALSE	FALSE																ATP6V0D1	chr16:67471916-67515089	OK	6	5.68	-0.33	0.999522	FALSE		BACE1-AS	chr11:117103403-117186972	OK	1.1	1.24	0.14	0.999352	FALSE		B9D1
						SLC16A2	0.41	1.26	0.85	0.23	1	0	FALSE	FALSE	FALSE																ATP6V0E1	chr5:172410762-172461900	OK	7.02	6.61	-0.4	0.999522	FALSE		BACE2	chr21:42539727-42648524	OK	-0.35	-10	-9.65	0.0131167	TRUE		B9D2
						C9orf174	-1.9	-1.05	0.85	0.04	1	0	FALSE	0	FALSE																ATP6V0E2	chr7:149564782-149577787	OK	5.18	5.34	0.16	0.999522	FALSE		BACH1	chr21:30671219-30734217	OK	3.14	2.98	-0.16	0.999352	FALSE		BAALC
						CAPN3	-2.05	-1.2	0.85	0.09	1	0	FALSE	FALSE	0																ATP6V0E2-AS1	chr7:149564782-149577787	OK	0.62	0.9	0.28	0.999522	FALSE		BAD	chr11:64037299-64056972	OK	4.65	4.24	-0.4	0.999352	FALSE		BABAM1
						CLEC4F	-1.72	-0.88	0.85	0.11	1	0	FALSE	FALSE	0																ATP6V1A	chr3:113465865-113530905	OK	5.15	5.02	-0.13	0.999522	FALSE		BAG1	chr9:33252469-33264759	OK	4.3	3.95	-0.35	0.999352	FALSE		BACE1
						FGFR2	4.35	5.2	0.84	0.14	0.49	0.31	FALSE	FALSE	FALSE																ATP6V1B1	chr2:71162997-71192561	OK	-1.41	-1.26	0.15	0.999522	FALSE		BAG2	chr6:57037103-57050012	OK	4.92	4.96	0.04	0.999352	FALSE		BACE1-AS
						C7orf10	0.5	1.34	0.84	0.23	1	0	FALSE	FALSE	FALSE																ATP6V1B2	chr8:20054703-20079207	OK	6.05	5.24	-0.81	0.751684	FALSE		BAG3	chr10:121410881-121437329	OK	3.42	3.53	0.1	0.999352	FALSE		BACH1
						CCDC78	-0.04	0.8	0.84	0.21	1	0	FALSE	FALSE	FALSE																ATP6V1C1	chr8:104033247-104085285	OK	4.19	3.95	-0.24	0.999522	FALSE		BAG4	chr8:38020838-38070819	OK	4.12	3.55	-0.57	0.999352	FALSE		BAD
						LRRC34	2.33	3.18	0.84	0.3	1	0	FALSE	FALSE	FALSE																ATP6V1C2	chr2:10861774-10952960	OK	0.14	-0.56	-0.7	0.999522	FALSE		BAG5	chr14:104022880-104029151	OK	3.99	3.87	-0.12	0.999352	FALSE		BAG1
						SNTB1	0.61	1.45	0.84	0.15	1	0	FALSE	FALSE	FALSE																ATP6V1D	chr14:67804580-67826720	OK	5.23	4.75	-0.49	0.999522	FALSE		BAG6	chr6_ssto_hap7:2937601-2956785	OK	6.15	6.08	-0.07	0.999352	FALSE		BAG2
						WDFY3-AS2	-0.44	0.4	0.84	0.46	1	0	FALSE	FALSE	FALSE																ATP6V1E1	chr22:18074902-18111588	OK	6.58	6.24	-0.34	0.999522	FALSE		BAHCC1	chr17:79373539-79433358	OK	1.18	1.37	0.19	0.999352	FALSE		BAG3
						MAML2	0.29	1.14	0.84	0.11	1	0	FALSE	FALSE	FALSE																ATP6V1E2	chr2:46738985-46747096	OK	0.33	0.45	0.13	0.999522	FALSE		BAHD1	chr15:40733410-40760441	OK	3.72	3.53	-0.19	0.999352	FALSE		BAG4
						TNFSF12-TNFSF13	-1.53	-0.69	0.84	1.54	1	0	FALSE	0	FALSE																ATP6V1F	chr7:128502856-128505903	OK	7.18	7.09	-0.09	0.999522	FALSE		BAI1	chr8:143545376-143626368	OK	0.71	1.33	0.62	0.999352	FALSE		BAG5
						HIST1H1C	1.61	2.46	0.84	0.14	1	0	FALSE	FALSE	FALSE																ATP6V1G1	chr9:117349993-117361152	OK	6.55	6.16	-0.39	0.999522	FALSE		BAI2	chr1:32192717-32229648	OK	1.52	1.2	-0.32	0.999352	FALSE		BAG6
						MAFG-AS1	-0.47	0.37	0.84	0.54	1	0	FALSE	FALSE	FALSE																ATP6V1G2	chr6_ssto_hap7:2827543-2845430	OK	-1.02	-0.83	0.19	0.999522	FALSE		BAI3	chr6:69345631-70099403	OK	-0.56	-0.12	0.44	0.999352	FALSE		BAHCC1
						RAB40A	-1.08	-0.24	0.84	0.61	1	0	FALSE	FALSE	FALSE																ATP6V1G2-DDX39B	chr6_ssto_hap7:2827543-2845430	OK	-1.75	-0.24	1.51	0.999522	FALSE		BAIAP2	chr17:79008946-79156964	OK	2.99	3.15	0.16	0.999352	FALSE		BAHD1
						TNFRSF13C	-1.13	-0.29	0.84	1.14	1	0	FALSE	FALSE	FALSE																ATP6V1H	chr8:54628102-54755871	OK	5.17	4.77	-0.4	0.999522	FALSE		BAIAP2-AS1	chr17:79002932-79008519	OK	0.83	1.56	0.73	0.999352	FALSE		BAI1
						TTC30B	1.46	2.3	0.84	0.18	1	0	FALSE	FALSE	FALSE																ATP7A	chrX:77166193-77305892	OK	2.52	2.08	-0.44	0.999522	FALSE		BAIAP2L1	chr7:97910978-98030427	OK	3.3	2.91	-0.39	0.999352	FALSE		BAI2
						RAD51L3-RFFL	-1.68	-0.84	0.84	0.58	1	0	FALSE	FALSE	0																ATP7B	chr13:52506805-52585630	OK	1.39	0.84	-0.55	0.999522	FALSE		BAK1	chr6:33540322-33548070	OK	4.86	4.75	-0.11	0.999352	FALSE		BAI3
						APLF	-2	-1.16	0.84	#DIV/0!	1	0	FALSE	0	0																ATP8A1	chr4:42410391-42659122	OK	2.31	2.17	-0.14	0.999522	FALSE		BAMBI	chr10:28966423-28971868	OK	1.51	2.3	0.79	0.999352	FALSE		BAIAP2
						FAM86HP	-2.41	-1.57	0.84	#DIV/0!	1	0	FALSE	0	0																ATP8A2	chr13:25946208-26595420	OK	-0.08	1.42	1.49	0.999522	FALSE		BANF1	chr11:65764015-65771617	OK	7.47	7.54	0.07	0.999352	FALSE		BAIAP2-AS1
						LHB	-1.43	-0.59	0.84	#DIV/0!	1	0	FALSE	0	0																ATP8B1	chr18:55297533-55470327	OK	-2.43	-4.36	-1.93	0.999522	FALSE		BANP	chr16:87985037-88110924	OK	2.37	2.54	0.17	0.999352	FALSE		BAIAP2L1
						LOC100506804	-2	-1.16	0.84	#DIV/0!	1	0	FALSE	0	0																ATP8B2	chr1:154298035-154323780	OK	3.25	3.74	0.49	0.999522	FALSE		BAP1	chr3:52435024-52444009	OK	5.16	5.07	-0.09	0.999352	FALSE		BAK1
						RNF157-AS1	-2.82	-1.98	0.84	#DIV/0!	1	0	FALSE	0	0																ATP8B3	chr19:1782073-1812275	OK	-3.04	-2.06	0.97	0.999522	FALSE		BARD1	chr2:215593274-215674428	OK	3.09	3.16	0.08	0.999352	FALSE		BAMBI
						SLC9A3	-1.7	-0.86	0.84	#DIV/0!	1	0	FALSE	0	0																ATP9A	chr20:50213313-50384908	OK	3.42	4.23	0.81	0.873268	FALSE		BARHL2	chr1:91177578-91182794	OK	-0.26	-1.66	-1.39	0.999352	FALSE		BANF1
						SLC9A9	-3.23	-2.39	0.84	#DIV/0!	1	0	FALSE	0	0																ATP9B	chr18:76829396-77138282	OK	1.74	1.88	0.14	0.999522	FALSE		BASP1	chr5:17130136-17276954	OK	6.12	5.92	-0.2	0.999352	FALSE		BANP
						KATNAL2	-0.29	0.55	0.84	0.31	1	0	FALSE	FALSE	FALSE																ATPAF1	chr1:47100710-47134099	OK	5.7	5.49	-0.21	0.999522	FALSE		BATF3	chr1:212859758-212873327	OK	2.13	1.93	-0.2	0.999352	FALSE		BAP1
						PTHLH	-0.15	0.69	0.84	0.23	1	0	FALSE	FALSE	FALSE																ATPAF2	chr17:17921333-17942480	OK	2.93	2.93	0	0.999522	FALSE		BAX	chr19:49458116-49465055	OK	6	5.98	-0.02	0.999352	FALSE		BARD1
						TMEM249	-0.94	-0.1	0.84	0.23	1	0	FALSE	FALSE	0																ATPBD4	chr15:35663169-36151202	OK	3.57	3.12	-0.44	0.999522	FALSE		BAZ1A	chr14:35221936-35344853	OK	5.31	5.06	-0.25	0.999352	FALSE		BARHL2
						NRP1	2.62	3.45	0.83	0.16	0.87	0.06	FALSE	FALSE	FALSE																ATPIF1	chr1:28562601-28564616	OK	7.38	7.56	0.18	0.999522	FALSE		BAZ1B	chr7:72854727-72936615	OK	6.22	6.22	0	0.999352	FALSE		BASP1
						CAV1	-0.19	0.65	0.83	0.67	1	0	FALSE	FALSE	FALSE																ATR	chr3:142168076-142297668	OK	2.92	2.96	0.05	0.999522	FALSE		BAZ2A	chr12:56915608-57030163	OK	4.55	4.53	-0.01	0.999352	FALSE		BATF3
						COMT	3.29	4.13	0.83	0.18	1	0	FALSE	FALSE	FALSE																ATRAID	chr2:27422454-27440046	OK	6.25	6.09	-0.16	0.999522	FALSE		BAZ2B	chr2:160175489-160473059	OK	2.46	2.44	-0.02	0.999352	FALSE		BAX
						HLA-DMA	-0.37	0.46	0.83	0.21	1	0	FALSE	FALSE	FALSE																ATRIP	chr3:48488113-48509044	OK	3.27	3.33	0.06	0.999522	FALSE		BBC3	chr19:47724078-47736023	OK	0.87	1.63	0.76	0.999352	FALSE		BAZ1A
						KREMEN2	0.15	0.99	0.83	0.47	1	0	FALSE	FALSE	FALSE																ATRN	chr20:3451664-3631769	OK	3.44	3.55	0.11	0.999522	FALSE		BBIP1	chr10:112631552-112679124	OK	3.28	3.28	0	0.999352	FALSE		BAZ1B
						HIST1H2BK	3.48	4.3	0.83	0.27	1	0	FALSE	FALSE	FALSE																ATRNL1	chr10:116853123-117708496	OK	-1.23	-1.78	-0.55	0.999522	FALSE		BBS1	chr11:66278118-66301084	OK	2.43	2.91	0.49	0.999352	FALSE		BAZ2A
						HIST1H2BO	-0.4	0.43	0.83	0.81	1	0	FALSE	FALSE	FALSE																ATRX	chrX:76760355-77041719	OK	4.08	3.86	-0.22	0.999522	FALSE		BBS10	chr12:76738265-76742222	OK	2.87	2.91	0.04	0.999352	FALSE		BAZ2B
						PACSIN1	-0.21	0.62	0.83	0.38	1	0	FALSE	FALSE	FALSE																ATXN1	chr6:16299342-16761721	OK	-1.53	-2.35	-0.83	0.999522	FALSE		BBS12	chr4:123653856-123666098	OK	-0.24	0.47	0.71	0.999352	FALSE		BBC3
						TRPC1	0.39	1.23	0.83	0.29	1	0	FALSE	FALSE	FALSE																ATXN10	chr22:46067677-46241187	OK	6.06	5.92	-0.14	0.999522	FALSE		BBS2	chr16:56518258-56554008	OK	3.24	3.11	-0.13	0.999352	FALSE		BBIP1
						KANK1	2.38	3.21	0.83	0.07	0.95	0.02	FALSE	FALSE	FALSE																ATXN1L	chr16:71879893-71891236	OK	3.33	3.44	0.11	0.999522	FALSE		BBS4	chr15:72978519-73030817	OK	3.02	3.47	0.45	0.999352	FALSE		BBS1
						FGF2	1.69	2.52	0.83	0.21	1	0	FALSE	FALSE	FALSE																ATXN2	chr12:111890017-112037480	OK	3.46	3.43	-0.03	0.999522	FALSE		BBS5	chr2:170336005-170363165	OK	2.85	2.74	-0.11	0.999352	FALSE		BBS10
						HSPA6	-2.82	-1.99	0.83	#DIV/0!	1	0	FALSE	0	0																ATXN2L	chr16:28834368-28848558	OK	5.47	5.54	0.08	0.999522	FALSE		BBS7	chr4:122745483-122791652	OK	3.62	3.66	0.04	0.999352	FALSE		BBS12
						IRX2	-3.26	-2.44	0.83	#DIV/0!	1	0	FALSE	0	0																ATXN3	chr14:92524895-92572965	OK	1.46	1.2	-0.25	0.999522	FALSE		BBS9	chr7:33169151-33645680	OK	1.34	0.86	-0.48	0.999352	FALSE		BBS2
						SNAI3	-2.53	-1.7	0.83	#DIV/0!	1	0	FALSE	0	0																ATXN7	chr3:63850232-63989136	OK	2.35	2.43	0.09	0.999522	FALSE		BBX	chr3:107241782-107530176	OK	3.92	3.87	-0.05	0.999352	FALSE		BBS4
						S1PR1	-0.31	0.52	0.83	0.23	1	0	FALSE	FALSE	FALSE																ATXN7L1	chr7:105245220-105517031	OK	1.12	1.13	0.01	0.999522	FALSE		BCAM	chr19:45312315-45324678	OK	3.39	3.83	0.44	0.999352	FALSE		BBS5
						TNFRSF25	-0.85	-0.02	0.83	0.46	1	0	FALSE	FALSE	FALSE																ATXN7L2	chr1:110026560-110035420	OK	1.69	1.81	0.13	0.999522	FALSE		BCAP29	chr7:107220421-107263762	OK	2.5	2.22	-0.29	0.999352	FALSE		BBS7
						LRRC37A2	-1.26	-0.43	0.83	0.84	1	0	FALSE	FALSE	0																ATXN7L3	chr17:42269172-42275529	OK	4.78	4.86	0.09	0.999522	FALSE		BCAP31	chrX:152965946-152990201	OK	7.23	7.42	0.19	0.999352	FALSE		BBS9
						UBAP1L	-0.79	0.04	0.83	0.33	1	0	FALSE	FALSE	0																ATXN7L3B	chr12:74931550-74935232	OK	5.24	5.27	0.03	0.999522	FALSE		BCAR1	chr16:75262927-75301951	OK	3.39	3.21	-0.18	0.999352	FALSE		BBX
						KTN1-AS1	-0.49	0.33	0.82	0.25	1	0	FALSE	FALSE	FALSE																AUH	chr9:93976096-94124206	OK	3.71	3.48	-0.23	0.999522	FALSE		BCAS2	chr1:115110180-115124265	OK	5.81	5.71	-0.09	0.999352	FALSE		BCAM
						NDUFC2-KCTD14	-1.18	-0.35	0.82	0.13	1	0	FALSE	FALSE	FALSE																AUNIP	chr1:26160496-26185848	OK	4	3.76	-0.24	0.999522	FALSE		BCAS3	chr17:58755171-59470199	OK	1.69	1.87	0.18	0.999352	FALSE		BCAP29
						ZNF32-AS2	-1	-0.18	0.82	0.33	1	0	FALSE	FALSE	FALSE																AUP1	chr2:74753774-74784678	OK	6.32	6.15	-0.18	0.999522	FALSE		BCAS4	chr20:49411466-49493714	OK	3.84	3.98	0.15	0.999352	FALSE		BCAP31
						SENP3-EIF4A1	-0.94	-0.12	0.82	0.04	1	0	FALSE	0	FALSE																AURKA	chr20:54944444-54967351	OK	6.28	6.34	0.06	0.999522	FALSE		BCAT1	chr12:24962957-25102393	OK	4.91	5.42	0.51	0.999352	FALSE		BCAR1
						ADAMTSL1	1.28	2.1	0.82	0.24	1	0	FALSE	FALSE	FALSE																AURKAIP1	chr1:1309109-1310818	OK	6.86	7.12	0.26	0.999522	FALSE		BCAT2	chr19:49298318-49314320	OK	4.94	4.91	-0.02	0.999352	FALSE		BCAR3
						FGFR3	1.32	2.13	0.82	0.04	1	0	FALSE	FALSE	FALSE																AURKAPS1	chr1:220321609-220445843	OK	-0.27	-0.86	-0.59	0.999522	FALSE		BCCIP	chr10:127512103-127569884	OK	6.91	6.99	0.08	0.999352	FALSE		BCAS2
						SLC22A18	0.18	1.01	0.82	0.53	1	0	FALSE	FALSE	FALSE																AURKB	chr17:8108048-8113944	OK	6.24	6.45	0.21	0.999522	FALSE		BCDIN3D	chr12:50222325-50236912	OK	1.88	1.95	0.06	0.999352	FALSE		BCAS3
						EN1	-1.66	-0.83	0.82	#DIV/0!	1	0	FALSE	0	0																AUTS2	chr7:69063904-70257885	OK	2.31	2.52	0.2	0.999522	FALSE		BCHE	chr3:165490691-165555253	OK	2.74	2.88	0.14	0.999352	FALSE		BCAS4
						GIPR	-2.55	-1.73	0.82	#DIV/0!	1	0	FALSE	0	0																AVEN	chr15:34158427-34357287	OK	3.02	2.89	-0.12	0.999522	FALSE		BCKDHA	chr19:41903693-41930910	OK	4.19	4.6	0.42	0.999352	FALSE		BCAT1
						GNG3	-1.17	-0.35	0.82	#DIV/0!	1	0	FALSE	0	0																AVIL	chr12:58176527-58209852	OK	-2.23	-2.21	0.02	0.999522	FALSE		BCKDHB	chr6:80816343-81055987	OK	3.27	3.5	0.23	0.999352	FALSE		BCAT2
						GOLGA6L5	-2.55	-1.73	0.82	#DIV/0!	1	0	FALSE	0	0																AVL9	chr7:32535175-32758780	OK	3.9	3.51	-0.39	0.999522	FALSE		BCKDK	chr16:31119614-31124112	OK	3.87	3.58	-0.29	0.999352	FALSE		BCCIP
						LOC100133331	-0.6	0.22	0.82	#DIV/0!	1	0	FALSE	0	0																AVPI1	chr10:99437180-99447015	OK	2.85	2.97	0.13	0.999522	FALSE		BCL10	chr1:85731459-85743771	OK	2.47	2.28	-0.19	0.999352	FALSE		BCDIN3D
						LOC100506874	-2.98	-2.16	0.82	#DIV/0!	1	0	FALSE	0	0																AXIN1	chr16:337439-402676	OK	4.07	4.43	0.36	0.999522	FALSE		BCL11A	chr2:60678301-60780633	OK	1.74	1.24	-0.5	0.999352	FALSE		BCHE
						MIP	-2.94	-2.12	0.82	#DIV/0!	1	0	FALSE	0	0																AXIN2	chr17:63524682-63557740	OK	1.6	1.32	-0.28	0.999522	FALSE		BCL11B	chr14:99635624-99737822	OK	0.08	-0.37	-0.45	0.999352	FALSE		BCKDHA
						RFTN1	-3.16	-2.34	0.82	#DIV/0!	1	0	FALSE	0	0																AXL	chr19:41725107-41767671	OK	-3.63	-2.43	1.2	0.999522	FALSE		BCL2	chr18:60790578-60986613	OK	2.41	1.71	-0.71	0.999352	FALSE		BCKDHB
						DKFZP686I15217	-0.83	-0.01	0.82	0.23	1	0	FALSE	FALSE	FALSE																AZI1	chr17:79163392-79196751	OK	2.2	2.56	0.36	0.999522	FALSE		BCL2L1	chr20:30252260-30310656	OK	4.45	4.92	0.47	0.999352	FALSE		BCKDK
						HIST1H2BG	-0.63	0.19	0.82	0.26	1	0	FALSE	FALSE	0																AZI2	chr3:28363843-28390618	OK	3.92	3.76	-0.17	0.999522	FALSE		BCL2L11	chr2:111878490-111926022	OK	2.69	2.34	-0.36	0.999352	FALSE		BCL10
						UPK3BL	-0.13	0.69	0.81	0.29	1	0	FALSE	FALSE	FALSE																AZIN1	chr8:103838535-103876397	OK	6.08	5.86	-0.22	0.999522	FALSE		BCL2L12	chr19:50162825-50177173	OK	3.97	4.09	0.12	0.999352	FALSE		BCL11A
						CITED4	1.41	2.23	0.81	0.57	1	0	FALSE	FALSE	FALSE																B2M	chr15:45003684-45010357	OK	9.24	8.24	-1	0.182908	FALSE		BCL2L13	chr22:18121349-18213621	OK	3.7	3.86	0.16	0.999352	FALSE		BCL11B
						BAIAP3	-3.26	-2.44	0.81	#DIV/0!	1	0	FALSE	0	0																B3GALNT2	chr1:235530727-235667781	OK	3.99	3.85	-0.14	0.999522	FALSE		BCL2L2	chr14:23775970-23795394	OK	3.31	3.48	0.17	0.999352	FALSE		BCL2
						OLFML2A	-2.21	-1.41	0.81	#DIV/0!	1	0	FALSE	0	0																B3GALT1	chr2:168675181-168727366	OK	-2.38	-3.93	-1.55	0.999522	FALSE		BCL2L2-PABPN1	chr14:23775970-23795394	OK	6.42	6.43	0.01	0.999352	FALSE		BCL2L1
						PCDHGB2	-2.14	-1.32	0.81	#DIV/0!	1	0	FALSE	0	0																B3GALT2	chr1:193091087-193223942	OK	-2.37	-1.75	0.63	0.999522	FALSE		BCL3	chr19:45251977-45263301	OK	1.28	1.1	-0.18	0.999352	FALSE		BCL2L11
						PROSER2-AS1	-2.96	-2.14	0.81	#DIV/0!	1	0	FALSE	0	0																B3GALT4	chr6_qbl_hap6:4477155-4478841	OK	-2.42	-2.73	-0.31	0.999522	FALSE		BCL6	chr3:187416046-187463513	OK	0.93	0.54	-0.39	0.999352	FALSE		BCL2L12
						SLC16A4	-2.35	-1.54	0.81	#DIV/0!	1	0	FALSE	0	0																B3GALT6	chr1:1167628-1170420	OK	2.97	3.3	0.34	0.999522	FALSE		BCL7A	chr12:122459860-122499950	OK	4.23	3.95	-0.28	0.999352	FALSE		BCL2L13
						THRB-AS1	-3.11	-2.3	0.81	#DIV/0!	1	0	FALSE	0	0																B3GALTL	chr13:31774111-31906411	OK	2.35	1.84	-0.51	0.999522	FALSE		BCL7B	chr7:72950682-72972065	OK	4.66	4.46	-0.19	0.999352	FALSE		BCL2L2
						PRAF2	0.06	0.87	0.81	0.25	1	0	FALSE	FALSE	FALSE																B3GAT1	chr11:134248397-134281812	OK	-1.06	-0.03	1.03	0.999522	FALSE		BCL7C	chr16:30899115-30905399	OK	4.69	5.03	0.35	0.999352	FALSE		BCL2L2-PABPN1
						BLOC1S1-RDH5	-0.32	0.48	0.81	0.99	1	0	FALSE	FALSE	FALSE																B3GAT2	chr6:71377478-71666788	OK	0.04	0.08	0.04	0.999522	FALSE		BCL9	chr1:147013181-147098015	OK	3.35	3.93	0.58	0.999352	FALSE		BCL3
						LYRM9	-0.05	0.76	0.81	0.15	1	0	FALSE	FALSE	FALSE																B3GAT3	chr11:62382767-62389647	OK	4.91	5.31	0.4	0.999522	FALSE		BCL9L	chr11:118754474-118781613	OK	0.49	1.49	1.01	0.999352	FALSE		BCL6
						TMEM221	-0.25	0.56	0.81	0.41	1	0	FALSE	FALSE	FALSE																B3GNT1	chr11:66112842-66115161	OK	4.46	4.59	0.13	0.999522	FALSE		BCLAF1	chr6:136578000-136610989	OK	6.35	6.35	0	0.999352	FALSE		BCL7A
						LRRC37A3	-0.88	-0.07	0.81	0.08	1	0	FALSE	FALSE	0																B3GNT2	chr2:62423261-62451866	OK	2.83	3.08	0.25	0.999522	FALSE		BCMO1	chr16:81272295-81324747	OK	-2.11	0.16	2.27	0.999352	FALSE		BCL7B
						FAM228B	-0.91	-0.11	0.8	0.74	1	0	FALSE	FALSE	FALSE																B3GNT4	chr12:122688227-122692084	OK	0.8	0.71	-0.08	0.999522	FALSE		BCOR	chrX:39910498-40036582	OK	5.03	5.16	0.13	0.999352	FALSE		BCL7C
						HSF4	-1.26	-0.46	0.8	0.38	1	0	FALSE	FALSE	FALSE																B3GNT5	chr3:182895830-183145855	OK	4.22	3.62	-0.6	0.999522	FALSE		BCORL1	chrX:129139163-129192058	OK	4.16	4.25	0.09	0.999352	FALSE		BCL9
						SLC29A4	2.02	2.82	0.8	0.24	1	0	FALSE	FALSE	FALSE																B3GNT9	chr16:67143914-67184902	OK	0.38	0.55	0.17	0.999522	FALSE		BCR	chr22:23522551-23660224	OK	1.97	2.08	0.11	0.999352	FALSE		BCL9L
						CD207	-0.67	0.13	0.8	0.35	1	0	FALSE	FALSE	FALSE																B3GNTL1	chr17:80901666-81009686	OK	0.94	1.04	0.1	0.999522	FALSE		BCRP2	chr22:21457304-21476575	OK	0.61	0.88	0.27	0.999352	FALSE		BCLAF1
						CD320	0.36	1.16	0.8	0.26	1	0	FALSE	FALSE	FALSE																B4GALNT1	chr12:58013692-58027022	OK	2.94	3.07	0.13	0.999522	FALSE		BCRP3	chr22:25028881-25055114	OK	0.09	0.59	0.5	0.999352	FALSE		BCMO1
						SLC27A1	-1.25	-0.45	0.8	0.26	1	0	FALSE	FALSE	FALSE																B4GALNT3	chr12:569542-671058	OK	2.91	3.1	0.19	0.999522	FALSE		BCS1L	chr2:219524378-219528166	OK	4.79	4.88	0.08	0.999352	FALSE		BCOR
						DNAJC5G	-1.24	-0.43	0.8	0.11	1	0	FALSE	FALSE	0																B4GALNT4	chr11:369794-382117	OK	2.54	3.03	0.49	0.999522	FALSE		BCYRN1	chrX:70430034-70948962	OK	9.83	9.27	-0.56	0.999352	FALSE		BCORL1
						ADAMTS12	-2.28	-1.48	0.8	#DIV/0!	1	0	FALSE	0	0																B4GALT1	chr9:33110638-33167356	OK	3.05	3.21	0.15	0.999522	FALSE		BDH1	chr3:197236653-197300194	OK	2.83	2.84	0	0.999352	FALSE		BCR
						AKAP6	-2.79	-1.99	0.8	#DIV/0!	1	0	FALSE	0	0																B4GALT2	chr1:44444873-44456843	OK	5.2	5.56	0.36	0.999522	FALSE		BDH2	chr4:103998781-104021024	OK	3.18	3.56	0.38	0.999352	FALSE		BCRP2
						DIRC3	-2.9	-2.09	0.8	#DIV/0!	1	0	FALSE	0	0																B4GALT3	chr1:161141099-161147758	OK	4.18	4.16	-0.02	0.999522	FALSE		BDP1	chr5:70751441-70863649	OK	3.62	3.7	0.07	0.999352	FALSE		BCRP3
						TMEM158	1.46	2.26	0.8	0.18	1	0	FALSE	FALSE	FALSE																B4GALT4	chr3:118930588-118959752	OK	3.72	3.23	-0.48	0.999522	FALSE		BECN1	chr17:40950853-40976310	OK	4.86	5.17	0.31	0.999352	FALSE		BCS1L
						HSPB1	7.37	8.17	0.8	0.41	0.67	0.17	TRUE	FALSE	FALSE																B4GALT5	chr20:48249482-48330421	OK	4.54	4.71	0.17	0.999522	FALSE		BEND3	chr6:107386384-107435636	OK	3.23	3.07	-0.16	0.999352	FALSE		BCYRN1
						DERL3	0.28	1.08	0.8	0.4	1	0	FALSE	FALSE	FALSE																B4GALT6	chr18:29202208-29264686	OK	3.53	2.67	-0.86	0.999522	FALSE		BEND3P3	chr10:81442730-81448650	OK	0.05	0.22	0.17	0.999352	FALSE		BDH1
						SALL3	2.27	3.07	0.8	0.05	1	0	FALSE	FALSE	FALSE																B4GALT7	chr5:177027118-177037346	OK	2.91	3.45	0.53	0.999522	FALSE		BEND4	chr4:42112869-42154895	OK	3.62	3.82	0.2	0.999352	FALSE		BDH2
						UCP3	-1.68	-0.88	0.8	0.18	1	0	FALSE	FALSE	0																B9D1	chr17:19240866-19290532	OK	3.23	3.43	0.2	0.999522	FALSE		BEND5	chr1:48998526-50489626	OK	0.77	0.35	-0.43	0.999352	FALSE		BDP1
						IFI27L2	3.93	4.72	0.79	0.15	1	0	FALSE	FALSE	FALSE																B9D2	chr19:41860321-41889987	OK	1.52	1.93	0.4	0.999522	FALSE		BEND6	chr6:56819772-56892142	OK	-0.32	-0.93	-0.61	0.999352	FALSE		BECN1
						MEF2B	-0.43	0.36	0.79	0.35	1	0	FALSE	FALSE	FALSE																BAALC	chr8:104145190-104242533	OK	0.15	-0.26	-0.4	0.999522	FALSE		BEND7	chr10:13480483-13544976	OK	2.3	2.17	-0.13	0.999352	FALSE		BEND3
						NAV1	2.11	2.9	0.79	0.07	0.85	0.07	FALSE	FALSE	FALSE																BABAM1	chr19:17378231-17390162	OK	5.87	6.07	0.21	0.999522	FALSE		BET1	chr7:93620999-93633690	OK	2.98	2.95	-0.03	0.999352	FALSE		BEND3P3
						FUCA2	3.53	4.32	0.79	0.05	0.98	0.01	FALSE	FALSE	FALSE																BACE2	chr21:42539727-42648524	OK	-0.68	-10	-9.32	0.0147883	TRUE		BET1L	chr11:202923-207422	OK	4.03	4.18	0.16	0.999352	FALSE		BEND4
						UBE2C	-0.68	0.12	0.79	0.64	1	0	FALSE	0	FALSE																BACH1	chr21:30671219-30734217	OK	2.8	2.49	-0.31	0.999522	FALSE		BEX4	chrX:102470019-102472128	OK	4.71	4.97	0.26	0.999352	FALSE		BEND5
						DOCK8	-0.36	0.42	0.79	0.1	1	0	FALSE	FALSE	FALSE																BACH2	chr6:90636246-91006627	OK	-1.73	-2.87	-1.14	0.999522	FALSE		BEX5	chrX:101408678-101410986	OK	4.53	3.76	-0.77	0.999352	FALSE		BEND6
						MROH6	0.2	0.99	0.79	0.25	1	0	FALSE	FALSE	FALSE																BAD	chr11:64037299-64056972	OK	4.71	5.24	0.53	0.999522	FALSE		BFAR	chr16:14726667-14763093	OK	5.32	5.38	0.06	0.999352	FALSE		BEND7
						ACER2	-1.74	-0.95	0.79	#DIV/0!	1	0	FALSE	0	0																BAG1	chr9:33252469-33264759	OK	4.23	4.08	-0.15	0.999522	FALSE		BFSP1	chr20:17474549-17539605	OK	1.42	1.17	-0.24	0.999352	FALSE		BET1
						UG0898H09	-1.23	-0.45	0.79	0.57	1	0	FALSE	FALSE	FALSE																BAG2	chr6:57037103-57050012	OK	4.98	5.1	0.11	0.999522	FALSE		BGLAP	chr1:156182778-156217908	OK	-0.06	-10	-9.94	0.999352	FALSE		BET1L
						PLCH1	1.92	2.7	0.79	0.23	0.94	0.03	FALSE	FALSE	FALSE																BAG3	chr10:121410881-121437329	OK	3.8	4.24	0.44	0.999522	FALSE		BHLHB9	chrX:101975641-102007369	OK	2.58	2.34	-0.24	0.999352	FALSE		BEX2
						FAM66C	-1.43	-0.65	0.79	0.43	1	0	FALSE	FALSE	0																BAG4	chr8:38020838-38070819	OK	4.28	3.49	-0.79	0.999522	FALSE		BHLHE22	chr8:65492794-65496191	OK	1.57	-1.72	-3.29	0.540967	FALSE		BEX4
						ATP9A	3.16	3.94	0.78	0.05	0.81	0.09	FALSE	FALSE	FALSE																BAG5	chr14:104022880-104029151	OK	4.02	3.77	-0.26	0.999522	FALSE		BHLHE40	chr3:5021096-5026865	OK	3.08	2.04	-1.04	0.999352	FALSE		BEX5
						CTSF	3.84	4.62	0.78	0.06	0.98	0.01	FALSE	FALSE	FALSE																BAG6	chr6_ssto_hap7:2937601-2956785	OK	6.23	6.41	0.18	0.999522	FALSE		BICC1	chr10:60272903-60588845	OK	1.92	1.63	-0.29	0.999352	FALSE		BFAR
						JPH1	1.37	2.14	0.78	0.09	1	0	FALSE	FALSE	FALSE																BAHCC1	chr17:79373539-79433358	OK	0.61	1.61	1.01	0.999522	FALSE		BICD1	chr12:32260184-32531141	OK	4.14	4.13	-0.01	0.999352	FALSE		BFSP1
						GRK4	-1.33	-0.55	0.78	0.45	1	0	FALSE	0	FALSE																BAHD1	chr15:40733410-40760441	OK	3.86	4	0.14	0.999522	FALSE		BICD2	chr9:95473644-95527083	OK	3.91	3.79	-0.12	0.999352	FALSE		BHLHB9
						AKR1C1	-0.23	0.56	0.78	#DIV/0!	1	0	FALSE	0	0																BAI1	chr8:143545376-143626368	OK	0.68	1.43	0.75	0.999522	FALSE		BID	chr22:18216905-18257431	OK	3.78	3.7	-0.08	0.999352	FALSE		BHLHE22
						ARIH2OS	-1.42	-0.64	0.78	#DIV/0!	1	0	FALSE	0	0																BAI2	chr1:32192717-32229648	OK	1.37	1.59	0.22	0.999522	FALSE		BIK	chr22:43506753-43525718	OK	2.28	1.43	-0.85	0.999352	FALSE		BHLHE40
						DEFB109P1	-1.4	-0.62	0.78	#DIV/0!	1	0	FALSE	0	0																BAI3	chr6:69345631-70099403	OK	-0.69	-0.16	0.53	0.999522	FALSE		BIN1	chr2:127805598-127864903	OK	3.33	3.28	-0.05	0.999352	FALSE		BICC1
						DKK1	-2.62	-1.83	0.78	#DIV/0!	1	0	FALSE	0	0																BAIAP2	chr17:79008946-79156964	OK	2.85	3.25	0.4	0.999522	FALSE		BIN3	chr8:22462144-22526661	OK	4.33	3.46	-0.86	0.999352	FALSE		BICD1
						FBN3	-1.93	-1.15	0.78	#DIV/0!	1	0	FALSE	0	0																BAIAP2-AS1	chr17:79002932-79008519	OK	1.12	1.68	0.56	0.999522	FALSE		BIRC2	chr11:102217912-102249401	OK	4.01	3.86	-0.14	0.999352	FALSE		BICD2
						GRIN2D	-3.07	-2.29	0.78	#DIV/0!	1	0	FALSE	0	0																BAIAP2L1	chr7:97910978-98030427	OK	3.36	3.03	-0.33	0.999522	FALSE		BIRC5	chr17:76210276-76221716	OK	6.61	6.73	0.12	0.999352	FALSE		BID
						MYH11	-2.65	-1.87	0.78	#DIV/0!	1	0	FALSE	0	0																BAIAP3	chr16:1383605-1401873	OK	-3.26	-2.44	0.81	0.999522	FALSE		BIRC6	chr2:32582095-32843965	OK	4.05	4.11	0.06	0.999352	FALSE		BIK
						PRRG2	-1.61	-0.84	0.78	#DIV/0!	1	0	FALSE	0	0																BAK1	chr6:33540322-33548070	OK	4.89	4.98	0.08	0.999522	FALSE		BIVM	chr13:103436630-103528351	OK	2.96	3.13	0.17	0.999352	FALSE		BIN1
						STAG3L3	-2	-1.23	0.78	#DIV/0!	1	0	FALSE	0	0																BAMBI	chr10:28966423-28971868	OK	1.91	2.55	0.64	0.999522	FALSE		BIVM-ERCC5	chr13:103436630-103528351	OK	2.87	2.83	-0.04	0.999352	FALSE		BIN3
						KLRF1	-0.96	-0.18	0.78	0.84	1	0	FALSE	FALSE	FALSE																BANF1	chr11:65764015-65771617	OK	7.85	7.72	-0.13	0.999522	FALSE		BLCAP	chr20:36145818-36156333	OK	4.3	4.46	0.16	0.999352	FALSE		BIRC2
						CXXC4	-0.91	-0.14	0.78	0.24	1	0	FALSE	FALSE	FALSE																BANP	chr16:87985037-88110924	OK	2.57	2.85	0.29	0.999522	FALSE		BLM	chr15:91260578-91358686	OK	4.18	4.01	-0.17	0.999352	FALSE		BIRC5
						HIST1H2AK	-0.62	0.15	0.78	0.39	1	0	FALSE	FALSE	FALSE																BAP1	chr3:52435024-52444009	OK	4.95	5.19	0.24	0.999522	FALSE		BLMH	chr17:28575212-28619184	OK	6.05	5.91	-0.13	0.999352	FALSE		BIRC6
						TIMP3	-0.28	0.49	0.78	0.21	1	0	FALSE	FALSE	FALSE																BARD1	chr2:215593274-215674428	OK	3.1	3.15	0.05	0.999522	FALSE		BLOC1S1	chr12:56109817-56118526	OK	5.59	5.43	-0.16	0.999352	FALSE		BIVM
						NEURL2	-1.29	-0.51	0.78	0.09	1	0	FALSE	0	FALSE																BARHL2	chr1:91177578-91182794	OK	-0.92	-2.1	-1.17	0.999522	FALSE		BLOC1S1-RDH5	chr12:56109817-56118526	OK	-1.23	0.7	1.93	0.999352	FALSE		BIVM-ERCC5
						BBC3	1.08	1.85	0.77	0.28	1	0	FALSE	FALSE	FALSE																BASP1	chr5:17130136-17276954	OK	6.33	6.27	-0.06	0.999522	FALSE		BLOC1S2	chr10:102033034-102046469	OK	4.15	4.1	-0.05	0.999352	FALSE		BLCAP
						EFNB1	5.17	5.94	0.77	0.24	0.72	0.14	FALSE	FALSE	FALSE																BATF3	chr1:212859758-212873327	OK	2.31	2.33	0.03	0.999522	FALSE		BLOC1S3	chr19:45682002-45685058	OK	2.52	2.27	-0.25	0.999352	FALSE		BLM
						MOV10	4.17	4.94	0.77	0.04	0.75	0.13	FALSE	FALSE	FALSE																BAX	chr19:49458116-49465055	OK	6.58	6.41	-0.17	0.999522	FALSE		BLOC1S4	chr4:6717841-6719387	OK	2.89	2.76	-0.14	0.999352	FALSE		BLMH
						SPIRE2	0.2	0.97	0.77	0.35	1	0	FALSE	FALSE	FALSE																BAZ1A	chr14:35221936-35344853	OK	5.08	4.85	-0.23	0.999522	FALSE		BLOC1S5	chr6:7727010-8102828	OK	1.99	2.85	0.86	0.999352	FALSE		BLOC1S1
						PKLR	-2.37	-1.6	0.77	#DIV/0!	1	0	FALSE	0	0																BAZ1B	chr7:72854727-72936615	OK	6	5.95	-0.05	0.999522	FALSE		BLOC1S5-TXNDC5	chr6:7727010-8102828	OK	2.36	1.39	-0.96	0.999352	FALSE		BLOC1S1-RDH5
						TPH1	-2.72	-1.95	0.77	#DIV/0!	1	0	FALSE	0	0																BAZ2A	chr12:56915608-57030163	OK	4.47	4.51	0.03	0.999522	FALSE		BLOC1S6	chr15:45879416-45901909	OK	4.5	4.37	-0.13	0.999352	FALSE		BLOC1S2
						YOD1	-3.09	-2.32	0.77	#DIV/0!	1	0	FALSE	0	0																BAZ2B	chr2:160175489-160473059	OK	2.35	2.14	-0.21	0.999522	FALSE		BLVRA	chr7:43798271-43846941	OK	5.72	5.78	0.06	0.999352	FALSE		BLOC1S3
						EFCAB4A	0.16	0.93	0.77	0.32	1	0	FALSE	FALSE	FALSE																BBC3	chr19:47724078-47736023	OK	1.09	2.15	1.06	0.999522	FALSE		BLVRB	chr19:40953690-40971725	OK	5.55	5.66	0.11	0.999352	FALSE		BLOC1S4
						LHX1	1.86	2.62	0.77	0.06	1	0	FALSE	FALSE	FALSE																BBIP1	chr10:112631552-112679124	OK	3.3	3.21	-0.09	0.999522	FALSE		BLZF1	chr1:169337193-169396670	OK	3.17	3.05	-0.11	0.999352	FALSE		BLOC1S5
						C6orf141	0.39	1.15	0.76	0.25	1	0	FALSE	FALSE	FALSE																BBS1	chr11:66278118-66301084	OK	2.35	2.73	0.38	0.999522	FALSE		BMF	chr15:40380090-40401085	OK	0.89	1.72	0.82	0.999352	FALSE		BLOC1S5-TXNDC5
						FHOD3	2.26	3.02	0.76	0.16	1	0	FALSE	FALSE	FALSE																BBS10	chr12:76738265-76742222	OK	2.73	2.64	-0.09	0.999522	FALSE		BMI1	chr10:22605311-22620414	OK	4.16	4.51	0.35	0.999352	FALSE		BLOC1S6
						GPSM3	-0.8	-0.04	0.76	0.21	1	0	FALSE	FALSE	FALSE																BBS12	chr4:123653856-123666098	OK	0.11	0.49	0.38	0.999522	FALSE		BMP1	chr8:22022652-22069840	OK	2.85	2.52	-0.33	0.999352	FALSE		BLVRA
						LOC100134868	0.39	1.15	0.76	0.19	1	0	FALSE	FALSE	FALSE																BBS2	chr16:56518258-56554008	OK	3.18	2.96	-0.22	0.999522	FALSE		BMP2	chr20:6748744-6760910	OK	3.06	-1.24	-4.31	0.187865	FALSE		BLVRB
						RBM14-RBM4	1.72	2.48	0.76	1.49	1	0	FALSE	FALSE	FALSE																BBS4	chr15:72978519-73030817	OK	2.86	3.18	0.32	0.999522	FALSE		BMP2K	chr4:79697531-79833341	OK	3.01	2.73	-0.28	0.999352	FALSE		BLZF1
						DPY19L2P2	-0.8	-0.03	0.76	0.19	1	0	FALSE	FALSE	FALSE																BBS5	chr2:170336005-170363165	OK	2.55	2.8	0.25	0.999522	FALSE		BMP4	chr14:54416454-54423554	OK	2.44	1.71	-0.73	0.999352	FALSE		BMF
						ZNF700	1.53	2.28	0.76	0.13	1	0	FALSE	FALSE	FALSE																BBS7	chr4:122745483-122791652	OK	3.34	3.23	-0.1	0.999522	FALSE		BMP7	chr20:55743808-55841707	OK	-0.74	1.65	2.38	0.650587	FALSE		BMI1
						IL20RB	-1.95	-1.19	0.76	#DIV/0!	1	0	FALSE	0	0																BBS9	chr7:33169151-33645680	OK	0.74	0.45	-0.28	0.999522	FALSE		BMP8B	chr1:40204516-40254533	OK	1	1.62	0.62	0.999352	FALSE		BMP1
						IL9R	-2.25	-1.49	0.76	#DIV/0!	1	0	FALSE	0	0																BBX	chr3:107241782-107530176	OK	3.58	3.59	0.02	0.999522	FALSE		BMPR1A	chr10:88516395-88684945	OK	4.2	4.42	0.22	0.999352	FALSE		BMP2
						LRRK2	-2.87	-2.1	0.76	#DIV/0!	1	0	FALSE	0	0																BCAM	chr19:45312315-45324678	OK	2.99	4.11	1.12	0.648127	FALSE		BMPR1B	chr4:95679127-96079601	OK	0.03	1.17	1.14	0.999352	FALSE		BMP2K
						GRIP1	-0.7	0.06	0.76	0.18	1	0	FALSE	FALSE	FALSE																BCAN	chr1:156611739-156629324	OK	-2.03	-2.68	-0.66	0.999522	FALSE		BMPR2	chr2:203241049-203432474	OK	2.61	2.77	0.16	0.999352	FALSE		BMP4
						MUC1	-0.01	0.75	0.76	0.4	1	0	FALSE	FALSE	FALSE																BCAP29	chr7:107220421-107263762	OK	2.68	2.2	-0.48	0.999522	FALSE		BMS1	chr10:43277953-43330385	OK	4.45	4.65	0.2	0.999352	FALSE		BMP7
						LCAT	0.24	1	0.76	0.26	1	0	FALSE	FALSE	FALSE																BCAP31	chrX:152965946-152990201	OK	7.44	7.62	0.18	0.999522	FALSE		BMS1P4	chr10:75458908-75490272	OK	2.61	2.86	0.25	0.999352	FALSE		BMP8B
						MALAT1	2.93	3.69	0.76	0.42	0.68	0.17	FALSE	TRUE	FALSE																BCAR1	chr16:75262927-75301951	OK	2.91	4.03	1.12	0.630179	FALSE		BNC2	chr9:16409500-16870786	OK	-0.2	-1.21	-1.01	0.999352	FALSE		BMPR1A
						H1FX-AS1	-0.64	0.12	0.76	0.49	1	0	FALSE	FALSE	FALSE																BCAR3	chr1:94027342-94312706	OK	-1	-1.21	-0.2	0.999522	FALSE		BNIP1	chr5:172571444-172591390	OK	4.1	4.12	0.02	0.999352	FALSE		BMPR1B
						ISL1	1.01	1.76	0.76	0.05	1	0	FALSE	FALSE	FALSE																BCAS2	chr1:115110180-115124265	OK	6.03	5.62	-0.41	0.999522	FALSE		BNIP2	chr15:59955061-59981642	OK	5.04	5.03	-0.02	0.999352	FALSE		BMPR2
						MORF4L2-AS1	0.05	0.81	0.76	0.18	1	0	FALSE	FALSE	FALSE																BCAS3	chr17:58755171-59470199	OK	1.1	1.25	0.15	0.999522	FALSE		BNIP3	chr10:133781203-133795435	OK	6.3	5.41	-0.89	0.456035	FALSE		BMS1
						PREX2	0.76	1.51	0.76	0.11	1	0	FALSE	FALSE	FALSE																BCAS4	chr20:49411466-49493714	OK	3.73	3.97	0.24	0.999522	FALSE		BNIP3L	chr8:26240522-26270644	OK	4.97	3.73	-1.25	0.0456232	TRUE		BMS1P4
						ZXDB	2.43	3.19	0.76	0.07	1	0	FALSE	FALSE	FALSE																BCAT1	chr12:24962957-25102393	OK	4.78	5.12	0.34	0.999522	FALSE		BOC	chr3:112931374-113160361	OK	0.28	-0.32	-0.6	0.999352	FALSE		BNC2
						MYL5	1.04	1.8	0.75	0.59	1	0	FALSE	FALSE	FALSE																BCAT2	chr19:49298318-49314320	OK	4.82	4.89	0.07	0.999522	FALSE		BOD1	chr5:173034147-173043666	OK	5.46	5.38	-0.08	0.999352	FALSE		BNIP1
						CLEC11A	0.47	1.22	0.75	0.46	1	0	FALSE	FALSE	FALSE																BCCIP	chr10:127512103-127569884	OK	7.05	6.78	-0.27	0.999522	FALSE		BOD1L1	chr4:13570365-13629328	OK	3.41	3.46	0.05	0.999352	FALSE		BNIP2
						TNS3	3.65	4.4	0.75	0.03	0.77	0.12	FALSE	FALSE	FALSE																BCDIN3D	chr12:50222325-50236912	OK	1.77	1.57	-0.2	0.999522	FALSE		BOK	chr2:242483800-242513553	OK	-0.21	-0.06	0.15	0.999352	FALSE		BNIP3
						BAMBI	1.75	2.51	0.75	0.1	1	0	FALSE	FALSE	FALSE																BCDIN3D-AS1	chr12:50222325-50236912	OK	-1.77	-1.41	0.37	0.999522	FALSE		BOLA3	chr2:74362527-74375039	OK	6.33	6.44	0.1	0.999352	FALSE		BNIP3L
						CRIP2	0.78	1.53	0.75	0.6	1	0	FALSE	FALSE	FALSE																BCHE	chr3:165490691-165555253	OK	1.97	2.26	0.29	0.999522	FALSE		BOLA3-AS1	chr2:74375107-74379516	OK	0.68	1.54	0.86	0.999352	FALSE		BOC
						KCNG1	0.46	1.21	0.75	0.38	1	0	FALSE	FALSE	FALSE																BCKDHA	chr19:41903693-41930910	OK	3.9	4.39	0.48	0.999522	FALSE		BOP1	chr8:145486055-145515120	OK	5.78	5.59	-0.19	0.999352	FALSE		BOD1
						MRAP2	-0.46	0.29	0.75	0.49	1	0	FALSE	FALSE	FALSE																BCKDHB	chr6:80816343-81055987	OK	3.27	3.15	-0.12	0.999522	FALSE		BORA	chr13:73302041-73590591	OK	3.65	3.81	0.16	0.999352	FALSE		BOD1L1
						GOLGA8I	-1.91	-1.15	0.75	0.57	1	0	FALSE	FALSE	0																BCKDK	chr16:31119614-31124112	OK	3.85	4.15	0.3	0.999522	FALSE		BPGM	chr7:134331530-134364567	OK	3.8	3.79	-0.01	0.999352	FALSE		BOK
						ZMAT4	-1.89	-1.15	0.75	#DIV/0!	1	0	FALSE	0	0																BCL10	chr1:85731459-85743771	OK	2.71	2.52	-0.19	0.999522	FALSE		BPHL	chr6:3118925-3153432	OK	3.87	4.14	0.27	0.999352	FALSE		BOLA3
						DTX4	1.9	2.65	0.75	0.19	1	0	FALSE	FALSE	FALSE																BCL11A	chr2:60678301-60780633	OK	1.64	1.22	-0.42	0.999522	FALSE		BPNT1	chr1:220046618-220321383	OK	3.56	3.14	-0.43	0.999352	FALSE		BOLA3-AS1
						ENC1	-1.13	-0.39	0.75	0.15	1	0	FALSE	FALSE	FALSE																BCL11B	chr14:99635624-99737822	OK	0.32	-0.5	-0.82	0.999522	FALSE		BPTF	chr17:65821779-65980494	OK	4.41	4.5	0.09	0.999352	FALSE		BOP1
						FGF13	3.73	4.48	0.74	0.4	0.8	0.1	FALSE	FALSE	FALSE																BCL2	chr18:60790578-60986613	OK	2.41	1.99	-0.41	0.999522	FALSE		BRAF	chr7:140433812-140624564	OK	2.19	2.32	0.13	0.999352	FALSE		BORA
						NPPA-AS1	-1.18	-0.43	0.74	0.43	1	0	FALSE	FALSE	FALSE																BCL2L1	chr20:30252260-30310656	OK	4.97	5.5	0.54	0.999522	FALSE		BRAP	chr12:112079949-112123790	OK	3.56	3.51	-0.05	0.999352	FALSE		BPGM
						FLJ31813	-2.12	-1.38	0.74	0.21	1	0	FALSE	FALSE	0																BCL2L11	chr2:111878490-111926022	OK	2.42	2.21	-0.21	0.999522	FALSE		BRAT1	chr7:2577443-2595392	OK	4.1	3.89	-0.21	0.999352	FALSE		BPHL
						HOXA4	-1.53	-0.8	0.74	0.3	1	0	FALSE	FALSE	0																BCL2L12	chr19:50162825-50177173	OK	4.14	4.56	0.42	0.999522	FALSE		BRCA1	chr17:41196311-41277500	OK	4.13	4.1	-0.03	0.999352	FALSE		BPNT1
						FAM91A2	-0.87	-0.13	0.74	#DIV/0!	1	0	FALSE	0	0																BCL2L13	chr22:18121349-18213621	OK	3.73	3.82	0.09	0.999522	FALSE		BRCA2	chr13:32889616-32973809	OK	2.39	2.34	-0.05	0.999352	FALSE		BPTF
						LOC100130705	-1.72	-0.97	0.74	#DIV/0!	1	0	FALSE	0	0																BCL2L14	chr12:12223877-12252627	OK	-2.78	-2.27	0.51	0.999522	FALSE		BRCC3	chrX:154299694-154351349	OK	5.12	5.18	0.05	0.999352	FALSE		BRAF
						MDGA1	-2.72	-1.99	0.74	#DIV/0!	1	0	FALSE	0	0																BCL2L2	chr14:23775970-23795394	OK	3.17	3.22	0.06	0.999522	FALSE		BRD1	chr22:50166936-50218452	OK	3.81	3.56	-0.25	0.999352	FALSE		BRAP
						RIPK4	-1.98	-1.24	0.74	#DIV/0!	1	0	FALSE	0	0																BCL2L2-PABPN1	chr14:23775970-23795394	OK	6.42	6.22	-0.2	0.999522	FALSE		BRD2	chr6_ssto_hap7:4367204-4430060	OK	6.2	6.22	0.02	0.999352	FALSE		BRAT1
						TUBA3FP	-1.99	-1.25	0.74	#DIV/0!	1	0	FALSE	0	0																BCL3	chr19:45251977-45263301	OK	0.74	1.47	0.73	0.999522	FALSE		BRD3	chr9:136890560-136933141	OK	4.24	4.2	-0.05	0.999352	FALSE		BRCA1
						FAM86FP	-0.31	0.43	0.74	0.03	1	0	FALSE	FALSE	FALSE																BCL6	chr3:187416046-187463513	OK	1.52	0.66	-0.87	0.999522	FALSE		BRD4	chr19:15348300-15391262	OK	4.14	4.13	-0.01	0.999352	FALSE		BRCA2
						RNF207	0.51	1.26	0.74	0.09	1	0	FALSE	FALSE	FALSE																BCL7A	chr12:122459860-122499950	OK	4.14	3.96	-0.18	0.999522	FALSE		BRD7	chr16:50352928-50402845	OK	6.19	6.18	-0.01	0.999352	FALSE		BRCC3
						ZNF814	-0.47	0.26	0.74	0.08	1	0	FALSE	FALSE	FALSE																BCL7B	chr7:72950682-72972065	OK	4.54	4.53	-0.01	0.999522	FALSE		BRD8	chr5:137475458-137514358	OK	5.05	5.16	0.11	0.999352	FALSE		BRD1
						FAT4	0.46	1.19	0.74	0.14	1	0	FALSE	FALSE	FALSE																BCL7C	chr16:30899115-30905399	OK	4.94	5.32	0.37	0.999522	FALSE		BRD9	chr5:863849-892939	OK	4.13	4.11	-0.02	0.999352	FALSE		BRD2
						LOC100505783	-0.29	0.45	0.74	0.79	1	0	FALSE	FALSE	FALSE																BCL9	chr1:147013181-147098015	OK	3.33	3.83	0.5	0.999522	FALSE		BRE	chr2:28004265-28561767	OK	4.26	4.4	0.14	0.999352	FALSE		BRD3
						SLC1A3	1.78	2.52	0.74	0.21	1	0	FALSE	FALSE	FALSE																BCL9L	chr11:118754474-118781613	OK	0.6	2.07	1.46	0.449738	FALSE		BRF1	chr14:105675622-105864484	OK	3.9	3.52	-0.38	0.999352	FALSE		BRD4
						LOC100272228	-1.4	-0.67	0.74	0.56	1	0	FALSE	FALSE	0																BCLAF1	chr6:136578000-136610989	OK	6.26	6.11	-0.14	0.999522	FALSE		BRF2	chr8:37654400-37707431	OK	3.96	3.57	-0.39	0.999352	FALSE		BRD7
						DNAJB9	2.31	3.05	0.73	0.35	1	0	FALSE	FALSE	FALSE																BCMO1	chr16:81272295-81324747	OK	-0.97	0.59	1.56	0.999522	FALSE		BRI3	chr7:97910978-98030427	OK	6.11	5.73	-0.39	0.999352	FALSE		BRD8
						EZH1	2.14	2.88	0.73	0.15	1	0	FALSE	FALSE	FALSE																BCOR	chrX:39910498-40036582	OK	4.78	4.91	0.13	0.999522	FALSE		BRI3BP	chr12:125478193-125510349	OK	4.53	4.43	-0.1	0.999352	FALSE		BRD9
						OAS2	-0.21	0.52	0.73	0.33	1	0	FALSE	FALSE	FALSE																BCORL1	chrX:129139163-129192058	OK	4.11	4.51	0.39	0.999522	FALSE		BRICD5	chr16:2255177-2261069	OK	1.12	1.63	0.52	0.999352	FALSE		BRE
						TRNP1	1.83	2.57	0.73	0.22	1	0	FALSE	FALSE	FALSE																BCR	chr22:23522551-23660224	OK	1.81	2.19	0.38	0.999522	FALSE		BRIP1	chr17:59756546-59940920	OK	2.69	2.83	0.14	0.999352	FALSE		BRF1
						ARNT2	2.12	2.85	0.73	0.13	1	0	FALSE	FALSE	FALSE																BCRP2	chr22:21457304-21476575	OK	-0.91	-0.43	0.48	0.999522	FALSE		BRIX1	chr5:34915819-34925787	OK	6.72	6.63	-0.09	0.999352	FALSE		BRF2
						LINC00478	0.28	1.01	0.73	0.32	1	0	FALSE	FALSE	FALSE																BCRP3	chr22:25028881-25055114	OK	-2.43	-2.36	0.07	0.999522	FALSE		BRK1	chr3:10157332-10168874	OK	6.58	6.68	0.11	0.999352	FALSE		BRI3
						CDA	0.65	1.38	0.73	0.58	1	0	FALSE	FALSE	FALSE																BCS1L	chr2:219524378-219528166	OK	4.95	4.98	0.03	0.999522	FALSE		BRMS1	chr11:66104803-66112582	OK	5.81	5.51	-0.3	0.999352	FALSE		BRI3BP
						NGFR	-0.95	-0.22	0.73	0.14	1	0	FALSE	FALSE	FALSE																BCYRN1	chrX:70430034-70948962	OK	7.31	6.2	-1.11	0.999522	FALSE		BRMS1L	chr14:36295596-36341169	OK	3.58	3.52	-0.06	0.999352	FALSE		BRICD5
						OSBPL6	1.89	2.62	0.73	0.19	1	0	FALSE	FALSE	FALSE																BDH1	chr3:197236653-197300194	OK	2.99	3.07	0.09	0.999522	FALSE		BROX	chr1:222885905-222906106	OK	3.63	3.54	-0.09	0.999352	FALSE		BRIP1
						ZEB1-AS1	0.27	1	0.73	0.23	1	0	FALSE	FALSE	FALSE																BDH2	chr4:103998781-104021024	OK	3.4	3.63	0.23	0.999522	FALSE		BRPF1	chr3:9773433-9789699	OK	3.23	3.3	0.08	0.999352	FALSE		BRIX1
						ACRV1	-2.22	-1.49	0.73	#DIV/0!	1	0	FALSE	0	0																BDNF-AS	chr11:27528398-27743605	OK	-2.01	-2.76	-0.75	0.999522	FALSE		BRPF3	chr6:36164549-36200567	OK	3.38	3.68	0.3	0.999352	FALSE		BRK1
						ANKRD1	-2.06	-1.32	0.73	#DIV/0!	1	0	FALSE	0	0																BDP1	chr5:70751441-70863649	OK	3.36	3.14	-0.22	0.999522	FALSE		BRSK1	chr19:55795533-55823903	OK	0.76	1.13	0.37	0.999352	FALSE		BRMS1
						DDR2	-3.02	-2.29	0.73	#DIV/0!	1	0	FALSE	0	0																BECN1	chr17:40950853-40976310	OK	4.94	5.17	0.22	0.999522	FALSE		BRSK2	chr11:1411128-1483919	OK	2.66	1.84	-0.82	0.999352	FALSE		BRMS1L
						LOC339666	-1.86	-1.12	0.73	#DIV/0!	1	0	FALSE	0	0																BEGAIN	chr14:101003483-101036131	OK	-4.64	-2.25	2.39	0.999522	FALSE		BRWD1	chr21:40557403-40685712	OK	3.47	3.43	-0.04	0.999352	FALSE		BROX
						PDE2A	-3.08	-2.35	0.73	#DIV/0!	1	0	FALSE	0	0																BEND3	chr6:107386384-107435636	OK	2.45	2.67	0.22	0.999522	FALSE		BRWD3	chrX:79924986-80065233	OK	3.1	2.96	-0.14	0.999352	FALSE		BRPF1
						CD99P1	1.82	2.55	0.73	0.46	1	0	FALSE	FALSE	FALSE																BEND3P3	chr10:81442730-81448650	OK	-0.23	-0.42	-0.19	0.999522	FALSE		BSCL2	chr11:62457733-62494857	OK	0.72	1.29	0.56	0.999352	FALSE		BRPF3
						LOC440300	-0.49	0.24	0.73	0.05	1	0	FALSE	FALSE	FALSE																BEND4	chr4:42112869-42154895	OK	3.39	3.54	0.15	0.999522	FALSE		BSDC1	chr1:32830704-32860062	OK	4.55	4.51	-0.04	0.999352	FALSE		BRSK1
						LOC642366	-1.14	-0.42	0.73	0.26	1	0	FALSE	FALSE	FALSE																BEND5	chr1:48998526-50489626	OK	0.63	1	0.37	0.999522	FALSE		BSG	chr19:571276-583493	OK	8.4	8.54	0.13	0.999352	FALSE		BRSK2
						C1orf220	-0.11	0.62	0.73	0.45	1	0	FALSE	FALSE	FALSE																BEND6	chr6:56819772-56892142	OK	-0.67	-1.4	-0.73	0.999522	FALSE		BST1	chr4:15704572-15733796	OK	1.06	1.17	0.11	0.999352	FALSE		BRWD1
						KCNMB4	0.64	1.36	0.73	0.11	1	0	FALSE	FALSE	FALSE																BEND7	chr10:13480483-13544976	OK	2.12	2.06	-0.06	0.999522	FALSE		BST2	chr19:17513754-17516384	OK	6.48	7.19	0.71	0.933224	FALSE		BRWD3
						PAXBP1-AS1	-1.58	-0.86	0.73	0.76	1	0	FALSE	0	FALSE																BET1	chr7:93620999-93633690	OK	3.03	2.76	-0.26	0.999522	FALSE		BTAF1	chr10:93683735-93790080	OK	4.38	4.44	0.07	0.999352	FALSE		BSCL2
						C3orf67	0.3	1.03	0.72	0.57	1	0	FALSE	FALSE	FALSE																BET1L	chr11:202923-207422	OK	3.71	4.27	0.56	0.999522	FALSE		BTBD1	chr15:83685180-83736167	OK	6.11	6.06	-0.06	0.999352	FALSE		BSDC1
						SNAR-G1	5.08	5.81	0.72	1	1	0	FALSE	FALSE	FALSE																BEX2	chrX:102564273-102565974	OK	-2.88	-2.5	0.38	0.999522	FALSE		BTBD10	chr11:13409555-13484838	OK	3.7	3.62	-0.09	0.999352	FALSE		BSG
						TMEM56-RWDD3	0.14	0.87	0.72	0.28	1	0	FALSE	FALSE	FALSE																BEX4	chrX:102470019-102472128	OK	5.04	5.15	0.1	0.999522	FALSE		BTBD11	chr12:107712196-108053419	OK	0.86	-0.78	-1.65	0.999352	FALSE		BST1
						TSSK4	-0.44	0.29	0.72	0.18	1	0	FALSE	FALSE	FALSE																BEX5	chrX:101408678-101410986	OK	4.19	3.16	-1.03	0.999522	FALSE		BTBD2	chr19:1985446-2015702	OK	4.91	5.07	0.16	0.999352	FALSE		BST2
						FAM27A	-1.69	-0.98	0.72	#DIV/0!	1	0	FALSE	0	0																BFAR	chr16:14726667-14763093	OK	5.37	5.34	-0.03	0.999522	FALSE		BTBD3	chr20:11871476-11907243	OK	4.37	3.75	-0.62	0.999352	FALSE		BTAF1
						GNMT	-2.06	-1.33	0.72	#DIV/0!	1	0	FALSE	0	0																BFSP1	chr20:17474549-17539605	OK	1.24	0.97	-0.26	0.999522	FALSE		BTBD6	chr14:105675622-105864484	OK	4.99	4.9	-0.09	0.999352	FALSE		BTBD1
						ZNF833P	-1.82	-1.1	0.72	#DIV/0!	1	0	FALSE	0	0																BHLHB9	chrX:101975641-102007369	OK	1.91	1.77	-0.14	0.999522	FALSE		BTBD7	chr14:93703895-93799385	OK	3.45	3.63	0.18	0.999352	FALSE		BTBD10
						RGAG4	0.72	1.43	0.72	0.21	1	0	FALSE	FALSE	FALSE																BHLHE22	chr8:65492794-65496191	OK	1.07	-0.55	-1.61	0.999522	FALSE		BTBD9	chr6:38136226-38607924	OK	0.86	0.83	-0.03	0.999352	FALSE		BTBD11
						NACC2	2.79	3.51	0.72	0.24	0.86	0.06	FALSE	FALSE	FALSE																BHLHE40	chr3:5021096-5026865	OK	2.17	1.36	-0.81	0.999522	FALSE		BTD	chr3:15643254-15687325	OK	1.2	1.24	0.04	0.999352	FALSE		BTBD2
						GULP1	2.49	3.2	0.72	0.51	0.87	0.06	FALSE	FALSE	FALSE																BICC1	chr10:60272903-60588845	OK	1.51	1.35	-0.16	0.999522	FALSE		BTF3	chr5:72794249-72801448	OK	9.61	9.62	0.01	0.999352	FALSE		BTBD3
						MYLK-AS1	-0.09	0.63	0.72	0.78	1	0	FALSE	FALSE	FALSE																BICD1	chr12:32260184-32531141	OK	3.84	3.76	-0.08	0.999522	FALSE		BTF3L4	chr1:52521856-52556388	OK	5.08	5.01	-0.07	0.999352	FALSE		BTBD6
						DNAAF3	-1.05	-0.33	0.72	0.12	1	0	FALSE	0	FALSE																BICD2	chr9:95473644-95527083	OK	3.86	4.06	0.2	0.999522	FALSE		BTG1	chr12:92378751-92539673	OK	2.81	2.57	-0.24	0.999352	FALSE		BTBD7
						CORO6	-0.19	0.52	0.71	0.36	1	0	FALSE	FALSE	FALSE																BID	chr22:18216905-18257431	OK	3.54	3.53	-0.01	0.999522	FALSE		BTG2	chr1:203274663-203278729	OK	4.06	4.47	0.41	0.999352	FALSE		BTBD9
						MAGI2-AS3	1.79	2.5	0.71	0.24	1	0	FALSE	FALSE	FALSE																BIK	chr22:43506753-43525718	OK	2.53	1.78	-0.75	0.999522	FALSE		BTG3	chr21:18965967-18985268	OK	4.6	4.66	0.06	0.999352	FALSE		BTD
						SERHL2	-0.65	0.06	0.71	0.67	1	0	FALSE	FALSE	FALSE																BIN1	chr2:127805598-127864903	OK	3.3	3.45	0.15	0.999522	FALSE		BTN2A1	chr6:26458152-26482737	OK	3.88	3.85	-0.02	0.999352	FALSE		BTF3
						SUSD3	0.8	1.51	0.71	0.16	1	0	FALSE	FALSE	FALSE																BIN3	chr8:22462144-22526661	OK	4.39	3.54	-0.86	0.999522	FALSE		BTN2A2	chr6:26383323-26395100	OK	2.72	2.41	-0.31	0.999352	FALSE		BTF3L4
						FANCD2OS	-2.07	-1.36	0.71	1.37	1	0	FALSE	FALSE	0																BIRC2	chr11:102217912-102249401	OK	3.91	3.41	-0.5	0.999522	FALSE		BTN2A3P	chr6:26421618-26430816	OK	0.57	0.76	0.19	0.999352	FALSE		BTG1
						TMTC1	-2.28	-1.57	0.71	#DIV/0!	1	0	FALSE	0	0																BIRC5	chr17:76210276-76221716	OK	6.64	6.62	-0.02	0.999522	FALSE		BTN3A1	chr6:26402464-26415444	OK	0.63	0.14	-0.49	0.999352	FALSE		BTG2
						BST2	6.56	7.27	0.71	0.01	0.96	0.02	FALSE	FALSE	FALSE																BIRC6	chr2:32582095-32843965	OK	3.62	3.82	0.2	0.999522	FALSE		BTN3A2	chr6:26365397-26378548	OK	2.59	1.21	-1.37	0.778256	FALSE		BTG3
						ARAP3	0.66	1.36	0.71	0.04	1	0	FALSE	FALSE	FALSE																BIVM	chr13:103436630-103528351	OK	2.97	2.75	-0.22	0.999522	FALSE		BTN3A3	chr6:26440699-26453643	OK	1.53	0.11	-1.42	0.999352	FALSE		BTN2A1
						DENND2A	1.22	1.92	0.71	0.04	1	0	FALSE	FALSE	FALSE																BIVM-ERCC5	chr13:103436630-103528351	OK	2.5	1.95	-0.55	0.999522	FALSE		BTRC	chr10:103113789-103317078	OK	3	2.9	-0.1	0.999352	FALSE		BTN2A2
						TSPAN4	3.31	4.01	0.71	0.25	1	0	FALSE	FALSE	FALSE																BLCAP	chr20:36145818-36156333	OK	4.26	4.57	0.32	0.999522	FALSE		BUB1	chr2:111395408-111435684	OK	6.03	6.29	0.25	0.999352	FALSE		BTN2A3P
						YJEFN3	0.16	0.86	0.71	0.65	1	0	FALSE	FALSE	FALSE																BLM	chr15:91260578-91358686	OK	4.21	3.84	-0.36	0.999522	FALSE		BUB1B	chr15:40453209-40569688	OK	6.2	6.26	0.05	0.999352	FALSE		BTN3A1
						BEX2	-2.16	-1.45	0.71	0.46	1	0	FALSE	0	FALSE																BLMH	chr17:28575212-28619184	OK	6.24	5.98	-0.26	0.999522	FALSE		BUB3	chr10:124913759-124924886	OK	7.44	7.52	0.09	0.999352	FALSE		BTN3A2
						PNPLA8	2.84	3.54	0.7	0.38	0.78	0.11	FALSE	FALSE	FALSE																BLOC1S1	chr12:56109817-56118526	OK	5.69	5.43	-0.26	0.999522	FALSE		BUD13	chr11:116618885-116643714	OK	4.17	4	-0.17	0.999352	FALSE		BTN3A3
						ALS2CL	-1.23	-0.52	0.7	0.3	1	0	FALSE	FALSE	FALSE																BLOC1S1-RDH5	chr12:56109817-56118526	OK	0.24	0.68	0.43	0.999522	FALSE		BUD31	chr7:99006600-99063824	OK	5.5	5.63	0.13	0.999352	FALSE		BTRC
						GLI2	1.45	2.16	0.7	0.15	1	0	FALSE	FALSE	FALSE																BLOC1S2	chr10:102033034-102046469	OK	4.28	4	-0.28	0.999522	FALSE		BVES	chr6:105544698-105585049	OK	-0.72	0.98	1.71	0.999352	FALSE		BUB1
						H2AFY2	2.7	3.41	0.7	0.28	1	0	FALSE	FALSE	FALSE																BLOC1S3	chr19:45682002-45685058	OK	2	2.34	0.34	0.999522	FALSE		BYSL	chr6:41888964-41900784	OK	5.23	5.29	0.06	0.999352	FALSE		BUB1B
						LOC729970	1.53	2.24	0.7	0.45	1	0	FALSE	FALSE	FALSE																BLOC1S4	chr4:6717841-6719387	OK	3.05	3.19	0.14	0.999522	FALSE		BZW1	chr2:201676268-201688569	OK	7.4	7.39	-0.01	0.999352	FALSE		BUB3
						UBALD2	2.73	3.43	0.7	0.2	1	0	FALSE	FALSE	FALSE																BLOC1S5	chr6:7727010-8102828	OK	2.39	2.56	0.17	0.999522	FALSE		BZW2	chr7:16685758-16746148	OK	6.62	6.76	0.15	0.999352	FALSE		BUD13
						ACOT11	-1.03	-0.34	0.7	#DIV/0!	1	0	FALSE	0	0																BLOC1S5-TXNDC5	chr6:7727010-8102828	OK	2.83	2.19	-0.64	0.999522	FALSE		C10orf10	chr10:45455218-45490172	OK	0.53	-0.76	-1.29	0.999352	FALSE		BUD31
						CBWD3	-1.69	-0.99	0.7	#DIV/0!	1	0	FALSE	0	0																BLOC1S6	chr15:45879416-45901909	OK	4.74	4.32	-0.42	0.999522	FALSE		C10orf114	chr10:21783420-21786213	OK	0.12	1.99	1.87	0.999352	FALSE		BVES
						FAM189A2	-2.34	-1.63	0.7	#DIV/0!	1	0	FALSE	0	0																BLVRA	chr7:43798271-43846941	OK	5.84	5.64	-0.2	0.999522	FALSE		C10orf118	chr10:115881973-115934364	OK	1.62	1.63	0.01	0.999352	FALSE		BYSL
						FAM222A-AS1	-3.01	-2.31	0.7	#DIV/0!	1	0	FALSE	0	0																BLVRB	chr19:40953690-40971725	OK	5.15	5.35	0.2	0.999522	FALSE		C10orf12	chr10:98741040-98745585	OK	2.24	2.31	0.07	0.999352	FALSE		BZW1
						KLHL31	-3.17	-2.46	0.7	#DIV/0!	1	0	FALSE	0	0																BLZF1	chr1:169337193-169396670	OK	2.98	2.76	-0.22	0.999522	FALSE		C10orf137	chr10:127408083-127452712	OK	3.74	3.72	-0.02	0.999352	FALSE		BZW2
						RAB41	-2.18	-1.47	0.7	#DIV/0!	1	0	FALSE	0	0																BMF	chr15:40380090-40401085	OK	1.02	1.87	0.85	0.999522	FALSE		C10orf2	chr10:102747292-102754158	OK	4.61	4.84	0.23	0.999352	FALSE		C10orf10
						SERPINH1	5.86	6.56	0.7	0.01	0.82	0.08	FALSE	FALSE	FALSE																BMI1	chr10:22605311-22620414	OK	4.26	4.24	-0.01	0.999522	FALSE		C10orf32	chr10:104613966-104661655	OK	2.14	2.39	0.25	0.999352	FALSE		C10orf114
						ADSSL1	-1.79	-1.1	0.7	1.52	1	0	FALSE	FALSE	FALSE																BMP1	chr8:22022652-22069840	OK	3.02	2.63	-0.39	0.999522	FALSE		C10orf35	chr10:71390002-71393355	OK	3.71	3.34	-0.36	0.999352	FALSE		C10orf118
						FAM86C2P	0.56	1.25	0.7	0.15	1	0	FALSE	FALSE	FALSE																BMP2	chr20:6748744-6760910	OK	2.68	-1.41	-4.09	0.146733	FALSE		C10orf76	chr10:103605355-103815932	OK	3.49	3.55	0.06	0.999352	FALSE		C10orf12
						RTN4RL1	1.42	2.11	0.7	0.22	1	0	FALSE	FALSE	FALSE																BMP2K	chr4:79697531-79833341	OK	2.74	2.61	-0.13	0.999522	FALSE		C10orf88	chr10:124690418-124713919	OK	2.81	2.68	-0.13	0.999352	FALSE		C10orf137
						PEG10	7.98	8.67	0.69	0.09	0.48	0.32	FALSE	FALSE	FALSE																BMP4	chr14:54416454-54423554	OK	2.45	1.69	-0.76	0.999522	FALSE		C10orf95	chr10:104209573-104216050	OK	0.33	0.74	0.42	0.999352	FALSE		C10orf2
						PTPN13	2.85	3.54	0.69	0.03	0.95	0.02	FALSE	FALSE	FALSE																BMP6	chr6:7727010-8102828	OK	-1.03	-2.31	-1.28	0.999522	FALSE		C11orf1	chr11:111744779-111754797	OK	3.01	2.96	-0.05	0.999352	FALSE		C10orf32
						ARHGAP6	-0.31	0.39	0.69	0.53	1	0	FALSE	FALSE	FALSE																BMP7	chr20:55743808-55841707	OK	-0.61	1.19	1.8	0.999522	FALSE		C11orf24	chr11:68028802-68039469	OK	4.45	4.5	0.05	0.999352	FALSE		C10orf32-AS3MT
						MRAS	1.31	2.01	0.69	0.09	1	0	FALSE	FALSE	FALSE																BMP8B	chr1:40204516-40254533	OK	0.85	1.25	0.4	0.999522	FALSE		C11orf30	chr11:76156068-76262589	OK	2.97	2.97	0	0.999352	FALSE		C10orf35
						RPSAP58	2.05	2.74	0.69	1.27	1	0	FALSE	0	FALSE																BMPR1A	chr10:88516395-88684945	OK	4.48	4.35	-0.12	0.999522	FALSE		C11orf31	chr11:57479994-57586652	OK	5.68	5.69	0.01	0.999352	FALSE		C10orf76
						SLFN5	-0.65	0.04	0.69	0.32	1	0	FALSE	FALSE	FALSE																BMPR1B	chr4:95679127-96079601	OK	0.17	0.77	0.6	0.999522	FALSE		C11orf35	chr11:537521-560779	OK	-0.01	-0.61	-0.61	0.999352	FALSE		C10orf88
						SULF2	1.83	2.52	0.69	0.23	1	0	FALSE	FALSE	FALSE																BMPR2	chr2:203241049-203432474	OK	2.53	2.69	0.16	0.999522	FALSE		C11orf45	chr11:128761312-128787951	OK	0.13	-0.14	-0.27	0.999352	FALSE		C10orf95
						PANX2	1.46	2.15	0.69	0.43	1	0	FALSE	FALSE	FALSE																BMS1	chr10:43277953-43330385	OK	4.46	4.35	-0.11	0.999522	FALSE		C11orf48	chr11:62430288-62441162	OK	5.41	5.23	-0.17	0.999352	FALSE		C11orf1
						TCF7L1	3.51	4.2	0.69	0.12	1	0	FALSE	FALSE	FALSE																BMS1P4	chr10:75458908-75490272	OK	1.25	1.33	0.08	0.999522	FALSE		C11orf49	chr11:46958250-47198676	OK	3.61	3.54	-0.07	0.999352	FALSE		C11orf24
						OSCP1	-1.85	-1.16	0.69	1.33	1	0	FALSE	FALSE	0																BMS1P5	chr10:48927373-48952629	OK	-2.04	-2.08	-0.04	0.999522	FALSE		C11orf54	chr11:93474792-93496247	OK	3.32	3.58	0.27	0.999352	FALSE		C11orf30
						PGAM2	-1.34	-0.65	0.69	0.08	1	0	FALSE	FALSE	0																BNC1	chr15:83924654-83953468	OK	-2.5	-3.16	-0.67	0.999522	FALSE		C11orf57	chr11:111944967-111957522	OK	4.65	4.59	-0.06	0.999352	FALSE		C11orf31
						CSMD3	-2.7	-2.01	0.69	#DIV/0!	1	0	FALSE	0	0																BNC2	chr9:16409500-16870786	OK	-0.67	-1.47	-0.8	0.999522	FALSE		C11orf58	chr11:16760147-16779901	OK	5.83	5.93	0.1	0.999352	FALSE		C11orf35
						EMILIN1	-2.29	-1.6	0.69	#DIV/0!	1	0	FALSE	0	0																BNIP1	chr5:172571444-172591390	OK	3.96	3.83	-0.12	0.999522	FALSE		C11orf63	chr11:122753472-122830430	OK	1.61	1.11	-0.5	0.999352	FALSE		C11orf45
						WNK2	1.98	2.67	0.69	0.35	0.88	0.05	FALSE	FALSE	FALSE																BNIP2	chr15:59955061-59981642	OK	5.1	4.86	-0.24	0.999522	FALSE		C11orf65	chr11:108253726-108338258	OK	1.47	0.96	-0.5	0.999352	FALSE		C11orf48
						LOC100507346	-0.17	0.52	0.69	0.52	1	0	FALSE	FALSE	FALSE																BNIP3	chr10:133781203-133795435	OK	5.83	5.53	-0.3	0.999522	FALSE		C11orf68	chr11:65684282-65686531	OK	3.05	3.34	0.29	0.999352	FALSE		C11orf49
						PAX2	0.26	0.94	0.69	0.63	1	0	FALSE	FALSE	FALSE																BNIP3L	chr8:26240522-26270644	OK	4.67	3.6	-1.06	0.509208	FALSE		C11orf71	chr11:114262169-114271272	OK	1.12	1.33	0.22	0.999352	FALSE		C11orf54
						COL9A2	-1.2	-0.52	0.69	1	1	0	FALSE	FALSE	0																BNIPL	chr1:151009028-151020076	OK	-3.09	-1.43	1.66	0.999522	FALSE		C11orf73	chr11:86013252-86056985	OK	5.48	5.27	-0.21	0.999352	FALSE		C11orf57
						PCDH9	1	1.68	0.68	0.17	1	0	FALSE	FALSE	FALSE																BOC	chr3:112931374-113160361	OK	-0.19	-0.04	0.15	0.999522	FALSE		C11orf74	chr11:36613492-36680817	OK	4.25	4.18	-0.06	0.999352	FALSE		C11orf58
						ACRC	-0.4	0.29	0.68	0.42	1	0	FALSE	FALSE	FALSE																BOD1	chr5:173034147-173043666	OK	5.29	5.13	-0.16	0.999522	FALSE		C11orf75	chr11:93211638-93276546	OK	3.05	2.57	-0.48	0.999352	FALSE		C11orf63
						C19orf55	0.51	1.19	0.68	0.16	1	0	FALSE	FALSE	FALSE																BOD1L1	chr4:13570365-13629328	OK	3.12	3.09	-0.03	0.999522	FALSE		C11orf80	chr11:66512206-66614003	OK	1.96	2.34	0.37	0.999352	FALSE		C11orf65
						GAPDHS	-0.79	-0.1	0.68	0.34	1	0	FALSE	FALSE	FALSE																BOK	chr2:242483800-242513553	OK	-0.44	-0.29	0.15	0.999522	FALSE		C11orf82	chr11:82612736-82645699	OK	4.42	4.32	-0.1	0.999352	FALSE		C11orf68
						UCN	-1.23	-0.55	0.68	0.48	1	0	FALSE	0	FALSE																BOLA1	chr1:149871154-149872348	OK	-4.38	-2.09	2.28	0.999522	FALSE		C11orf83	chr11:62430288-62441162	OK	4.02	3.7	-0.32	0.999352	FALSE		C11orf71
						C9orf169	-0.02	0.66	0.68	0.54	1	0	FALSE	FALSE	FALSE																BOLA3	chr2:74362527-74375039	OK	6.48	6.57	0.1	0.999522	FALSE		C11orf84	chr11:63580922-63595190	OK	5.55	5.48	-0.07	0.999352	FALSE		C11orf73
						ETV4	0.61	1.3	0.68	0.78	1	0	FALSE	FALSE	FALSE																BOLA3-AS1	chr2:74375107-74379516	OK	1.21	1.11	-0.1	0.999522	FALSE		C11orf95	chr11:63527363-63536113	OK	3.14	3.14	0	0.999352	FALSE		C11orf74
						GADD45B	1.63	2.3	0.68	0.2	1	0	FALSE	FALSE	FALSE																BOP1	chr8:145486055-145515120	OK	5.82	6.17	0.35	0.999522	FALSE		C12orf10	chr12:53693469-53700965	OK	5.13	5.23	0.1	0.999352	FALSE		C11orf75
						MFI2-AS1	0.41	1.09	0.68	0.61	1	0	FALSE	FALSE	FALSE																BORA	chr13:73302041-73590591	OK	3.63	3.51	-0.13	0.999522	FALSE		C12orf23	chr12:107349543-107367813	OK	3.39	3.71	0.33	0.999352	FALSE		C11orf80
						MSRB2	1.85	2.53	0.68	0.08	1	0	FALSE	FALSE	FALSE																BPGM	chr7:134331530-134364567	OK	3.66	3.84	0.18	0.999522	FALSE		C12orf29	chr12:88429267-88535993	OK	3.65	3.6	-0.05	0.999352	FALSE		C11orf82
						MYEF2	3.22	3.91	0.68	0.01	1	0	FALSE	FALSE	FALSE																BPHL	chr6:3118925-3153432	OK	3.67	3.85	0.17	0.999522	FALSE		C12orf4	chr12:4596900-4647637	OK	3.57	3.47	-0.1	0.999352	FALSE		C11orf83
						NFKBID	-0.12	0.56	0.68	0.7	1	0	FALSE	FALSE	FALSE																BPNT1	chr1:220046618-220321383	OK	3.72	3.24	-0.48	0.999522	FALSE		C12orf43	chr12:121440847-121454300	OK	3.85	3.94	0.09	0.999352	FALSE		C11orf84
						TMEM255A	-0.93	-0.25	0.68	0.38	1	0	FALSE	FALSE	FALSE																BPTF	chr17:65821779-65980494	OK	4.14	4.04	-0.1	0.999522	FALSE		C12orf44	chr12:52463757-52471279	OK	4.91	4.68	-0.23	0.999352	FALSE		C11orf95
						TNFRSF1A	2.79	3.47	0.68	0.17	1	0	FALSE	FALSE	FALSE																BRAF	chr7:140433812-140624564	OK	2.13	2.03	-0.1	0.999522	FALSE		C12orf45	chr12:105380097-105388505	OK	4.59	4.62	0.02	0.999352	FALSE		C12orf10
						HIST1H3H	-0.63	0.06	0.68	0.59	1	0	FALSE	FALSE	0																BRAP	chr12:112079949-112123790	OK	3.51	3.46	-0.06	0.999522	FALSE		C12orf49	chr12:117153595-117175843	OK	4.74	4.55	-0.18	0.999352	FALSE		C12orf23
						CCRL1	-2.85	-2.18	0.68	#DIV/0!	1	0	FALSE	0	0																BRAT1	chr7:2577443-2595392	OK	3.87	4.59	0.72	0.999522	FALSE		C12orf5	chr12:4430358-4469190	OK	2.07	2.11	0.04	0.999352	FALSE		C12orf29
						HSPA12B	-2.62	-1.94	0.68	#DIV/0!	1	0	FALSE	0	0																BRCA1	chr17:41196311-41277500	OK	4.07	4.04	-0.04	0.999522	FALSE		C12orf52	chr12:113623554-113630119	OK	4.13	4.23	0.1	0.999352	FALSE		C12orf4
						LINC00324	-2.6	-1.92	0.68	#DIV/0!	1	0	FALSE	0	0																BRCA2	chr13:32889616-32973809	OK	2.3	2.04	-0.26	0.999522	FALSE		C12orf57	chr12:7053202-7055165	OK	7.06	7.08	0.02	0.999352	FALSE		C12orf43
						LOC100289495	-2.59	-1.92	0.68	#DIV/0!	1	0	FALSE	0	0																BRCC3	chrX:154299694-154351349	OK	5.12	4.85	-0.27	0.999522	FALSE		C12orf60	chr12:14956505-14976791	OK	1.42	1.59	0.17	0.999352	FALSE		C12orf44
						LOC440356	-2.25	-1.57	0.68	#DIV/0!	1	0	FALSE	0	0																BRD1	chr22:50166936-50218452	OK	3.67	3.86	0.19	0.999522	FALSE		C12orf65	chr12:123717843-123742506	OK	4.13	4.18	0.05	0.999352	FALSE		C12orf45
						BAI1	0.61	1.28	0.68	0.07	1	0	FALSE	FALSE	FALSE																BRD2	chr6_ssto_hap7:4367204-4430060	OK	6.19	6.13	-0.06	0.999522	FALSE		C12orf66	chr12:64586418-64616076	OK	2.58	2.28	-0.3	0.999352	FALSE		C12orf49
						JAM2	1.09	1.77	0.68	0.09	1	0	FALSE	FALSE	FALSE																BRD3	chr9:136890560-136933141	OK	4.16	4.22	0.06	0.999522	FALSE		C12orf68	chr12:48577365-48579709	OK	-0.53	-1.05	-0.52	0.999352	FALSE		C12orf5
						NUAK1	1.94	2.62	0.68	0.1	1	0	FALSE	FALSE	FALSE																BRD4	chr19:15348300-15391262	OK	3.92	4.23	0.31	0.999522	FALSE		C12orf73	chr12:104343980-104350993	OK	3.28	3.02	-0.26	0.999352	FALSE		C12orf52
						TNIK	1.09	1.76	0.68	0.2	1	0	FALSE	FALSE	FALSE																BRD7	chr16:50352928-50402845	OK	6.05	5.74	-0.31	0.999522	FALSE		C12orf75	chr12:105724413-105765296	OK	5.92	5.83	-0.09	0.999352	FALSE		C12orf57
						TP53I3	2.78	3.45	0.68	0.1	1	0	FALSE	FALSE	FALSE																BRD8	chr5:137475458-137514358	OK	5.07	5.03	-0.04	0.999522	FALSE		C12orf76	chr12:110478982-110505500	OK	0.71	0.98	0.27	0.999352	FALSE		C12orf60
						DPP10	1.28	1.96	0.67	0.09	1	0	FALSE	FALSE	FALSE																BRD9	chr5:863849-892939	OK	4.21	4.19	-0.02	0.999522	FALSE		C14orf1	chr14:76117232-76127538	OK	5.01	4.78	-0.23	0.999352	FALSE		C12orf65
						LOC100505648	-0.14	0.53	0.67	0.6	1	0	FALSE	FALSE	FALSE																BRE	chr2:28004265-28561767	OK	4.35	4.22	-0.13	0.999522	FALSE		C14orf101	chr14:57046510-57116232	OK	2.49	2.57	0.09	0.999352	FALSE		C12orf66
						MASP2	-0.67	0	0.67	0.34	1	0	FALSE	FALSE	FALSE																BRF1	chr14:105675622-105864484	OK	3.5	4	0.5	0.999522	FALSE		C14orf119	chr14:23527773-23569665	OK	4.03	3.93	-0.1	0.999352	FALSE		C12orf68
						LOC100289019	0.66	1.33	0.67	0.09	1	0	FALSE	FALSE	FALSE																BRF2	chr8:37654400-37707431	OK	3.94	3.58	-0.36	0.999522	FALSE		C14orf132	chr14:96505660-96560226	OK	1.67	0.7	-0.96	0.999352	FALSE		C12orf73
						TP53I11	2.73	3.4	0.67	0.1	1	0	FALSE	FALSE	FALSE																BRI3	chr7:97910978-98030427	OK	6.29	5.71	-0.58	0.999522	FALSE		C14orf142	chr14:93669236-93695561	OK	4.23	4	-0.24	0.999352	FALSE		C12orf75
						MESP2	-2.73	-2.07	0.67	#DIV/0!	1	0	FALSE	0	0																BRI3BP	chr12:125478193-125510349	OK	4.47	4.61	0.14	0.999522	FALSE		C14orf159	chr14:91580356-91691703	OK	3.47	3.3	-0.17	0.999352	FALSE		C12orf76
						NBPF16	0.89	1.56	0.67	#DIV/0!	1	0	FALSE	0	0																BRICD5	chr16:2255177-2261069	OK	0.83	1.49	0.66	0.999522	FALSE		C14orf166	chr14:52456227-52471420	OK	7.95	8.06	0.1	0.999352	FALSE		C14orf1
						TMEM254-AS1	-2.69	-2.02	0.67	#DIV/0!	1	0	FALSE	0	0																BRIP1	chr17:59756546-59940920	OK	2.98	2.8	-0.19	0.999522	FALSE		C14orf169	chr14:73945188-74025651	OK	4.01	3.66	-0.34	0.999352	FALSE		C14orf101
						FMN2	-0.95	-0.29	0.67	0.12	1	0	FALSE	FALSE	FALSE																BRIX1	chr5:34915819-34925787	OK	6.76	6.35	-0.4	0.999522	FALSE		C14orf2	chr14:104378624-104387903	OK	7.68	7.66	-0.02	0.999352	FALSE		C14orf119
						LINC00174	0.04	0.71	0.67	0.25	1	0	FALSE	FALSE	FALSE																BRK1	chr3:10157332-10168874	OK	6.83	6.55	-0.27	0.999522	FALSE		C14orf37	chr14:58470807-58618847	OK	2.57	2.61	0.03	0.999352	FALSE		C14orf132
						MATN2	-0.45	0.22	0.67	0.35	1	0	FALSE	FALSE	FALSE																BRMS1	chr11:66104803-66112582	OK	6.01	5.91	-0.1	0.999522	FALSE		C14orf79	chr14:105452615-105461855	OK	0.73	0.51	-0.22	0.999352	FALSE		C14orf142
						C9orf43	-1.28	-0.61	0.67	0.45	1	0	FALSE	FALSE	0																BRMS1L	chr14:36295596-36341169	OK	3.71	3.32	-0.39	0.999522	FALSE		C14orf80	chr14:105956191-105965585	OK	2.66	2.45	-0.21	0.999352	FALSE		C14orf159
						C21orf58	2.26	2.93	0.67	0.11	1	0	FALSE	FALSE	FALSE																BROX	chr1:222885905-222906106	OK	3.43	3.19	-0.24	0.999522	FALSE		C14orf93	chr14:23456109-23479360	OK	1.6	1.8	0.2	0.999352	FALSE		C14orf166
						LOC100131691	-0.8	-0.13	0.67	0.58	1	0	FALSE	FALSE	FALSE																BRPF1	chr3:9773433-9789699	OK	3.23	3.37	0.13	0.999522	FALSE		C15orf27	chr15:76352298-76497304	OK	0.35	0.09	-0.26	0.999352	FALSE		C14orf169
						PRR16	1.29	1.96	0.67	0.37	1	0	FALSE	FALSE	FALSE																BRPF3	chr6:36164549-36200567	OK	3.41	3.64	0.23	0.999522	FALSE		C15orf37	chr15:80135888-80217196	OK	1.04	1.23	0.18	0.999352	FALSE		C14orf2
						PPDPF	5.93	6.59	0.66	0.34	0.83	0.08	FALSE	FALSE	FALSE																BRSK1	chr19:55795533-55823903	OK	0.37	1.2	0.83	0.999522	FALSE		C15orf39	chr15:75494220-75504510	OK	4.69	4.35	-0.34	0.999352	FALSE		C14orf28
						PDCD4	2.66	3.32	0.66	0.21	1	0	FALSE	FALSE	FALSE																BRSK2	chr11:1411128-1483919	OK	2.55	2.51	-0.04	0.999522	FALSE		C15orf40	chr15:83654954-83680393	OK	4.49	4.56	0.07	0.999352	FALSE		C14orf37
						WTIP	2.05	2.71	0.66	0.01	1	0	FALSE	FALSE	FALSE																BRWD1	chr21:40557403-40685712	OK	3.73	3.32	-0.41	0.999522	FALSE		C15orf41	chr15:36871811-37110707	OK	3.03	3.02	-0.02	0.999352	FALSE		C14orf79
						CNN3	6.61	7.27	0.66	0.22	0.57	0.24	FALSE	FALSE	FALSE																BRWD3	chrX:79924986-80065233	OK	2.95	2.71	-0.24	0.999522	FALSE		C15orf48	chr15:45722726-45725647	OK	0.88	0.28	-0.59	0.999352	FALSE		C14orf80
						FLNA	7.18	7.84	0.66	0.19	0.64	0.2	FALSE	FALSE	FALSE																BSCL2	chr11:62457733-62494857	OK	1.02	1.19	0.17	0.999522	FALSE		C15orf52	chr15:40623652-40633168	OK	-1.67	-0.35	1.32	0.999352	FALSE		C14orf93
						DNASE1L2	-0.73	-0.07	0.66	0.58	1	0	FALSE	FALSE	FALSE																BSDC1	chr1:32830704-32860062	OK	4.36	4.4	0.04	0.999522	FALSE		C15orf57	chr15:40845297-40857252	OK	3.16	3.16	-0.01	0.999352	FALSE		C15orf27
						LTB4R2	0.29	0.95	0.66	0.2	1	0	FALSE	FALSE	FALSE																BSG	chr19:571276-583493	OK	8.58	8.86	0.28	0.999522	FALSE		C15orf59	chr15:74032140-74043816	OK	1.19	1.39	0.2	0.999352	FALSE		C15orf37
						LOC100499489	-2.6	-1.94	0.66	#DIV/0!	1	0	FALSE	0	0																BSN	chr3:49591921-49708982	OK	-1.86	-1.01	0.85	0.999522	FALSE		C15orf61	chr15:67493012-67819641	OK	3.51	3.22	-0.29	0.999352	FALSE		C15orf39
						LOC399744	-1.1	-0.44	0.66	#DIV/0!	1	0	FALSE	0	0																BSPRY	chr9:116111811-116133513	OK	-1.14	-3.14	-2	0.999522	FALSE		C15orf62	chr15:41060066-41106767	OK	0.61	0.2	-0.41	0.999352	FALSE		C15orf40
						SNED1	-2.43	-1.77	0.66	#DIV/0!	1	0	FALSE	0	0																BST1	chr4:15704572-15733796	OK	0.94	0.4	-0.54	0.999522	FALSE		C16orf13	chr16:684428-686347	OK	5.16	5.11	-0.05	0.999352	FALSE		C15orf41
						TMIE	-2.49	-1.83	0.66	#DIV/0!	1	0	FALSE	0	0																BST2	chr19:17513754-17516384	OK	6.55	7.26	0.71	0.999522	FALSE		C16orf45	chr16:15528324-15682116	OK	2.2	0.67	-1.53	0.999352	FALSE		C15orf48
						GATM	2.24	2.89	0.66	0.03	1	0	FALSE	FALSE	FALSE																BTAF1	chr10:93683735-93790080	OK	4.1	3.87	-0.23	0.999522	FALSE		C16orf46	chr16:81087101-81110872	OK	-0.36	-0.25	0.11	0.999352	FALSE		C15orf52
						CNR1	1.51	2.16	0.66	0.23	1	0	FALSE	FALSE	FALSE																BTBD1	chr15:83685180-83736167	OK	6.09	5.77	-0.32	0.999522	FALSE		C16orf52	chr16:22019455-22095972	OK	1.67	2.02	0.35	0.999352	FALSE		C15orf57
						MYCL1	1.53	2.19	0.66	0.04	1	0	FALSE	FALSE	FALSE																BTBD10	chr11:13409555-13484838	OK	3.61	3.35	-0.25	0.999522	FALSE		C16orf55	chr16:89710838-89736866	OK	2.17	2.88	0.71	0.999352	FALSE		C15orf59
						ZNF32-AS1	1.01	1.66	0.66	0.1	1	0	FALSE	FALSE	FALSE																BTBD11	chr12:107712196-108053419	OK	1.49	0.2	-1.29	0.999522	FALSE		C16orf58	chr16:31494438-31519706	OK	4.5	4.55	0.05	0.999352	FALSE		C15orf61
						ERBB2	0.54	1.2	0.65	0.41	1	0	FALSE	FALSE	FALSE																BTBD2	chr19:1985446-2015702	OK	4.63	5.26	0.63	0.999522	FALSE		C16orf59	chr16:2510114-2514964	OK	4.08	3.67	-0.41	0.999352	FALSE		C15orf62
						POLR2J3	0.17	0.82	0.65	0.42	1	0	FALSE	FALSE	FALSE																BTBD3	chr20:11871476-11907243	OK	4.29	3.57	-0.71	0.999522	FALSE		C16orf62	chr16:19566736-19712485	OK	3.97	4.06	0.09	0.999352	FALSE		C16orf13
						XK	2.54	3.19	0.65	0.1	1	0	FALSE	FALSE	FALSE																BTBD6	chr14:105675622-105864484	OK	5.05	4.94	-0.11	0.999522	FALSE		C16orf70	chr16:67143914-67184902	OK	3.73	3.7	-0.03	0.999352	FALSE		C16orf45
						PCBP4	4.18	4.83	0.65	0.22	0.97	0.02	FALSE	FALSE	FALSE																BTBD7	chr14:93703895-93799385	OK	3.51	3.48	-0.03	0.999522	FALSE		C16orf72	chr16:9185536-9213555	OK	3.88	3.78	-0.11	0.999352	FALSE		C16orf46
						PTPRK	2.56	3.21	0.65	0.17	0.99	0	FALSE	FALSE	FALSE																BTBD8	chr1:92545861-92613401	OK	-2.09	-2.2	-0.11	0.999522	FALSE		C16orf74	chr16:85741123-85784689	OK	1.49	1.88	0.39	0.999352	FALSE		C16orf52
						APH1B	2.84	3.49	0.65	0.13	1	0	FALSE	FALSE	FALSE																BTBD9	chr6:38136226-38607924	OK	0.59	0.76	0.17	0.999522	FALSE		C16orf80	chr16:58147496-58163296	OK	5.83	5.72	-0.1	0.999352	FALSE		C16orf55
						FBXO2	1.53	2.18	0.65	0.29	1	0	FALSE	FALSE	FALSE																BTD	chr3:15643254-15687325	OK	1.2	1.31	0.12	0.999522	FALSE		C16orf86	chr16:67700716-67702661	OK	0.62	0.67	0.05	0.999352	FALSE		C16orf58
						MBNL2	0.46	1.11	0.65	0.02	1	0	FALSE	FALSE	FALSE																BTF3	chr5:72794249-72801448	OK	9.6	9.39	-0.21	0.999522	FALSE		C16orf87	chr16:46835958-46865074	OK	3.94	3.96	0.01	0.999352	FALSE		C16orf59
						NBPF7	-0.11	0.54	0.65	0.38	1	0	FALSE	FALSE	FALSE																BTF3L4	chr1:52521856-52556388	OK	5.1	4.81	-0.29	0.999522	FALSE		C16orf88	chr16:19717673-19868859	OK	5.23	5.26	0.04	0.999352	FALSE		C16orf62
						EID3	-1.81	-1.15	0.65	0.88	1	0	FALSE	FALSE	0																BTG1	chr12:92378751-92539673	OK	2.95	2.5	-0.44	0.999522	FALSE		C16orf91	chr16:1469744-1470801	OK	4.12	4.16	0.03	0.999352	FALSE		C16orf70
						C11orf96	-2.8	-2.15	0.65	#DIV/0!	1	0	FALSE	0	0																BTG2	chr1:203274663-203278729	OK	4.14	4.56	0.42	0.999522	FALSE		C16orf93	chr16:30759619-30787628	OK	-0.16	0.09	0.25	0.999352	FALSE		C16orf72
						HOXA-AS4	-0.58	0.07	0.65	#DIV/0!	1	0	FALSE	0	0																BTG3	chr21:18965967-18985268	OK	4.84	4.82	-0.02	0.999522	FALSE		C16orf95	chr16:87336403-87351026	OK	1.36	1.87	0.51	0.999352	FALSE		C16orf74
						YY1P2	-2.75	-2.1	0.65	#DIV/0!	1	0	FALSE	0	0																BTN2A1	chr6:26458152-26482737	OK	3.56	3.6	0.05	0.999522	FALSE		C17orf100	chr17:6555058-6556617	OK	-0.19	-1.31	-1.12	0.999352	FALSE		C16orf80
						ZNRF2P1	-2.05	-1.4	0.65	#DIV/0!	1	0	FALSE	0	0																BTN2A2	chr6:26383323-26395100	OK	2.43	2.23	-0.19	0.999522	FALSE		C17orf103	chr17:21142183-21156578	OK	0.4	-0.19	-0.59	0.999352	FALSE		C16orf86
						ZNF132	-1.55	-0.89	0.65	1.39	1	0	FALSE	0	FALSE																BTN2A3P	chr6:26421618-26430816	OK	0.58	0.61	0.03	0.999522	FALSE		C17orf104	chr17:42733761-42753165	OK	3.17	2.84	-0.32	0.999352	FALSE		C16orf87
						SLC35G2	1.91	2.56	0.65	0.13	1	0	FALSE	FALSE	FALSE																BTN3A1	chr6:26402464-26415444	OK	0.18	0	-0.18	0.999522	FALSE		C17orf49	chr17:6915735-6922973	OK	4.85	4.61	-0.24	0.999352	FALSE		C16orf88
						MAGED1	7.08	7.73	0.65	0.02	0.73	0.14	FALSE	FALSE	FALSE																BTN3A2	chr6:26365397-26378548	OK	1.86	0.98	-0.88	0.999522	FALSE		C17orf51	chr17:21431570-21454941	OK	3	3.08	0.09	0.999352	FALSE		C16orf91
						FAM162B	-1.44	-0.79	0.65	0.35	1	0	FALSE	0	FALSE																BTN3A3	chr6:26440699-26453643	OK	1.16	0.06	-1.1	0.999522	FALSE		C17orf53	chr17:42219273-42239844	OK	2.39	2.38	-0.01	0.999352	FALSE		C16orf93
						SLC37A2	-1.15	-0.51	0.64	0.04	1	0	FALSE	FALSE	FALSE																BTNL9	chr5:180467224-180488523	OK	-1.53	-2.2	-0.67	0.999522	FALSE		C17orf58	chr17:65987216-65989765	OK	4.01	4.03	0.02	0.999352	FALSE		C16orf95
						SAMD4A	1.85	2.5	0.64	0.08	1	0	FALSE	FALSE	FALSE																BTRC	chr10:103113789-103317078	OK	2.93	2.76	-0.17	0.999522	FALSE		C17orf59	chr17:8091650-8093564	OK	1.91	1.75	-0.16	0.999352	FALSE		C17orf100
						UST	2.28	2.93	0.64	0.21	1	0	FALSE	FALSE	FALSE																BUB1	chr2:111395408-111435684	OK	5.92	5.96	0.05	0.999522	FALSE		C17orf61-PLSCR3,TMEM256	chr17:7284292-7307450	OK	-0.05	-6.85	-6.81	0.999352	FALSE		C17orf103
						ZMYM6NB	2.29	2.93	0.64	0.34	1	0	FALSE	FALSE	FALSE																BUB1B	chr15:40453209-40569688	OK	5.95	5.86	-0.09	0.999522	FALSE		C17orf62	chr17:80347085-80408707	OK	4.12	4.04	-0.08	0.999352	FALSE		C17orf104
						ARAP2	-0.94	-0.3	0.64	0.25	1	0	FALSE	FALSE	FALSE																BUB3	chr10:124913759-124924886	OK	7.24	7.17	-0.07	0.999522	FALSE		C17orf70	chr17:79506910-79519429	OK	3.04	3.01	-0.03	0.999352	FALSE		C17orf49
						CTSO	-0.74	-0.1	0.64	0.18	1	0	FALSE	FALSE	FALSE																BUD13	chr11:116618885-116643714	OK	4.28	3.89	-0.39	0.999522	FALSE		C17orf75	chr17:30655459-30669228	OK	3.44	3.3	-0.13	0.999352	FALSE		C17orf51
						CYBB	-0.97	-0.32	0.64	0.52	1	0	FALSE	FALSE	FALSE																BUD31	chr7:99006600-99063824	OK	5.64	5.34	-0.3	0.999522	FALSE		C17orf76-AS1	chr17:16342300-16395505	OK	9.52	9.51	-0.01	0.999352	FALSE		C17orf53
						GOLGA8T	0.55	1.19	0.64	0.19	1	0	FALSE	FALSE	FALSE																BVES	chr6:105544698-105585049	OK	-0.65	1.03	1.68	0.937509	FALSE		C17orf80	chr17:71228775-71258019	OK	4.3	4.47	0.18	0.999352	FALSE		C17orf58
						LOC100506123	-0.8	-0.16	0.64	0.6	1	0	FALSE	FALSE	FALSE																BYSL	chr6:41888964-41900784	OK	5.39	5.52	0.13	0.999522	FALSE		C17orf85	chr17:3710044-3749545	OK	3.52	3.5	-0.02	0.999352	FALSE		C17orf59
						SLC1A6	2.12	2.77	0.64	0.29	1	0	FALSE	FALSE	FALSE																BZRAP1-AS1	chr17:56378587-56494931	OK	-2.68	-2.2	0.48	0.999522	FALSE		C17orf89	chr17:79213110-79215098	OK	5.22	5.25	0.03	0.999352	FALSE		C17orf61-PLSCR3,TMEM256
						CBX3P2	-2.15	-1.51	0.64	#DIV/0!	1	0	FALSE	0	0																BZW1	chr2:201676268-201688569	OK	7.64	7.26	-0.37	0.999522	FALSE		C17orf96	chr17:36827958-36831187	OK	4.01	3.93	-0.08	0.999352	FALSE		C17orf62
						CEBPA-AS1	-1.2	-0.56	0.64	#DIV/0!	1	0	FALSE	0	0																BZW2	chr7:16685758-16746148	OK	6.65	6.58	-0.07	0.999522	FALSE		C17orf97	chr17:260117-264457	OK	3.03	2.69	-0.33	0.999352	FALSE		C17orf70
						IGLON5	-2.75	-2.12	0.64	#DIV/0!	1	0	FALSE	0	0																C10orf10	chr10:45455218-45490172	OK	0.33	-1.2	-1.53	0.999522	FALSE		C18orf21	chr18:33552587-33559250	OK	4.75	4.66	-0.09	0.999352	FALSE		C17orf75
						LOC646626	-1.53	-0.89	0.64	#DIV/0!	1	0	FALSE	0	0																C10orf111	chr10:15137383-15146256	OK	-1.78	-0.89	0.89	0.999522	FALSE		C18orf25	chr18:43753987-43846955	OK	3.45	3.52	0.07	0.999352	FALSE		C17orf76-AS1
						ROM1	-1.59	-0.95	0.64	#DIV/0!	1	0	FALSE	0	0																C10orf114	chr10:21783420-21786213	OK	0.54	2.26	1.72	0.999522	FALSE		C18orf32	chr18:47007547-47018935	OK	3.48	3.01	-0.47	0.999352	FALSE		C17orf80
						TUBA3D	-2.87	-2.23	0.64	#DIV/0!	1	0	FALSE	0	0																C10orf118	chr10:115881973-115934364	OK	1.7	1.3	-0.4	0.999522	FALSE		C18orf54	chr18:51885170-51908404	OK	1.83	2.22	0.39	0.999352	FALSE		C17orf85
						LRRC33	0.34	0.98	0.64	0.56	1	0	FALSE	FALSE	FALSE																C10orf12	chr10:98741040-98745585	OK	2.29	2.39	0.09	0.999522	FALSE		C18orf56	chr18:596997-712662	OK	2.7	3.01	0.31	0.999352	FALSE		C17orf89
						TMEM37	1.11	1.75	0.64	0.18	1	0	FALSE	FALSE	FALSE																C10orf137	chr10:127408083-127452712	OK	3.83	3.49	-0.34	0.999522	FALSE		C18orf8	chr18:21083433-21166581	OK	4.19	3.9	-0.29	0.999352	FALSE		C17orf96
						IL13RA1	3.45	4.09	0.64	0.14	1	0	FALSE	FALSE	FALSE																C10orf2	chr10:102747292-102754158	OK	4.48	4.74	0.26	0.999522	FALSE		C19orf10	chr19:4657556-4670415	OK	6.11	6.11	0	0.999352	FALSE		C17orf97
						LOC554206	-0.71	-0.07	0.64	0.43	1	0	FALSE	0	FALSE																C10orf25	chr10:45493145-45500777	OK	-1.53	-3.21	-1.68	0.999522	FALSE		C19orf12	chr19:30189792-30206696	OK	2.68	2.64	-0.04	0.999352	FALSE		C18orf21
						KRTCAP3	-1.15	-0.52	0.64	1.55	1	0	FALSE	FALSE	0																C10orf32	chr10:104613966-104661655	OK	2.49	2.33	-0.16	0.999522	FALSE		C19orf24	chr19:1275519-1279243	OK	5.14	4.85	-0.29	0.999352	FALSE		C18orf25
						C19orf71	0.05	0.69	0.63	0.49	1	0	FALSE	FALSE	FALSE																C10orf32-AS3MT	chr10:104613966-104661655	OK	-0.25	0.64	0.89	0.999522	FALSE		C19orf25	chr19:1450147-1479228	OK	3.75	3.76	0.01	0.999352	FALSE		C18orf32
						NR3C2	-0.48	0.16	0.63	0.36	1	0	FALSE	FALSE	FALSE																C10orf35	chr10:71390002-71393355	OK	3.7	3.65	-0.04	0.999522	FALSE		C19orf26	chr19:1229946-1237990	OK	1.32	0.92	-0.4	0.999352	FALSE		C18orf54
						OLIG2	1.06	1.7	0.63	0.3	1	0	FALSE	FALSE	FALSE																C10orf76	chr10:103605355-103815932	OK	3.34	3.35	0.02	0.999522	FALSE		C19orf40	chr19:33463147-33467960	OK	3.16	2.9	-0.26	0.999352	FALSE		C18orf56
						CDC42EP3	2.35	2.98	0.63	0.27	1	0	FALSE	FALSE	FALSE																C10orf88	chr10:124690418-124713919	OK	2.71	2.55	-0.16	0.999522	FALSE		C19orf43	chr19:12841453-12845529	OK	7.17	6.98	-0.19	0.999352	FALSE		C18orf8
						FAM179B	1.18	1.81	0.63	0.18	1	0	FALSE	FALSE	FALSE																C10orf95	chr10:104209573-104216050	OK	0.53	0.84	0.3	0.999522	FALSE		C19orf44	chr19:16607204-16653263	OK	1.45	1.39	-0.06	0.999352	FALSE		C19orf10
						GNG7	1.08	1.71	0.63	0.1	1	0	FALSE	FALSE	FALSE																C11orf1	chr11:111744779-111754797	OK	3.17	3.04	-0.13	0.999522	FALSE		C19orf47	chr19:40826966-40884390	OK	3.86	3.58	-0.28	0.999352	FALSE		C19orf12
						ICAM5	0.05	0.68	0.63	0.69	1	0	FALSE	FALSE	FALSE																C11orf24	chr11:68028802-68039469	OK	4.33	4.68	0.35	0.999522	FALSE		C19orf48	chr19:51300960-51307974	OK	6.88	6.84	-0.04	0.999352	FALSE		C19orf24
						TMEM91	-0.24	0.39	0.63	0.16	1	0	FALSE	FALSE	FALSE																C11orf30	chr11:76156068-76262589	OK	2.9	2.82	-0.09	0.999522	FALSE		C19orf52	chr19:11039423-11040916	OK	3.32	3.4	0.09	0.999352	FALSE		C19orf25
						B3GALT2	-2.37	-1.75	0.63	#DIV/0!	1	0	FALSE	0	0																C11orf31	chr11:57479994-57586652	OK	5.83	5.99	0.16	0.999522	FALSE		C19orf53	chr19:13885256-13889586	OK	6.13	6.2	0.07	0.999352	FALSE		C19orf26
						LOC389247	-2.89	-2.25	0.63	#DIV/0!	1	0	FALSE	0	0																C11orf35	chr11:537521-560779	OK	-0.83	-0.22	0.61	0.999522	FALSE		C19orf54	chr19:41223007-41255828	OK	4.35	4.02	-0.33	0.999352	FALSE		C19orf40
						PPIEL	-2.81	-2.18	0.63	#DIV/0!	1	0	FALSE	0	0																C11orf42	chr11:6226797-6232365	OK	-2.7	-2.32	0.38	0.999522	FALSE		C19orf55	chr19:36249043-36260077	OK	0.77	1.27	0.5	0.999352	FALSE		C19orf43
						SH2D7	-2.88	-2.25	0.63	#DIV/0!	1	0	FALSE	0	0																C11orf45	chr11:128761312-128787951	OK	-0.08	0.11	0.19	0.999522	FALSE		C19orf57	chr19:13993167-14016909	OK	0.72	0.8	0.08	0.999352	FALSE		C19orf44
						WWC2-AS2	-3.1	-2.47	0.63	#DIV/0!	1	0	FALSE	0	0																C11orf48	chr11:62430288-62441162	OK	5.61	5.43	-0.18	0.999522	FALSE		C19orf60	chr19:18699494-18703147	OK	2.76	1.75	-1.01	0.999352	FALSE		C19orf47
						ZNF385C	-2.28	-1.65	0.63	#DIV/0!	1	0	FALSE	0	0																C11orf49	chr11:46958250-47198676	OK	3.55	3.67	0.12	0.999522	FALSE		C19orf66	chr19:10196805-10213425	OK	1.12	0.24	-0.88	0.999352	FALSE		C19orf48
						HIST1H1E	-1.78	-1.15	0.63	1.46	1	0	FALSE	0	FALSE																C11orf54	chr11:93474792-93496247	OK	3.28	3.02	-0.26	0.999522	FALSE		C19orf70	chr19:5678432-5688534	OK	4.22	4.28	0.06	0.999352	FALSE		C19orf52
						PRRT1	-0.03	0.6	0.63	0.23	1	0	FALSE	FALSE	FALSE																C11orf57	chr11:111944967-111957522	OK	4.45	4.32	-0.13	0.999522	FALSE		C19orf71	chr19:3538262-3557571	OK	0.36	0.49	0.13	0.999352	FALSE		C19orf53
						ACBD7	2.36	2.98	0.63	0.08	1	0	FALSE	FALSE	FALSE																C11orf58	chr11:16760147-16779901	OK	6.12	5.91	-0.21	0.999522	FALSE		C19orf73	chr19:49617617-49622397	OK	0.51	-0.44	-0.96	0.999352	FALSE		C19orf54
						DOK3	1.35	1.98	0.63	0.29	1	0	FALSE	FALSE	FALSE																C11orf63	chr11:122753472-122830430	OK	1.28	0.91	-0.37	0.999522	FALSE		C1D	chr2:68269331-68290159	OK	4.64	4.43	-0.21	0.999352	FALSE		C19orf55
						FBXL17	1.89	2.51	0.63	0.17	1	0	FALSE	FALSE	FALSE																C11orf65	chr11:108253726-108338258	OK	0.21	-0.31	-0.52	0.999522	FALSE		C1GALT1	chr7:7222245-7288280	OK	1.87	1.71	-0.16	0.999352	FALSE		C19orf57
						FZD2	1.43	2.06	0.63	0.23	1	0	FALSE	FALSE	FALSE																C11orf68	chr11:65684282-65686531	OK	3.26	3.6	0.35	0.999522	FALSE		C1GALT1C1	chrX:119759528-119764005	OK	4.86	4.87	0.01	0.999352	FALSE		C19orf60
						P2RY11	0.74	1.37	0.63	0.17	1	0	FALSE	FALSE	FALSE																C11orf70	chr11:101918168-101955291	OK	-1.49	-2.27	-0.78	0.999522	FALSE		C1QBP	chr17:5289345-5342471	OK	8.63	8.58	-0.05	0.999352	FALSE		C19orf66
						CDH6	3.71	4.33	0.62	0.25	0.72	0.14	FALSE	FALSE	FALSE																C11orf71	chr11:114262169-114271272	OK	1.2	1.46	0.26	0.999522	FALSE		C1QL1	chr17:43037060-43045644	OK	1.94	1.94	0	0.999352	FALSE		C19orf70
						GOLIM4	4.63	5.25	0.62	0.11	0.95	0.02	FALSE	FALSE	FALSE																C11orf73	chr11:86013252-86056985	OK	5.47	5.17	-0.3	0.999522	FALSE		C1QL3	chr10:16478941-16564004	OK	-0.28	-0.73	-0.45	0.999352	FALSE		C19orf71
						HYLS1	2.6	3.22	0.62	0.03	1	0	FALSE	FALSE	FALSE																C11orf74	chr11:36613492-36680817	OK	3.97	3.36	-0.61	0.999522	FALSE		C1QL4	chr12:49726199-49730971	OK	2.21	2.37	0.16	0.999352	FALSE		C19orf73
						PAQR8	-0.58	0.05	0.62	0.24	1	0	FALSE	FALSE	FALSE																C11orf75	chr11:93211638-93276546	OK	3.32	3.27	-0.05	0.999522	FALSE		C1QTNF1	chr17:77015290-77045870	OK	-0.93	-0.54	0.39	0.999352	FALSE		C1D
						LOC642852	0.91	1.53	0.62	0.1	1	0	FALSE	FALSE	FALSE																C11orf80	chr11:66512206-66614003	OK	1.83	2.32	0.49	0.999522	FALSE		C1QTNF6	chr22:37576205-37584330	OK	-0.69	-0.24	0.45	0.999352	FALSE		C1GALT1
						MORN1	0.27	0.9	0.62	0.29	1	0	FALSE	FALSE	FALSE																C11orf82	chr11:82612736-82645699	OK	4.19	3.84	-0.35	0.999522	FALSE		C1QTNF9B	chr13:24304327-24471125	OK	-0.38	-0.24	0.13	0.999352	FALSE		C1GALT1C1
						VPS9D1	-0.63	-0.01	0.62	0.08	1	0	FALSE	FALSE	FALSE																C11orf83	chr11:62430288-62441162	OK	3.98	4.27	0.29	0.999522	FALSE		C1QTNF9B-AS1	chr13:24304327-24471125	OK	-1.44	-0.13	1.31	0.999352	FALSE		C1QBP
						LTBP4	2.35	2.97	0.62	0.54	0.84	0.08	FALSE	FALSE	FALSE																C11orf84	chr11:63580922-63595190	OK	5.74	5.93	0.19	0.999522	FALSE		C1R	chr12:7187514-7245043	OK	3.17	3.93	0.76	0.999352	FALSE		C1QL1
						DMPK	2.66	3.28	0.62	0.22	1	0	FALSE	FALSE	FALSE																C11orf95	chr11:63527363-63536113	OK	3.08	3.33	0.25	0.999522	FALSE		C1RL	chr12:7247145-7274447	OK	1.16	1.21	0.06	0.999352	FALSE		C1QL3
						HIST1H2AC	0.29	0.9	0.62	0.36	1	0	FALSE	FALSE	FALSE																C11orf96	chr11:43964105-43965433	OK	-2.8	-2.15	0.65	0.999522	FALSE		C1RL-AS1	chr12:7247145-7274447	OK	0.14	0.24	0.1	0.999352	FALSE		C1QL4
						DMC1	-1.62	-1	0.62	#DIV/0!	1	0	FALSE	0	0																C12orf10	chr12:53693469-53700965	OK	5.41	5.39	-0.03	0.999522	FALSE		C1orf109	chr1:38147241-38156192	OK	4.52	4.55	0.02	0.999352	FALSE		C1QTNF1
						ETV2	-2.5	-1.87	0.62	#DIV/0!	1	0	FALSE	0	0																C12orf23	chr12:107349543-107367813	OK	3.66	3.98	0.32	0.999522	FALSE		C1orf112	chr1:169764549-169863100	OK	3.73	3.52	-0.21	0.999352	FALSE		C1QTNF6
						LRRC16B	-2.24	-1.62	0.62	#DIV/0!	1	0	FALSE	0	0																C12orf29	chr12:88429267-88535993	OK	3.79	3.34	-0.45	0.999522	FALSE		C1orf115	chr1:220863627-220872499	OK	3.37	2.84	-0.52	0.999352	FALSE		C1QTNF9
						MYLK2	-1.8	-1.19	0.62	#DIV/0!	1	0	FALSE	0	0																C12orf4	chr12:4596900-4647637	OK	3.5	3.22	-0.28	0.999522	FALSE		C1orf122	chr1:38268613-38275126	OK	4.26	4.26	0	0.999352	FALSE		C1QTNF9B
						PIWIL4	-2.01	-1.39	0.62	#DIV/0!	1	0	FALSE	0	0																C12orf43	chr12:121440847-121454300	OK	3.88	3.81	-0.06	0.999522	FALSE		C1orf123	chr1:53662100-53686289	OK	4.52	4.63	0.11	0.999352	FALSE		C1QTNF9B-AS1
						TBX19	-1.82	-1.2	0.62	#DIV/0!	1	0	FALSE	0	0																C12orf44	chr12:52463757-52471279	OK	4.75	4.74	-0.01	0.999522	FALSE		C1orf131	chr1:231359508-231413719	OK	4.69	4.49	-0.2	0.999352	FALSE		C1R
						HIST2H2BE	-0.15	0.47	0.62	0.11	1	0	FALSE	FALSE	FALSE																C12orf45	chr12:105380097-105388505	OK	4.74	4.62	-0.12	0.999522	FALSE		C1orf151-NBL1	chr1:19923470-19984949	OK	3.85	3.96	0.1	0.999352	FALSE		C1RL
						PSMG3-AS1	0.26	0.88	0.62	0.09	1	0	FALSE	FALSE	FALSE																C12orf49	chr12:117153595-117175843	OK	4.71	4.53	-0.17	0.999522	FALSE		C1orf159	chr1:1017197-1051736	OK	2.54	2.27	-0.28	0.999352	FALSE		C1RL-AS1
						C21orf67	0.2	0.81	0.62	0.18	1	0	FALSE	FALSE	FALSE																C12orf5	chr12:4430358-4469190	OK	2.39	2.1	-0.29	0.999522	FALSE		C1orf174	chr1:3805696-3816857	OK	4.21	4.4	0.18	0.999352	FALSE		C1orf109
						NEIL1	1.51	2.13	0.62	0.25	1	0	FALSE	FALSE	FALSE																C12orf52	chr12:113623554-113630119	OK	4.18	4.53	0.34	0.999522	FALSE		C1orf192	chr1:161284165-161337673	OK	2.34	1.78	-0.55	0.999352	FALSE		C1orf112
						UBALD1	2.66	3.27	0.62	0.25	1	0	FALSE	FALSE	FALSE																C12orf57	chr12:7053202-7055165	OK	7.03	7.34	0.31	0.999522	FALSE		C1orf198	chr1:230972864-231005335	OK	3.87	3.96	0.09	0.999352	FALSE		C1orf115
						FLJ43663	-0.36	0.24	0.61	0.34	1	0	FALSE	FALSE	FALSE																C12orf60	chr12:14956505-14976791	OK	1.43	0.97	-0.46	0.999522	FALSE		C1orf21	chr1:184356149-184598155	OK	2.05	1.67	-0.38	0.999352	FALSE		C1orf122
						KIAA1984-AS1	-0.73	-0.11	0.61	0.39	1	0	FALSE	FALSE	FALSE																C12orf61	chr12:62995530-62997214	OK	-2.18	-2.72	-0.54	0.999522	FALSE		C1orf213	chr1:23685940-23698330	OK	1.34	2.01	0.67	0.999352	FALSE		C1orf123
						ZCCHC24	0.57	1.18	0.61	0.07	1	0	FALSE	FALSE	FALSE																C12orf65	chr12:123717843-123742506	OK	4.3	4.16	-0.14	0.999522	FALSE		C1orf216	chr1:36179476-36184790	OK	3.58	3.77	0.18	0.999352	FALSE		C1orf131
						NUP210	5.36	5.97	0.61	0.02	0.88	0.06	FALSE	FALSE	FALSE																C12orf66	chr12:64586418-64616076	OK	2.27	2.2	-0.07	0.999522	FALSE		C1orf220	chr1:178511930-178518024	OK	-0.02	1.16	1.18	0.999352	FALSE		C1orf151-NBL1
						FN1	2.66	3.27	0.61	0.17	0.94	0.03	FALSE	FALSE	FALSE																C12orf68	chr12:48577365-48579709	OK	-0.41	-0.07	0.34	0.999522	FALSE		C1orf226	chr1:162348695-162356608	OK	0.66	0.28	-0.38	0.999352	FALSE		C1orf159
						CPEB1	1.16	1.77	0.61	0.15	1	0	FALSE	FALSE	FALSE																C12orf73	chr12:104343980-104350993	OK	2.99	2.88	-0.11	0.999522	FALSE		C1orf233	chr1:1533387-1535476	OK	1.41	0.61	-0.8	0.999352	FALSE		C1orf174
						LOC100129917	1.84	2.45	0.61	0.12	1	0	FALSE	FALSE	FALSE																C12orf75	chr12:105724413-105765296	OK	6.1	5.87	-0.23	0.999522	FALSE		C1orf27	chr1:185703682-186446655	OK	2.84	2.92	0.08	0.999352	FALSE		C1orf192
						SH2B2	-0.39	0.22	0.61	0.5	1	0	FALSE	FALSE	FALSE																C12orf76	chr12:110478982-110505500	OK	0.59	0.61	0.02	0.999522	FALSE		C1orf35	chr1:228288427-228291022	OK	4.06	4.01	-0.05	0.999352	FALSE		C1orf198
						THAP7-AS1	-0.11	0.5	0.61	0.41	1	0	FALSE	FALSE	FALSE																C14orf1	chr14:76117232-76127538	OK	4.91	4.85	-0.06	0.999522	FALSE		C1orf43	chr1:154179182-154243329	OK	7.22	7.09	-0.13	0.999352	FALSE		C1orf21
						ZHX2	1.58	2.19	0.61	0.23	1	0	FALSE	FALSE	FALSE																C14orf101	chr14:57046510-57116232	OK	2.31	2.27	-0.04	0.999522	FALSE		C1orf50	chr1:43232915-43241413	OK	2.96	3.52	0.56	0.999352	FALSE		C1orf213
						ADAMTS7	0.55	1.16	0.61	0.41	1	0	FALSE	FALSE	FALSE																C14orf119	chr14:23527773-23569665	OK	4.28	3.99	-0.29	0.999522	FALSE		C1orf52	chr1:85715636-85725355	OK	3.6	3.72	0.12	0.999352	FALSE		C1orf216
						ARSG	0.53	1.14	0.61	0.11	1	0	FALSE	FALSE	FALSE																C14orf132	chr14:96505660-96560226	OK	2.31	1.41	-0.9	0.999522	FALSE		C1orf53	chr1:197871681-197876497	OK	1.46	1.04	-0.41	0.999352	FALSE		C1orf220
						CNTNAP1	1.63	2.24	0.61	0.05	1	0	FALSE	FALSE	FALSE																C14orf142	chr14:93669236-93695561	OK	4.41	4.02	-0.39	0.999522	FALSE		C1orf56	chr1:151020258-151032125	OK	0.98	0.91	-0.06	0.999352	FALSE		C1orf226
						CPNE8	2.25	2.86	0.61	0.31	1	0	FALSE	FALSE	FALSE																C14orf159	chr14:91580356-91691703	OK	3.55	3.16	-0.4	0.999522	FALSE		C1orf61	chr1:156374054-156399184	OK	0.1	-10	-10.1	0.179886	FALSE		C1orf233
						LOC100507373	0.28	0.89	0.61	0.12	1	0	FALSE	FALSE	FALSE																C14orf166	chr14:52456227-52471420	OK	8.09	7.83	-0.26	0.999522	FALSE		C1orf63	chr1:25568739-25573985	OK	3.55	4.04	0.5	0.999352	FALSE		C1orf27
						THSD7A	-1.09	-0.49	0.61	0.52	1	0	FALSE	FALSE	0																C14orf169	chr14:73945188-74025651	OK	3.89	3.79	-0.1	0.999522	FALSE		C1orf74	chr1:209929393-209957890	OK	1.09	0.97	-0.12	0.999352	FALSE		C1orf35
						LOC100130093	-1.38	-0.77	0.61	#DIV/0!	1	0	FALSE	0	0																C14orf178	chr14:78183943-78236085	OK	-3.82	-0.91	2.91	0.999522	FALSE		C1orf85	chr1:156262477-156265480	OK	-0.55	-1.77	-1.22	0.999352	FALSE		C1orf43
						LOC100286793	-2.78	-2.17	0.61	#DIV/0!	1	0	FALSE	0	0																C14orf2	chr14:104378624-104387903	OK	7.9	7.56	-0.33	0.999522	FALSE		C1orf86	chr1:1981908-2144159	OK	4.68	4.62	-0.06	0.999352	FALSE		C1orf50
						MAK	-2.46	-1.85	0.61	#DIV/0!	1	0	FALSE	0	0																C14orf28	chr14:45366506-45376460	OK	-0.79	-0.49	0.29	0.999522	FALSE		C20orf111	chr20:42824580-42839546	OK	3.77	3.76	0	0.999352	FALSE		C1orf52
						OBSCN	-2.51	-1.9	0.61	#DIV/0!	1	0	FALSE	0	0																C14orf37	chr14:58470807-58618847	OK	2.4	2.36	-0.04	0.999522	FALSE		C20orf112	chr20:31030861-31172875	OK	1.12	1.57	0.45	0.999352	FALSE		C1orf53
						OSBPL5	0.24	0.84	0.61	0.1	1	0	FALSE	FALSE	FALSE																C14orf79	chr14:105452615-105461855	OK	0.7	1.02	0.32	0.999522	FALSE		C20orf194	chr20:3229947-3388309	OK	0.91	1.18	0.27	0.999352	FALSE		C1orf56
						TRIM39-RPP21	-0.5	0.1	0.61	0.52	1	0	FALSE	FALSE	FALSE																C14orf80	chr14:105956191-105965585	OK	2.52	3.45	0.93	0.999522	FALSE		C20orf196	chr20:5731042-5844559	OK	0.78	0.77	-0.01	0.999352	FALSE		C1orf63
						HMGA2	4.12	4.73	0.61	0.25	0.82	0.09	FALSE	FALSE	FALSE																C14orf93	chr14:23456109-23479360	OK	1.26	1.5	0.24	0.999522	FALSE		C20orf24	chr20:35201875-35274619	OK	6.34	6.23	-0.11	0.999352	FALSE		C1orf74
						CP	-0.23	0.38	0.6	0.18	1	0	FALSE	FALSE	FALSE																C15orf27	chr15:76352298-76497304	OK	-0.15	-0.61	-0.45	0.999522	FALSE		C20orf27	chr20:3734145-3749035	OK	5.94	5.73	-0.21	0.999352	FALSE		C1orf86
						GATSL3	0.74	1.35	0.6	0.15	1	0	FALSE	FALSE	FALSE																C15orf37	chr15:80135888-80217196	OK	1.44	2.05	0.61	0.999522	FALSE		C20orf96	chr20:251503-271419	OK	2.35	2.36	0.01	0.999352	FALSE		C20orf111
						OSBPL10	1.92	2.52	0.6	0.1	1	0	FALSE	FALSE	FALSE																C15orf39	chr15:75494220-75504510	OK	4.46	4.78	0.32	0.999522	FALSE		C21orf119	chr21:33765441-33766266	OK	2.16	1.99	-0.17	0.999352	FALSE		C20orf112
						MST1P2	-1.57	-0.97	0.6	1.77	1	0	FALSE	FALSE	0																C15orf40	chr15:83654954-83680393	OK	4.39	4.41	0.02	0.999522	FALSE		C21orf2	chr21:45748826-45759285	OK	1.93	2.07	0.13	0.999352	FALSE		C20orf194
						ITM2C	6.34	6.94	0.6	0.19	0.89	0.05	FALSE	FALSE	FALSE																C15orf41	chr15:36871811-37110707	OK	2.8	2.67	-0.13	0.999522	FALSE		C21orf33	chr21:45553493-45565605	OK	5.98	5.97	-0.02	0.999352	FALSE		C20orf196
						SALL1	3.03	3.63	0.6	0.17	0.95	0.02	FALSE	FALSE	FALSE																C15orf48	chr15:45722726-45725647	OK	-0.53	-1.92	-1.39	0.999522	FALSE		C21orf58	chr21:47721046-47743785	OK	2.18	2.96	0.78	0.999352	FALSE		C20orf24
						ARMC9	2.67	3.26	0.6	0.11	1	0	FALSE	FALSE	FALSE																C15orf52	chr15:40623652-40633168	OK	-1.74	-0.55	1.19	0.999522	FALSE		C21orf59	chr21:33973983-33984918	OK	5.39	5.4	0	0.999352	FALSE		C20orf27
						LY6G5B	2.89	3.49	0.6	0.28	1	0	FALSE	FALSE	FALSE																C15orf57	chr15:40845297-40857252	OK	3.26	3.06	-0.2	0.999522	FALSE		C21orf67	chr21:46353198-46359828	OK	-0.02	0.69	0.71	0.999352	FALSE		C20orf96
						NEK6	3.97	4.57	0.6	0.11	1	0	FALSE	FALSE	FALSE																C15orf59	chr15:74032140-74043816	OK	1.55	1.72	0.17	0.999522	FALSE		C21orf91	chr21:19149720-19191703	OK	2.83	2.95	0.12	0.999352	FALSE		C21orf119
						DSCR9	-2.01	-1.41	0.6	#DIV/0!	1	0	FALSE	0	0																C15orf61	chr15:67493012-67819641	OK	3.67	3.65	-0.02	0.999522	FALSE		C22orf23	chr22:38339056-38365319	OK	1.14	1.46	0.32	0.999352	FALSE		C21orf2
						FOSL2	1.7	1.71	0.6	#DIV/0!	1	0	FALSE	0	0																C15orf62	chr15:41060066-41106767	OK	-0.13	-0.04	0.09	0.999522	FALSE		C22orf26	chr22:46446338-46454402	OK	-0.26	-0.67	-0.41	0.999352	FALSE		C21orf33
						PTENP1	-1.9	-1.3	0.6	#DIV/0!	1	0	FALSE	0	0																C16orf13	chr16:684428-686347	OK	5.28	5.81	0.53	0.999522	FALSE		C22orf28	chr22:32783561-32808274	OK	6.26	6.34	0.07	0.999352	FALSE		C21orf58
						TRPM3	2.95	3.55	0.6	0.09	1	0	FALSE	FALSE	FALSE																C16orf3	chr16:90089007-90114191	OK	-3.64	-2.21	1.42	0.999522	FALSE		C22orf29	chr22:19775933-19842462	OK	2.63	2.76	0.13	0.999352	FALSE		C21orf59
						ZBTB46	-0.42	0.18	0.6	0.11	1	0	FALSE	FALSE	FALSE																C16orf45	chr16:15528324-15682116	OK	1.79	0.68	-1.11	0.999522	FALSE		C22orf32	chr22:42475694-42480288	OK	4.05	3.95	-0.1	0.999352	FALSE		C21orf67
						LOC100144603	-0.03	0.57	0.6	0.01	1	0	FALSE	FALSE	0																C16orf46	chr16:81087101-81110872	OK	-0.86	-0.09	0.77	0.999522	FALSE		C22orf39	chr22:19428409-19435755	OK	3.91	3.83	-0.07	0.999352	FALSE		C21orf91
						CYBA	5.08	5.67	0.59	0.25	1	0	FALSE	FALSE	FALSE																C16orf52	chr16:22019455-22095972	OK	1.93	1.72	-0.21	0.999522	FALSE		C22orf46	chr22:42086546-42094140	OK	2.64	2.83	0.19	0.999352	FALSE		C22orf23
						EPHB3	1.23	1.82	0.59	0.12	1	0	FALSE	FALSE	FALSE																C16orf55	chr16:89710838-89736866	OK	2.47	2.68	0.2	0.999522	FALSE		C2CD2	chr21:43305218-43373999	OK	2.98	3.17	0.19	0.999352	FALSE		C22orf26
						FZD4	1.54	2.13	0.59	0.13	1	0	FALSE	FALSE	FALSE																C16orf58	chr16:31494438-31519706	OK	4.15	4.48	0.33	0.999522	FALSE		C2CD2L	chr11:118978092-118987827	OK	2	2.26	0.26	0.999352	FALSE		C22orf28
						TENM4	-0.16	0.43	0.59	0.31	1	0	FALSE	FALSE	FALSE																C16orf59	chr16:2510114-2514964	OK	4	4.49	0.5	0.999522	FALSE		C2CD3	chr11:73745479-73882064	OK	2.52	2.35	-0.18	0.999352	FALSE		C22orf29
						WWC2	3.28	3.87	0.59	0.12	0.93	0.03	FALSE	FALSE	FALSE																C16orf62	chr16:19566736-19712485	OK	3.65	3.75	0.09	0.999522	FALSE		C2CD4C	chr19:405442-409170	OK	2.38	2.22	-0.16	0.999352	FALSE		C22orf32
						HNF4G	-0.43	0.17	0.59	0.27	1	0	FALSE	FALSE	FALSE																C16orf70	chr16:67143914-67184902	OK	3.63	3.49	-0.13	0.999522	FALSE		C2CD5	chr12:22601517-22697452	OK	4.02	3.86	-0.16	0.999352	FALSE		C22orf39
						LHPP	-0.23	0.36	0.59	0.32	1	0	FALSE	FALSE	FALSE																C16orf71	chr16:4746510-4799397	OK	-2	-2.06	-0.06	0.999522	FALSE		C2orf15	chr2:99613723-99771187	OK	0.76	0.1	-0.65	0.999352	FALSE		C22orf43
						MAML3	-0.35	0.24	0.59	0.03	1	0	FALSE	FALSE	FALSE																C16orf72	chr16:9185536-9213555	OK	3.83	3.77	-0.06	0.999522	FALSE		C2orf27A	chr2:132480063-132524977	OK	-1.59	-0.2	1.38	0.999352	FALSE		C22orf46
						ME1	4.22	4.81	0.59	0.17	0.98	0.01	FALSE	FALSE	FALSE																C16orf74	chr16:85741123-85784689	OK	1.52	1.98	0.46	0.999522	FALSE		C2orf42	chr2:70377016-70418151	OK	1.9	1.94	0.04	0.999352	FALSE		C2CD2
						ACTR3C	1.46	2.05	0.59	0.14	1	0	0	FALSE	FALSE																C16orf80	chr16:58147496-58163296	OK	5.89	5.73	-0.17	0.999522	FALSE		C2orf43	chr2:20884817-21022827	OK	3.87	3.88	0.01	0.999352	FALSE		C2CD2L
						ACSF2	1.46	2.05	0.59	0.12	1	0	FALSE	FALSE	FALSE																C16orf86	chr16:67700716-67702661	OK	0.52	0.81	0.28	0.999522	FALSE		C2orf44	chr2:24252205-24270296	OK	3.97	3.99	0.01	0.999352	FALSE		C2CD3
						BAIAP2-AS1	0.96	1.55	0.59	0.13	1	0	FALSE	FALSE	FALSE																C16orf87	chr16:46835958-46865074	OK	4.26	3.84	-0.42	0.999522	FALSE		C2orf47	chr2:200793633-200828847	OK	4.36	4.05	-0.31	0.999352	FALSE		C2CD4C
						ITGB1BP2	-0.44	0.15	0.59	0.95	1	0	FALSE	FALSE	FALSE																C16orf88	chr16:19717673-19868859	OK	5.26	5.1	-0.16	0.999522	FALSE		C2orf48	chr2:10281980-10350942	OK	0.55	0.82	0.27	0.999352	FALSE		C2CD5
						LOC338799	2.14	2.73	0.59	0.29	1	0	FALSE	FALSE	FALSE																C16orf91	chr16:1469744-1470801	OK	4.33	4.53	0.2	0.999522	FALSE		C2orf49	chr2:105954012-105961984	OK	4.34	4.12	-0.22	0.999352	FALSE		C2orf15
						NFKB2	3.26	3.85	0.59	0.11	1	0	FALSE	FALSE	FALSE																C16orf93	chr16:30759619-30787628	OK	-0.03	0.65	0.68	0.999522	FALSE		C2orf68	chr2:85829964-85876407	OK	2.88	2.92	0.05	0.999352	FALSE		C2orf42
						PPFIBP2	2.35	2.94	0.59	0.04	1	0	FALSE	FALSE	FALSE																C16orf95	chr16:87336403-87351026	OK	1.56	1.8	0.24	0.999522	FALSE		C2orf69	chr2:200775978-200792996	OK	2.79	2.79	0	0.999352	FALSE		C2orf43
						PRX	-0.62	-0.03	0.59	0.1	1	0	FALSE	FALSE	FALSE																C17orf100	chr17:6555058-6556617	OK	-0.57	-0.41	0.17	0.999522	FALSE		C2orf72	chr2:231902280-231914427	OK	1.19	0.96	-0.23	0.999352	FALSE		C2orf44
						TNFAIP8L1	1.63	2.22	0.59	0.23	1	0	FALSE	FALSE	FALSE																C17orf103	chr17:21142183-21156578	OK	0.51	0.69	0.18	0.999522	FALSE		C2orf76	chr2:120060019-120124258	OK	1.84	1.05	-0.79	0.999352	FALSE		C2orf47
						RGAG1	-2.65	-2.06	0.59	#DIV/0!	1	0	FALSE	0	0																C17orf104	chr17:42733761-42753165	OK	2.82	2.48	-0.34	0.999522	FALSE		C2orf88	chr2:191002485-191068210	OK	0.08	0.65	0.57	0.999352	FALSE		C2orf48
						SHANK1	-2.76	-2.17	0.59	#DIV/0!	1	0	FALSE	0	0																C17orf49	chr17:6915735-6922973	OK	4.52	4.29	-0.23	0.999522	FALSE		C3orf17	chr3:112721291-112738555	OK	4.22	4.35	0.14	0.999352	FALSE		C2orf49
						TMEM238	-0.9	-0.31	0.59	#DIV/0!	1	0	FALSE	0	0																C17orf51	chr17:21431570-21454941	OK	2.74	2.98	0.24	0.999522	FALSE		C3orf33	chr3:155480400-155524055	OK	1.59	1.95	0.36	0.999352	FALSE		C2orf68
						VWA7	-1.74	-1.15	0.59	#DIV/0!	1	0	FALSE	0	0																C17orf53	chr17:42219273-42239844	OK	2.6	2.52	-0.08	0.999522	FALSE		C3orf37	chr3:128997683-129024135	OK	5.35	5.33	-0.03	0.999352	FALSE		C2orf69
						ENDOV	1.29	1.88	0.59	0.31	1	0	FALSE	FALSE	FALSE																C17orf58	chr17:65987216-65989765	OK	3.9	3.68	-0.22	0.999522	FALSE		C3orf38	chr3:88101099-88207115	OK	3.49	3.71	0.22	0.999352	FALSE		C2orf72
						LYRM1	2.95	3.54	0.59	0.23	1	0	FALSE	FALSE	FALSE																C17orf59	chr17:8091650-8093564	OK	1.86	2.34	0.47	0.999522	FALSE		C3orf52	chr3:111805181-111837073	OK	2.19	2.33	0.15	0.999352	FALSE		C2orf76
						RHPN1	-0.85	-0.27	0.59	0.51	1	0	FALSE	FALSE	FALSE																C17orf61-PLSCR3,TMEM256	chr17:7284292-7307450	OK	2.22	1.91	-0.31	0.999522	FALSE		C3orf58	chr3:143690639-143711210	OK	3.81	4.32	0.51	0.999352	FALSE		C2orf88
						GABBR1	1.61	2.19	0.59	0.16	1	0	FALSE	FALSE	FALSE																C17orf62	chr17:80347085-80408707	OK	4.12	4.3	0.18	0.999522	FALSE		C3orf62	chr3:49306029-49314508	OK	1.43	1.51	0.08	0.999352	FALSE		C3orf17
						UBE2Q2P1	0.19	0.78	0.59	0.13	1	0	FALSE	FALSE	FALSE																C17orf67	chr17:54869273-54911256	OK	-1.26	0.06	1.32	0.999522	FALSE		C3orf67	chr3:58727736-59035715	OK	0.64	0.95	0.31	0.999352	FALSE		C3orf33
						MAGED2	6.14	6.72	0.58	0.08	0.93	0.03	FALSE	FALSE	FALSE																C17orf70	chr17:79506910-79519429	OK	3.05	3.53	0.48	0.999522	FALSE		C3orf70	chr3:184795837-184870802	OK	-0.36	-0.45	-0.09	0.999352	FALSE		C3orf37
						ADAMTS17	-0.81	-0.22	0.58	0.1	1	0	FALSE	FALSE	FALSE																C17orf75	chr17:30655459-30669228	OK	3.36	3.01	-0.35	0.999522	FALSE		C4orf21	chr4:113460488-113578748	OK	2.8	2.97	0.17	0.999352	FALSE		C3orf38
						ANKRD18A	1.57	2.15	0.58	0.28	1	0	FALSE	FALSE	FALSE																C17orf76-AS1	chr17:16342300-16395505	OK	9.58	9.4	-0.18	0.999522	FALSE		C4orf27	chr4:170650618-170679093	OK	5.26	5.12	-0.14	0.999352	FALSE		C3orf52
						DNHD1	-0.25	0.33	0.58	0.23	1	0	FALSE	FALSE	FALSE																C17orf80	chr17:71228775-71258019	OK	4.22	4.1	-0.11	0.999522	FALSE		C4orf29	chr4:128838959-128952455	OK	2.29	2.34	0.05	0.999352	FALSE		C3orf58
						LXN	2.36	2.94	0.58	0.17	1	0	FALSE	FALSE	FALSE																C17orf85	chr17:3710044-3749545	OK	3.57	3.41	-0.16	0.999522	FALSE		C4orf3	chr4:120217573-120225600	OK	4.33	4.1	-0.23	0.999352	FALSE		C3orf62
						NKX3-2	1.42	2.01	0.58	0.09	1	0	FALSE	FALSE	FALSE																C17orf89	chr17:79213110-79215098	OK	5.66	5.86	0.2	0.999522	FALSE		C4orf32	chr4:113066552-113110237	OK	1.86	1.38	-0.48	0.999352	FALSE		C3orf67
						TLN2	1.72	2.3	0.58	0.07	1	0	FALSE	FALSE	FALSE																C17orf96	chr17:36827958-36831187	OK	3.7	3.93	0.24	0.999522	FALSE		C4orf33	chr4:130014828-130033843	OK	3.19	3.17	-0.02	0.999352	FALSE		C3orf70
						MNT	2.1	2.68	0.58	0.3	1	0	FALSE	FALSE	FALSE																C17orf97	chr17:260117-264457	OK	2.79	2.84	0.05	0.999522	FALSE		C4orf46	chr4:159587830-159593202	OK	3.77	3.26	-0.51	0.999352	FALSE		C4orf21
						CSRNP1	0.06	0.64	0.58	0.19	1	0	FALSE	FALSE	FALSE																C18orf21	chr18:33552587-33559250	OK	4.53	4.24	-0.29	0.999522	FALSE		C4orf48	chr4:2043719-2045697	OK	2.55	1.89	-0.66	0.999352	FALSE		C4orf27
						FOXC1	2.15	2.73	0.58	0.05	1	0	FALSE	FALSE	FALSE																C18orf25	chr18:43753987-43846955	OK	3.47	3.54	0.07	0.999522	FALSE		C4orf52	chr4:25915813-25931501	OK	5.14	5.23	0.1	0.999352	FALSE		C4orf29
						IRF9	1.94	2.51	0.58	0.18	1	0	FALSE	FALSE	FALSE																C18orf32	chr18:47007547-47018935	OK	4.06	3.25	-0.82	0.999522	FALSE		C5orf15	chr5:133291197-133304406	OK	5.13	5.17	0.04	0.999352	FALSE		C4orf3
						KCNG3	0.99	1.56	0.58	0.24	1	0	FALSE	FALSE	FALSE																C18orf54	chr18:51885170-51908404	OK	2.25	2.18	-0.07	0.999522	FALSE		C5orf22	chr5:31532372-31555165	OK	4.02	3.91	-0.11	0.999352	FALSE		C4orf32
						LOC255167	-0.55	0.03	0.58	0.12	1	0	FALSE	FALSE	FALSE																C18orf56	chr18:596997-712662	OK	2.34	3.12	0.78	0.999522	FALSE		C5orf24	chr5:134181369-134195425	OK	3.67	3.51	-0.16	0.999352	FALSE		C4orf33
						PPT2-EGFL8	0.07	0.65	0.58	0.25	1	0	FALSE	FALSE	FALSE																C18orf8	chr18:21083433-21166581	OK	4.17	3.92	-0.24	0.999522	FALSE		C5orf28	chr5:43444353-43483992	OK	1.76	1.8	0.04	0.999352	FALSE		C4orf46
						ZNF660	0.51	1.09	0.58	0.1	1	0	FALSE	FALSE	FALSE																C19orf10	chr19:4657556-4670415	OK	6.24	6.13	-0.1	0.999522	FALSE		C5orf30	chr5:102594441-102614361	OK	2.71	2.89	0.18	0.999352	FALSE		C4orf48
						GABRD	-2.32	-1.74	0.58	#DIV/0!	1	0	FALSE	0	0																C19orf12	chr19:30189792-30206696	OK	2.52	2.62	0.1	0.999522	FALSE		C5orf34	chr5:43486802-43515273	OK	3.11	3.06	-0.06	0.999352	FALSE		C4orf52
						ICOSLG	-0.74	-0.16	0.58	#DIV/0!	1	0	FALSE	0	0																C19orf24	chr19:1275519-1279243	OK	4.98	5.26	0.28	0.999522	FALSE		C5orf38	chr5:2752261-2755511	OK	0.18	0.34	0.16	0.999352	FALSE		C5orf15
						PARP10	-1.38	-0.79	0.58	#DIV/0!	1	0	FALSE	0	0																C19orf25	chr19:1450147-1479228	OK	3.78	4.28	0.5	0.999522	FALSE		C5orf42	chr5:37106329-37249530	OK	0.93	1.46	0.53	0.999352	FALSE		C5orf22
						TENC1	-2.52	-1.94	0.58	#DIV/0!	1	0	FALSE	0	0																C19orf26	chr19:1229946-1237990	OK	0.6	1.4	0.81	0.999522	FALSE		C5orf45	chr5:179224597-179285840	OK	3.41	3.56	0.14	0.999352	FALSE		C5orf24
						ZNF177	-1.06	-0.48	0.58	#DIV/0!	1	0	FALSE	0	0																C19orf40	chr19:33463147-33467960	OK	3.02	2.64	-0.39	0.999522	FALSE		C5orf51	chr5:41904469-41921738	OK	4.14	4.02	-0.12	0.999352	FALSE		C5orf28
						LGALSL	4.94	5.52	0.58	0.27	0.77	0.12	FALSE	FALSE	FALSE																C19orf43	chr19:12841453-12845529	OK	7.27	7.52	0.26	0.999522	FALSE		C5orf54	chr5:159820154-159827060	OK	2.18	1.89	-0.29	0.999352	FALSE		C5orf30
						IL17RB	3.12	3.7	0.58	0.14	1	0	FALSE	FALSE	FALSE																C19orf44	chr19:16607204-16653263	OK	0.78	1	0.22	0.999522	FALSE		C5orf55	chr5:441642-443258	OK	0.89	0.95	0.07	0.999352	FALSE		C5orf34
						MEF2BNB-MEF2B	0.08	0.65	0.58	0.09	1	0	FALSE	FALSE	FALSE																C19orf47	chr19:40826966-40884390	OK	3.65	3.8	0.15	0.999522	FALSE		C6orf1	chr6:34214156-34216904	OK	3.51	2.66	-0.85	0.999352	FALSE		C5orf38
						MEIS3	1.7	2.27	0.58	0.22	1	0	FALSE	FALSE	FALSE																C19orf48	chr19:51300960-51307974	OK	6.91	7.06	0.15	0.999522	FALSE		C6orf106	chr6:34555065-34664625	OK	6	5.75	-0.25	0.999352	FALSE		C5orf42
						SH3D19	2.51	3.09	0.58	0.19	1	0	FALSE	FALSE	FALSE																C19orf52	chr19:11039423-11040916	OK	3.4	3.63	0.23	0.999522	FALSE		C6orf120	chr6:170102256-170124106	OK	3.21	3.13	-0.08	0.999352	FALSE		C5orf45
						FAM86EP	-1.04	-0.47	0.58	0.01	1	0	FALSE	0	FALSE																C19orf53	chr19:13885256-13889586	OK	6.33	6.32	-0.01	0.999522	FALSE		C6orf136	chr6_ssto_hap7:1947095-1973134	OK	3.31	3.12	-0.2	0.999352	FALSE		C5orf51
						NRL	-0.92	-0.35	0.58	0.35	1	0	FALSE	0	FALSE																C19orf54	chr19:41223007-41255828	OK	3.84	3.75	-0.08	0.999522	FALSE		C6orf141	chr6:49518112-49519808	OK	0.37	1.41	1.04	0.999352	FALSE		C5orf54
						FAM13C	-0.6	-0.03	0.57	0.19	1	0	FALSE	FALSE	FALSE																C19orf55	chr19:36249043-36260077	OK	0.58	1.36	0.78	0.999522	FALSE		C6orf147	chr6:73951037-74020088	OK	1.73	1.69	-0.04	0.999352	FALSE		C5orf55
						LOC100505679	1.27	1.85	0.57	0.76	1	0	FALSE	FALSE	FALSE																C19orf57	chr19:13993167-14016909	OK	0.12	0.3	0.18	0.999522	FALSE		C6orf170	chr6:121400626-121655644	OK	0.21	-0.13	-0.34	0.999352	FALSE		C6orf1
						LOC284385	0.35	0.92	0.57	0.14	1	0	FALSE	FALSE	FALSE																C19orf60	chr19:18699494-18703147	OK	2.49	3.62	1.13	0.999522	FALSE		C6orf203	chr6:107349406-107372547	OK	3.42	3.7	0.28	0.999352	FALSE		C6orf106
						NPHP3-ACAD11	-0.77	-0.2	0.57	0.14	1	0	FALSE	FALSE	FALSE																C19orf66	chr19:10196805-10213425	OK	0.24	-0.17	-0.4	0.999522	FALSE		C6orf211	chr6:151773421-151791232	OK	6.57	6.1	-0.47	0.999352	FALSE		C6orf120
						PMP22	5.17	5.75	0.57	0.03	1	0	FALSE	FALSE	FALSE																C19orf70	chr19:5678432-5688534	OK	4.31	4.31	-0.01	0.999522	FALSE		C6orf226	chr6:42858002-42858554	OK	1.89	2.09	0.2	0.999352	FALSE		C6orf136
						SALL2	3.29	3.86	0.57	0.05	1	0	FALSE	FALSE	FALSE																C19orf71	chr19:3538262-3557571	OK	0.03	1.13	1.1	0.999522	FALSE		C6orf47	chr6_ssto_hap7:2956872-2959347	OK	3.25	3.37	0.12	0.999352	FALSE		C6orf141
						SCN5A	0.77	1.34	0.57	0.1	1	0	FALSE	FALSE	FALSE																C19orf73	chr19:49617617-49622397	OK	0.34	0.53	0.2	0.999522	FALSE		C6orf48	chr6_qbl_hap6:3096351-3101196	OK	6.92	6.89	-0.02	0.999352	FALSE		C6orf147
						SLC7A5P2	0.09	0.66	0.57	0.73	1	0	FALSE	FALSE	FALSE																C1D	chr2:68269331-68290159	OK	5.03	4.52	-0.51	0.999522	FALSE		C6orf52	chr6:10671650-10695030	OK	1.35	2.12	0.77	0.999352	FALSE		C6orf170
						TBC1D16	3.67	4.25	0.57	0.27	1	0	FALSE	FALSE	FALSE																C1GALT1	chr7:7222245-7288280	OK	1.95	1.71	-0.23	0.999522	FALSE		C6orf57	chr6:71276624-71298606	OK	3.08	2.8	-0.28	0.999352	FALSE		C6orf203
						VGLL3	-0.14	0.44	0.57	0.27	1	0	FALSE	FALSE	FALSE																C1GALT1C1	chrX:119759528-119764005	OK	4.78	4.37	-0.4	0.999522	FALSE		C6orf62	chr6:24667262-24719403	OK	5.55	5.64	0.08	0.999352	FALSE		C6orf211
						ZNF524	1.17	1.75	0.57	0.33	1	0	FALSE	FALSE	FALSE																C1QBP	chr17:5289345-5342471	OK	9.02	8.79	-0.23	0.999522	FALSE		C6orf70	chr6:170151720-170181617	OK	2.87	2.87	0	0.999352	FALSE		C6orf226
						BBS12	-0.02	0.55	0.57	0.17	1	0	FALSE	FALSE	FALSE																C1QL1	chr17:43037060-43045644	OK	1.73	2.21	0.48	0.999522	FALSE		C6orf89	chr6:36853639-36896740	OK	4.05	3.85	-0.2	0.999352	FALSE		C6orf47
						GLI4	0.43	1	0.57	0.75	1	0	FALSE	FALSE	FALSE																C1QL3	chr10:16478941-16564004	OK	-1.17	-1.08	0.09	0.999522	FALSE		C6orf99	chr6:159309618-159331385	OK	0	-0.14	-0.15	0.999352	FALSE		C6orf48
						ZNF606	-1.27	-0.7	0.57	0.14	1	0	FALSE	0	FALSE																C1QL4	chr12:49726199-49730971	OK	1.86	2.35	0.5	0.999522	FALSE		C7orf10	chr7:40174574-40900366	OK	0.92	1.69	0.77	0.999352	FALSE		C6orf52
						LOC100499484-C9ORF174	-1.45	-0.88	0.57	1.34	1	0	FALSE	FALSE	0																C1QTNF1	chr17:77015290-77045870	OK	-0.11	-0.85	-0.74	0.999522	FALSE		C7orf25	chr7:42948871-42951689	OK	2.36	2.33	-0.03	0.999352	FALSE		C6orf57
						CREB3L2	3.23	3.79	0.57	0.09	1	0	FALSE	FALSE	FALSE																C1QTNF3	chr5:33987090-34124633	OK	-2.27	-2.31	-0.04	0.999522	FALSE		C7orf26	chr7:6629914-6648355	OK	3.85	3.91	0.06	0.999352	FALSE		C6orf62
						SYNM	1.34	1.91	0.57	0.07	1	0	FALSE	FALSE	FALSE																C1QTNF3-AMACR	chr5:33987090-34124633	OK	-1.98	-1.99	-0.01	0.999522	FALSE		C7orf31	chr7:25174315-25219817	OK	2.08	2.03	-0.05	0.999352	FALSE		C6orf70
						TNFRSF12A	1.47	2.04	0.57	0.2	1	0	FALSE	FALSE	FALSE																C1QTNF6	chr22:37576205-37584330	OK	-2.73	-1.11	1.62	0.999522	FALSE		C7orf41	chr7:30174551-30202381	OK	3.04	2.79	-0.25	0.999352	FALSE		C6orf89
						ZNF341	0.15	0.72	0.57	0.11	1	0	FALSE	FALSE	FALSE																C1QTNF9B	chr13:24304327-24471125	OK	-0.33	-0.48	-0.15	0.999522	FALSE		C7orf43	chr7:99752042-99756302	OK	2.11	2.07	-0.04	0.999352	FALSE		C7orf10
						CSRNP3	-2.23	-1.66	0.57	#DIV/0!	1	0	FALSE	0	0																C1QTNF9B-AS1	chr13:24304327-24471125	OK	-1.8	-0.76	1.04	0.999522	FALSE		C7orf49	chr7:134832765-134855578	OK	5.02	5.08	0.06	0.999352	FALSE		C7orf25
						SAMD14	-1.13	-0.56	0.57	#DIV/0!	1	0	FALSE	0	0																C1R	chr12:7187514-7245043	OK	2.93	3.51	0.58	0.999522	FALSE		C7orf50	chr7:1036622-1177893	OK	5.84	5.9	0.05	0.999352	FALSE		C7orf26
						SLC26A4-AS1	-2.8	-2.23	0.57	#DIV/0!	1	0	FALSE	0	0																C1RL	chr12:7247145-7274447	OK	0.87	0.97	0.1	0.999522	FALSE		C7orf55	chr7:139025104-139112272	OK	3.25	3.39	0.15	0.999352	FALSE		C7orf31
						SHROOM1	0.5	1.07	0.57	0.36	1	0	FALSE	FALSE	FALSE																C1RL-AS1	chr12:7247145-7274447	OK	-0.57	-0.54	0.03	0.999522	FALSE		C7orf55-LUC7L2	chr7:139025104-139112272	OK	4.79	5.29	0.5	0.999352	FALSE		C7orf41
						ERMN	3.47	4.03	0.57	0.39	0.92	0.03	FALSE	FALSE	FALSE																C1S	chr12:7167979-7178335	OK	-2.55	-2.37	0.19	0.999522	FALSE		C7orf60	chr7:112459201-112579932	OK	1.89	1.38	-0.51	0.999352	FALSE		C7orf43
						ADD3	3.71	4.28	0.57	0.25	0.97	0.01	FALSE	FALSE	FALSE																C1orf109	chr1:38147241-38156192	OK	4.52	4.33	-0.19	0.999522	FALSE		C7orf73	chr7:135347220-135361160	OK	4.98	4.77	-0.21	0.999352	FALSE		C7orf49
						ARID3A	1.73	2.3	0.57	0.21	1	0	FALSE	FALSE	FALSE																C1orf112	chr1:169764549-169863100	OK	3.62	3.28	-0.34	0.999522	FALSE		C8orf33	chr8:146277823-146281416	OK	5.81	5.64	-0.17	0.999352	FALSE		C7orf50
						ARMC5	1.89	2.45	0.57	0.34	1	0	FALSE	FALSE	FALSE																C1orf115	chr1:220863627-220872499	OK	3.18	2.84	-0.34	0.999522	FALSE		C8orf37	chr8:96257140-96822371	OK	0.28	0.89	0.61	0.999352	FALSE		C7orf55
						MZF1	0.38	0.94	0.57	0.34	1	0	FALSE	FALSE	FALSE																C1orf122	chr1:38268613-38275126	OK	4.23	4.92	0.69	0.999522	FALSE		C8orf40	chr8:42273979-42408140	OK	5.9	5.2	-0.7	0.999352	FALSE		C7orf55-LUC7L2
						OPRL1	-1.19	-0.63	0.57	0.19	1	0	FALSE	FALSE	FALSE																C1orf123	chr1:53662100-53686289	OK	4.44	4.4	-0.04	0.999522	FALSE		C8orf44	chr8:67579786-67774257	OK	0.1	0.78	0.68	0.999352	FALSE		C7orf60
						TP53	5.57	6.13	0.57	0.08	1	0	FALSE	FALSE	FALSE																C1orf131	chr1:231359508-231413719	OK	4.63	4.26	-0.37	0.999522	FALSE		C8orf44-SGK3,SGK3	chr8:67579786-67774257	OK	-0.02	-1.69	-1.67	0.999352	FALSE		C7orf73
						UNKL	2.54	3.1	0.57	0.23	1	0	FALSE	FALSE	FALSE																C1orf151-NBL1	chr1:19923470-19984949	OK	4.09	4.02	-0.07	0.999522	FALSE		C8orf47	chr8:99076749-99105838	OK	2.4	1.75	-0.65	0.999352	FALSE		C8orf33
						SLC16A10	3.81	4.37	0.57	0.07	1	0	FALSE	FALSE	FALSE																C1orf159	chr1:1017197-1051736	OK	1.83	2.76	0.92	0.999522	FALSE		C8orf58	chr8:22457113-22461662	OK	2.96	2.36	-0.6	0.999352	FALSE		C8orf37
						NOTCH1	1.91	3.13	0.56	0.57	0.76	0.12	FALSE	FALSE	FALSE																C1orf162	chr1:112016603-112021134	OK	-2.17	-2.21	-0.04	0.999522	FALSE		C8orf59	chr8:86089618-86132643	OK	5.86	5.91	0.06	0.999352	FALSE		C8orf40
						C11orf80	1.92	2.49	0.56	0.24	1	0	FALSE	FALSE	FALSE																C1orf174	chr1:3805696-3816857	OK	4.22	4.26	0.03	0.999522	FALSE		C8orf76	chr8:124232195-124287781	OK	4.5	4.15	-0.35	0.999352	FALSE		C8orf44
						DHTKD1	4.11	4.67	0.56	0.01	1	0	FALSE	FALSE	FALSE																C1orf192	chr1:161284165-161337673	OK	1.8	1.39	-0.41	0.999522	FALSE		C8orf82	chr8:145743348-145754458	OK	1.32	1.2	-0.12	0.999352	FALSE		C8orf47
						EMR2	-1.36	-0.8	0.56	0.67	1	0	FALSE	FALSE	FALSE																C1orf198	chr1:230972864-231005335	OK	4.01	4.09	0.08	0.999522	FALSE		C9orf114	chr9:131580778-131592100	OK	3.99	3.96	-0.03	0.999352	FALSE		C8orf58
						KLHL36	1.42	1.99	0.56	0.48	1	0	FALSE	FALSE	FALSE																C1orf21	chr1:184356149-184598155	OK	2.01	1.61	-0.4	0.999522	FALSE		C9orf116	chr9:138387025-138391761	OK	2.39	2.57	0.17	0.999352	FALSE		C8orf59
						LOC100506469	2.44	3.01	0.56	0.25	1	0	FALSE	FALSE	FALSE																C1orf213	chr1:23685940-23698330	OK	1.35	1.6	0.25	0.999522	FALSE		C9orf123	chr9:7796490-7799799	OK	4.45	4.48	0.03	0.999352	FALSE		C8orf76
						NEDD4L	2.42	2.98	0.56	0.15	1	0	FALSE	FALSE	FALSE																C1orf216	chr1:36179476-36184790	OK	3.4	3.64	0.24	0.999522	FALSE		C9orf129	chr9:95947211-96108696	OK	3.44	3.7	0.26	0.999352	FALSE		C8orf82
						NEURL1B	-0.98	-0.42	0.56	0.13	1	0	FALSE	FALSE	FALSE																C1orf220	chr1:178511930-178518024	OK	-0.42	-0.13	0.29	0.999522	FALSE		C9orf135	chr9:72435730-72521148	OK	2.8	0.42	-2.37	0.999352	FALSE		C9orf114
						RECK	0.12	0.68	0.56	0.19	1	0	FALSE	FALSE	FALSE																C1orf226	chr1:162348695-162356608	OK	0.84	0.6	-0.24	0.999522	FALSE		C9orf142	chr9:139886869-139888428	OK	4.71	4.74	0.03	0.999352	FALSE		C9orf116
						SCUBE2	0.49	1.05	0.56	0.11	1	0	FALSE	FALSE	FALSE																C1orf233	chr1:1533387-1535476	OK	0.99	0.51	-0.48	0.999522	FALSE		C9orf156	chr9:100666771-100684852	OK	3.26	3.19	-0.06	0.999352	FALSE		C9orf123
						SFMBT2	1.52	2.08	0.56	0.08	1	0	FALSE	FALSE	FALSE																C1orf27	chr1:185703682-186446655	OK	2.88	2.49	-0.39	0.999522	FALSE		C9orf16	chr9:130922538-130926207	OK	4.83	4.78	-0.04	0.999352	FALSE		C9orf129
						FAM198B	4.83	5.39	0.56	0.35	0.71	0.15	FALSE	FALSE	FALSE																C1orf35	chr1:228288427-228291022	OK	4.17	4.47	0.3	0.999522	FALSE		C9orf169	chr9:140119643-140120763	OK	0.52	0.68	0.16	0.999352	FALSE		C9orf135
						PDLIM7	4.06	4.62	0.56	0.36	0.99	0.01	FALSE	FALSE	FALSE																C1orf43	chr1:154179182-154243329	OK	7	6.85	-0.15	0.999522	FALSE		C9orf3	chr9:97488950-97849500	OK	2.23	2.42	0.18	0.999352	FALSE		C9orf142
						ZNF609	4.03	4.59	0.56	0.05	1	0	FALSE	FALSE	FALSE																C1orf50	chr1:43232915-43241413	OK	3.51	3.64	0.14	0.999522	FALSE		C9orf37	chr9:140500095-140513308	OK	3.01	3.41	0.4	0.999352	FALSE		C9orf156
						SPATA25	-0.83	-0.27	0.56	0.65	1	0	FALSE	0	FALSE																C1orf52	chr1:85715636-85725355	OK	3.76	3.85	0.09	0.999522	FALSE		C9orf40	chr9:77561498-77567802	OK	2.94	3.18	0.25	0.999352	FALSE		C9orf16
						BLOC1S5	2.26	2.82	0.56	0.35	1	0	FALSE	FALSE	FALSE																C1orf53	chr1:197871681-197876497	OK	1.43	1.8	0.37	0.999522	FALSE		C9orf41	chr9:77597872-77643310	OK	3.6	3.44	-0.17	0.999352	FALSE		C9orf169
						FBXO48	-0.94	-0.37	0.56	0.05	1	0	FALSE	FALSE	FALSE																C1orf54	chr1:150245182-150253335	OK	-2.87	-1.51	1.35	0.999522	FALSE		C9orf43	chr9:116169517-116191879	OK	-1.21	-0.22	0.99	0.999352	FALSE		C9orf174
						CHODL	-2.3	-1.73	0.56	#DIV/0!	1	0	FALSE	0	0																C1orf56	chr1:151020258-151032125	OK	0.66	1.23	0.57	0.999522	FALSE		C9orf69	chr9:139006426-139010731	OK	4.09	3.92	-0.17	0.999352	FALSE		C9orf3
						FAM66B	-2.66	-2.1	0.56	#DIV/0!	1	0	FALSE	0	0																C1orf61	chr1:156374054-156399184	OK	-2.84	-2.14	0.7	0.999522	FALSE		C9orf72	chr9:27546542-27573864	OK	3.14	2.76	-0.37	0.999352	FALSE		C9orf37
						GPNMB	-2.35	-1.79	0.56	#DIV/0!	1	0	FALSE	0	0																C1orf63	chr1:25568739-25573985	OK	3.7	3.87	0.17	0.999522	FALSE		C9orf78	chr9:132589563-132597572	OK	5.24	5.27	0.02	0.999352	FALSE		C9orf40
						INHBC	-2.77	-2.21	0.56	#DIV/0!	1	0	FALSE	0	0																C1orf74	chr1:209929393-209957890	OK	0.59	1.12	0.53	0.999522	FALSE		C9orf85	chr9:74526422-74588371	OK	2.71	2.66	-0.06	0.999352	FALSE		C9orf41
						LDHD	-2.78	-2.22	0.56	#DIV/0!	1	0	FALSE	0	0																C1orf85	chr1:156262477-156265480	OK	-1.04	-2.49	-1.46	0.999522	FALSE		C9orf89	chr9:95858449-95875565	OK	3.5	3.51	0	0.999352	FALSE		C9orf69
						LOC400685	-2.25	-1.69	0.56	#DIV/0!	1	0	FALSE	0	0																C1orf86	chr1:1981908-2144159	OK	4.5	5.52	1.02	0.999522	FALSE		C9orf9	chr9:135754289-135765418	OK	1.63	2.13	0.5	0.999352	FALSE		C9orf72
						LRP4-AS1	-2.36	-1.8	0.56	#DIV/0!	1	0	FALSE	0	0																C2	chr6_ssto_hap7:3228025-3246159	OK	-2.28	-2.19	0.09	0.999522	FALSE		C9orf91	chr9:117373705-117408703	OK	2.55	2.39	-0.16	0.999352	FALSE		C9orf78
						PCDHGB1	-2.62	-2.06	0.56	#DIV/0!	1	0	FALSE	0	0																C20orf111	chr20:42824580-42839546	OK	4.06	3.84	-0.23	0.999522	FALSE		CA11	chr19:49141271-49185502	OK	2.37	2.55	0.18	0.999352	FALSE		C9orf85
						SLC25A18	-3.04	-2.47	0.56	#DIV/0!	1	0	FALSE	0	0																C20orf112	chr20:31030861-31172875	OK	0.95	1.41	0.46	0.999522	FALSE		CA13	chr8:86157715-86196302	OK	0.35	0.62	0.27	0.999352	FALSE		C9orf89
						WDR88	-2.96	-2.4	0.56	#DIV/0!	1	0	FALSE	0	0																C20orf118	chr20:35504569-35580246	OK	-1.9	-2.19	-0.29	0.999522	FALSE		CA14	chr1:150230217-150237480	OK	-2.17	-0.49	1.68	0.999352	FALSE		C9orf9
						LINC00085	0.62	1.19	0.56	0.42	1	0	FALSE	FALSE	FALSE																C20orf194	chr20:3229947-3388309	OK	0.84	1.01	0.17	0.999522	FALSE		CA2	chr8:86376130-86393721	OK	3.7	4.05	0.35	0.999352	FALSE		C9orf91
						PVRL3	3.03	3.59	0.56	0.15	1	0	FALSE	FALSE	FALSE																C20orf196	chr20:5731042-5844559	OK	1.48	1.58	0.1	0.999522	FALSE		CA5B	chrX:15756411-15805748	OK	1.23	1.38	0.14	0.999352	FALSE		CA11
						RTN2	2.62	3.18	0.56	0.13	1	0	FALSE	FALSE	FALSE																C20orf24	chr20:35201875-35274619	OK	6.44	6.27	-0.17	0.999522	FALSE		CA5BP1	chrX:15693038-15721474	OK	3.82	4.29	0.47	0.999352	FALSE		CA13
						DSEL	0.54	1.09	0.56	0.06	1	0	FALSE	FALSE	FALSE																C20orf27	chr20:3734145-3749035	OK	6.06	6.3	0.25	0.999522	FALSE		CA8	chr8:61101422-61193954	OK	0.75	1.91	1.16	0.999352	FALSE		CA2
						ISYNA1	3.93	4.49	0.56	0.12	1	0	FALSE	FALSE	FALSE																C20orf96	chr20:251503-271419	OK	2.05	1.98	-0.07	0.999522	FALSE		CAAP1	chr9:26840682-26892826	OK	3.53	3.64	0.11	0.999352	FALSE		CA5B
						PDGFC	3.82	4.38	0.56	0.16	1	0	FALSE	FALSE	FALSE																C21orf119	chr21:33765441-33766266	OK	2.36	2.46	0.1	0.999522	FALSE		CAB39	chr2:231577556-231685790	OK	4.84	4.67	-0.17	0.999352	FALSE		CA5BP1
						TSC22D3	3.51	4.07	0.56	0.14	1	0	FALSE	FALSE	FALSE																C21orf2	chr21:45748826-45759285	OK	1.42	2.03	0.62	0.999522	FALSE		CAB39L	chr13:49882785-50018221	OK	2.33	1.66	-0.67	0.999352	FALSE		CA8
						CRY2	1.63	2.19	0.55	0.01	1	0	FALSE	FALSE	FALSE																C21orf33	chr21:45553493-45565605	OK	6.08	6.18	0.1	0.999522	FALSE		CABIN1	chr22:24407764-24574596	OK	3.33	3.05	-0.28	0.999352	FALSE		CAAP1
						MAPK11	1.33	1.88	0.55	0.09	1	0	FALSE	FALSE	FALSE																C21orf49	chr21:34144410-34186053	OK	-1.95	-2.51	-0.56	0.999522	FALSE		CABLES1	chr18:20714527-20840434	OK	1.86	1.52	-0.34	0.999352	FALSE		CAB39
						PCOLCE2	2.52	3.07	0.55	0.06	1	0	FALSE	FALSE	FALSE																C21orf58	chr21:47721046-47743785	OK	2.27	2.93	0.66	0.999522	FALSE		CABLES2	chr20:60963685-60982339	OK	2.64	2.74	0.1	0.999352	FALSE		CAB39L
						ZCWPW1	-0.69	-0.14	0.55	0.55	1	0	FALSE	FALSE	FALSE																C21orf59	chr21:33973983-33984918	OK	5.41	5.44	0.03	0.999522	FALSE		CABP1	chr12:121078421-121105127	OK	-0.13	-0.08	0.05	0.999352	FALSE		CABIN1
						HOXA3	-1.28	-0.73	0.55	#DIV/0!	1	0	FALSE	0	0																C21orf67	chr21:46353198-46359828	OK	0.46	0.87	0.41	0.999522	FALSE		CABYR	chr18:21718954-21741564	OK	0.08	1.98	1.9	0.999352	FALSE		CABLES1
						PTGES3L	-1.03	-0.49	0.55	#DIV/0!	1	0	FALSE	0	0																C21orf91	chr21:19149720-19191703	OK	3.23	3.02	-0.21	0.999522	FALSE		CACFD1	chr9:136325086-136335909	OK	2.06	1.64	-0.42	0.999352	FALSE		CABLES2
						RAET1G	-2.01	-1.46	0.55	#DIV/0!	1	0	FALSE	0	0																C22orf23	chr22:38339056-38365319	OK	0.87	0.91	0.04	0.999522	FALSE		CACHD1	chr1:64936475-65158741	OK	3.55	3.61	0.06	0.999352	FALSE		CABYR
						ATP6V1G2	-0.44	0.12	0.55	0.52	1	0	FALSE	FALSE	FALSE																C22orf24	chr22:32329506-32353590	OK	-2.02	-0.96	1.06	0.999522	FALSE		CACNA2D1	chr7:81579417-82073031	OK	2.03	1.94	-0.09	0.999352	FALSE		CACFD1
						CUEDC1	1.86	2.41	0.55	0.12	1	0	FALSE	FALSE	FALSE																C22orf26	chr22:46446338-46454402	OK	-1	-0.58	0.42	0.999522	FALSE		CACNA2D2	chr3:50400230-50540892	OK	4.59	3.59	-0.99	0.158818	FALSE		CACHD1
						DMWD	2.77	3.32	0.55	0.28	1	0	FALSE	FALSE	FALSE																C22orf28	chr22:32783561-32808274	OK	6.31	6.28	-0.03	0.999522	FALSE		CACNA2D3	chr3:54156692-55108584	OK	0.39	-0.09	-0.48	0.999352	FALSE		CACNA2D1
						GPR153	-0.76	-0.2	0.55	0.09	1	0	FALSE	FALSE	FALSE																C22orf29	chr22:19775933-19842462	OK	2.54	2.71	0.16	0.999522	FALSE		CACNB1	chr17:37329708-37353956	OK	0.73	0.7	-0.03	0.999352	FALSE		CACNA2D2
						OSBPL7	-0.3	0.26	0.55	0.15	1	0	FALSE	FALSE	FALSE																C22orf32	chr22:42475694-42480288	OK	4.15	4.19	0.04	0.999522	FALSE		CACNB2	chr10:18429605-18830688	OK	2.07	3.07	1	0.896412	FALSE		CACNA2D3
						SLC44A2	2.37	2.92	0.55	0.03	1	0	FALSE	FALSE	FALSE																C22orf34	chr22:50013289-50051190	OK	-1.19	-0.3	0.89	0.999522	FALSE		CACNB3	chr12:49208214-49222726	OK	3.16	2.96	-0.2	0.999352	FALSE		CACNB1
						SMARCD3	3.29	3.84	0.55	0.07	1	0	FALSE	FALSE	FALSE																C22orf39	chr22:19428409-19435755	OK	4.22	4	-0.22	0.999522	FALSE		CACNB4	chr2:152689285-152955593	OK	-0.17	-0.24	-0.07	0.999352	FALSE		CACNB2
						ADD2	3.94	4.48	0.55	0.05	1	0	FALSE	FALSE	FALSE																C22orf43	chr22:23950638-23974508	OK	-1.33	-1.36	-0.03	0.999522	FALSE		CACNG7	chr19:54415990-54446969	OK	2.43	-1.5	-3.93	0.475479	FALSE		CACNB3
						ARHGEF40	0.93	1.48	0.55	0.11	1	0	FALSE	FALSE	FALSE																C22orf46	chr22:42086546-42094140	OK	2.03	2.5	0.46	0.999522	FALSE		CACTIN	chr19:3607244-3626813	OK	3.55	3.51	-0.04	0.999352	FALSE		CACNB4
						GPX3	3.99	4.53	0.55	0.27	1	0	FALSE	FALSE	FALSE																C2CD2	chr21:43305218-43373999	OK	2.88	3.11	0.23	0.999522	FALSE		CACUL1	chr10:120440493-120514758	OK	3.85	3.67	-0.18	0.999352	FALSE		CACNG7
						KDELR3	2.58	3.12	0.55	0.27	1	0	FALSE	FALSE	FALSE																C2CD2L	chr11:118978092-118987827	OK	2.1	2.51	0.41	0.999522	FALSE		CACYBP	chr1:174968570-174981163	OK	6.29	6.19	-0.1	0.999352	FALSE		CACTIN
						DKFZP434L187	-0.75	-0.21	0.55	0.39	1	0	FALSE	FALSE	FALSE																C2CD3	chr11:73745479-73882064	OK	2.38	2.28	-0.1	0.999522	FALSE		CAD	chr2:27440257-27466654	OK	5.24	5.35	0.12	0.999352	FALSE		CACUL1
						LRIG1	2.06	2.61	0.55	0.04	1	0	FALSE	FALSE	FALSE																C2CD4A	chr15:62359175-62363116	OK	-2.37	-3.83	-1.46	0.999522	FALSE		CADM1	chr11:115044344-115375241	OK	-1.35	2.03	3.38	0.310914	FALSE		CACYBP
						NBEA	0.28	0.83	0.55	0.16	1	0	FALSE	FALSE	FALSE																C2CD4C	chr19:405442-409170	OK	2.48	3.17	0.69	0.999522	FALSE		CADM4	chr19:44126521-44143991	OK	3.62	3.42	-0.2	0.999352	FALSE		CAD
						WNT3	0.04	0.59	0.55	0.42	1	0	FALSE	FALSE	FALSE																C2CD5	chr12:22601517-22697452	OK	3.99	3.62	-0.37	0.999522	FALSE		CAHM	chr6:163834096-163834982	OK	-0.81	-0.03	0.78	0.999352	FALSE		CADM1
						HTATSF1P2	-1.19	-0.64	0.55	0.36	1	0	FALSE	FALSE	0																C2orf15	chr2:99613723-99771187	OK	0.7	-0.1	-0.8	0.999522	FALSE		CALB1	chr8:91070837-91095107	OK	0.72	-5.08	-5.8	0.999352	FALSE		CADM4
						BCAT1	4.74	5.28	0.54	0.22	0.75	0.12	FALSE	FALSE	FALSE																C2orf16	chr2:27799388-27805589	OK	-1.85	-1.6	0.25	0.999522	FALSE		CALCOCO1	chr12:54104901-54121307	OK	1.76	1.85	0.09	0.999352	FALSE		CALB1
						BRICD5	0.92	1.47	0.54	0.11	1	0	FALSE	FALSE	FALSE																C2orf27A	chr2:132480063-132524977	OK	-1.52	-1.92	-0.4	0.999522	FALSE		CALCOCO2	chr17:46908349-46942607	OK	3.87	3.8	-0.07	0.999352	FALSE		CALCOCO1
						COBLL1	3.57	4.11	0.54	0.19	1	0	FALSE	FALSE	FALSE																C2orf42	chr2:70377016-70418151	OK	1.73	1.59	-0.14	0.999522	FALSE		CALD1	chr7:134464163-134655480	OK	4.66	5.98	1.32	0.0131167	TRUE		CALCOCO2
						POU3F3	1.32	1.86	0.54	0.66	1	0	FALSE	FALSE	FALSE																C2orf43	chr2:20884817-21022827	OK	3.87	3.6	-0.27	0.999522	FALSE		CALHM2	chr10:105206542-105212162	OK	1.29	0.85	-0.44	0.999352	FALSE		CALD1
						SLC24A6	2.68	3.22	0.54	0.11	1	0	FALSE	FALSE	FALSE																C2orf44	chr2:24252205-24270296	OK	3.9	3.75	-0.16	0.999522	FALSE		CALM1	chr14:90863326-90874619	OK	5.65	5.62	-0.03	0.999352	FALSE		CALHM2
						VAMP1	2.17	2.72	0.54	0.3	1	0	FALSE	FALSE	FALSE																C2orf47	chr2:200793633-200828847	OK	4.47	4.21	-0.26	0.999522	FALSE		CALM2	chr2:47387220-47403740	OK	9.2	9.36	0.16	0.999352	FALSE		CALM1
						ZNF618	3.1	3.65	0.54	0.03	1	0	FALSE	FALSE	FALSE																C2orf48	chr2:10281980-10350942	OK	0.28	0.4	0.12	0.999522	FALSE		CALM3	chr19:47104511-47114039	OK	7.8	7.81	0.01	0.999352	FALSE		CALM2
						ZSCAN31	-0.47	0.08	0.54	0.22	1	0	FALSE	FALSE	FALSE																C2orf49	chr2:105954012-105961984	OK	4.23	3.93	-0.3	0.999522	FALSE		CALML4	chr15:68483042-68498448	OK	3.31	3.48	0.16	0.999352	FALSE		CALM3
						STAC3	-1.01	-0.47	0.54	0.13	1	0	FALSE	0	FALSE																C2orf68	chr2:85829964-85876407	OK	2.55	2.66	0.11	0.999522	FALSE		CALR	chr19:13049413-13055304	OK	8.56	8.69	0.13	0.999352	FALSE		CALML4
						ABL1	1.13	1.67	0.54	0.06	1	0	FALSE	FALSE	FALSE																C2orf69	chr2:200775978-200792996	OK	3.21	2.55	-0.66	0.999522	FALSE		CALU	chr7:128379345-128415844	OK	6.08	6.12	0.04	0.999352	FALSE		CALR
						BCL9	3.32	3.86	0.54	0.04	1	0	FALSE	FALSE	FALSE																C2orf72	chr2:231902280-231914427	OK	0.79	1.04	0.25	0.999522	FALSE		CAMK1D	chr10:12391582-12871733	OK	1.94	1.83	-0.12	0.999352	FALSE		CALU
						BMP8B	0.87	1.4	0.54	0.12	1	0	FALSE	FALSE	FALSE																C2orf76	chr2:120060019-120124258	OK	1.31	0.82	-0.5	0.999522	FALSE		CAMK2D	chr4:114372187-114683083	OK	3.65	4.25	0.6	0.999352	FALSE		CAMK1D
						CBX7	-0.92	-0.38	0.54	0.42	1	0	FALSE	FALSE	FALSE																C2orf81	chr2:74641302-74644844	OK	-2.04	-1.04	1	0.999522	FALSE		CAMK2G	chr10:75572258-75634349	OK	3.38	3.35	-0.03	0.999352	FALSE		CAMK2B
						KCNJ4	0.24	0.78	0.54	0.51	1	0	FALSE	FALSE	FALSE																C2orf82	chr2:233734993-233741107	OK	-3.18	-0.67	2.51	0.999522	FALSE		CAMK2N1	chr1:20808883-20812728	OK	1.19	0.5	-0.7	0.999352	FALSE		CAMK2D
						PLA2G4B	0.5	1.04	0.54	0.57	1	0	FALSE	FALSE	FALSE																C2orf88	chr2:191002485-191068210	OK	0.16	0.11	-0.05	0.999522	FALSE		CAMK2N2	chr3:183967444-184010819	OK	-0.18	-1.76	-1.58	0.999352	FALSE		CAMK2G
						TIMP1	5.54	6.08	0.54	0.05	1	0	FALSE	FALSE	FALSE																C3	chr19:6677845-6720662	OK	-2.25	-2.27	-0.02	0.999522	FALSE		CAMK4	chr5:110559946-110820748	OK	2.56	2.11	-0.45	0.999352	FALSE		CAMK2N1
						TTLL3	0.56	1.1	0.54	0.21	1	0	FALSE	FALSE	FALSE																C3orf14	chr3:62305395-62319320	OK	-2.01	-10	-7.99	0.517667	FALSE		CAMKK1	chr17:3763616-3796337	OK	1.61	1.54	-0.08	0.999352	FALSE		CAMK2N2
						FAM22A	-2.46	-1.92	0.54	#DIV/0!	1	0	FALSE	0	0																C3orf17	chr3:112721291-112738555	OK	4.13	4.07	-0.06	0.999522	FALSE		CAMKK2	chr12:121675494-121736111	OK	4.18	4.05	-0.13	0.999352	FALSE		CAMK4
						ITGB4	-2.15	-1.6	0.54	#DIV/0!	1	0	FALSE	0	0																C3orf33	chr3:155480400-155524055	OK	1.66	1.44	-0.22	0.999522	FALSE		CAMKMT	chr2:44589042-44999731	OK	2.58	2.37	-0.21	0.999352	FALSE		CAMKK1
						KCNE2	-1.45	-0.91	0.54	#DIV/0!	1	0	FALSE	0	0																C3orf37	chr3:128997683-129024135	OK	5.22	5.42	0.2	0.999522	FALSE		CAMKV	chr3:49895421-49907369	OK	2.68	2.68	0.01	0.999352	FALSE		CAMKK2
						LOC100130987	-1.19	-0.65	0.54	#DIV/0!	1	0	FALSE	0	0																C3orf38	chr3:88101099-88207115	OK	3.75	3.48	-0.27	0.999522	FALSE		CAMLG	chr5:134074169-134087850	OK	4.32	4.01	-0.3	0.999352	FALSE		CAMKMT
						C1R	3.18	3.72	0.54	0.24	1	0	FALSE	FALSE	FALSE																C3orf52	chr3:111805181-111837073	OK	2.09	2.04	-0.05	0.999522	FALSE		CAMSAP1	chr9:138700332-138799005	OK	4.02	3.86	-0.16	0.999352	FALSE		CAMKV
						DNMBP	2.68	3.22	0.54	0.06	1	0	FALSE	FALSE	FALSE																C3orf58	chr3:143690639-143711210	OK	4.24	4	-0.24	0.999522	FALSE		CAMSAP2	chr1:200708685-200829831	OK	4.12	3.95	-0.17	0.999352	FALSE		CAMLG
						INE1	0.13	0.67	0.54	0.24	1	0	FALSE	FALSE	FALSE																C3orf62	chr3:49306029-49314508	OK	1.06	1.05	-0.01	0.999522	FALSE		CAMSAP3	chr19:7660787-7683196	OK	2.14	1.76	-0.38	0.999352	FALSE		CAMSAP1
						PLD5	0.28	0.82	0.54	0.03	1	0	FALSE	FALSE	FALSE																C3orf67	chr3:58727736-59035715	OK	-0.39	0.98	1.37	0.999522	FALSE		CAMTA1	chr1:6845383-7829766	OK	5.72	5.57	-0.15	0.999352	FALSE		CAMSAP2
						NMNAT1	1.59	2.13	0.54	0.22	1	0	FALSE	FALSE	FALSE																C3orf70	chr3:184795837-184870802	OK	0.08	-0.45	-0.53	0.999522	FALSE		CAMTA2	chr17:4871286-4890960	OK	3.32	3.42	0.11	0.999352	FALSE		CAMSAP3
						SEPT5-GP1BB	-0.6	-0.06	0.54	0.47	1	0	FALSE	0	FALSE																C3orf80	chr3:159943422-159946000	OK	-2.36	-1.31	1.05	0.999522	FALSE		CAND1	chr12:67663060-67708388	OK	5.93	5.89	-0.04	0.999352	FALSE		CAMTA1
						CBLN3	-0.99	-0.45	0.54	0.08	1	0	FALSE	0	FALSE																C4orf21	chr4:113460488-113578748	OK	2.63	2.34	-0.29	0.999522	FALSE		CAND2	chr3:12838170-12876313	OK	2.34	2.32	-0.02	0.999352	FALSE		CAMTA2
						SEPT9	5.26	5.79	0.53	0.16	0.98	0.01	FALSE	FALSE	FALSE																C4orf27	chr4:170650618-170679093	OK	5.29	4.81	-0.47	0.999522	FALSE		CANT1	chr17:76987797-77005899	OK	4.26	4.14	-0.12	0.999352	FALSE		CAND1
						CCDC102A	1.05	1.58	0.53	0.52	1	0	FALSE	FALSE	FALSE																C4orf29	chr4:128838959-128952455	OK	2.45	2.18	-0.27	0.999522	FALSE		CANX	chr5:179125929-179158639	OK	8.14	8.02	-0.12	0.999352	FALSE		CAND2
						FNDC8	0.58	1.11	0.53	0.29	1	0	FALSE	FALSE	FALSE																C4orf3	chr4:120217573-120225600	OK	4.56	4.01	-0.55	0.999522	FALSE		CAP1	chr1:40506254-40538321	OK	6.98	6.93	-0.05	0.999352	FALSE		CANT1
						KIRREL2	-0.19	0.34	0.53	0.23	1	0	FALSE	FALSE	FALSE																C4orf32	chr4:113066552-113110237	OK	2.57	1.9	-0.67	0.999522	FALSE		CAP2	chr6:17393735-17558023	OK	2.54	3.01	0.48	0.999352	FALSE		CANX
						PTCH1	1.84	2.37	0.53	0.05	1	0	FALSE	FALSE	FALSE																C4orf33	chr4:130014828-130033843	OK	2.91	2.52	-0.39	0.999522	FALSE		CAPN1	chr11:64948685-64979477	OK	4.98	4.79	-0.19	0.999352	FALSE		CAP1
						PYROXD2	-0.38	0.16	0.53	0.44	1	0	FALSE	FALSE	FALSE																C4orf36	chr4:87797357-87813575	OK	-0.67	-0.82	-0.15	0.999522	FALSE		CAPN10	chr2:241526132-241538526	OK	2.93	2.85	-0.08	0.999352	FALSE		CAP2
						SLC6A9	1.69	2.22	0.53	0.29	1	0	FALSE	FALSE	FALSE																C4orf46	chr4:159587830-159593202	OK	4.12	3.6	-0.53	0.999522	FALSE		CAPN12	chr19:39138266-39235114	OK	0.97	0.94	-0.03	0.999352	FALSE		CAPG
						TEX19	-0.21	0.33	0.53	0.19	1	0	FALSE	FALSE	FALSE																C4orf48	chr4:2043719-2045697	OK	2.85	4.5	1.65	0.999522	FALSE		CAPN2	chr1:223889294-223963720	OK	5.7	5.72	0.03	0.999352	FALSE		CAPN1
						ZNF580	3.37	3.9	0.53	0.33	1	0	FALSE	FALSE	FALSE																C4orf52	chr4:25915813-25931501	OK	5.01	4.85	-0.16	0.999522	FALSE		CAPN3	chr15:42651697-42704515	OK	-1.43	-0.52	0.91	0.999352	FALSE		CAPN10
						CHAC1	1.5	2.03	0.53	0.2	1	0	FALSE	FALSE	FALSE																C5	chr9:123714613-123812554	OK	-2.95	-2.07	0.87	0.999522	FALSE		CAPN5	chr11:76777991-76837198	OK	1.07	1.5	0.43	0.999352	FALSE		CAPN12
						SEC24B-AS1	-0.72	-0.19	0.53	0.7	1	0	FALSE	FALSE	FALSE																C5orf15	chr5:133291197-133304406	OK	5.42	5.16	-0.25	0.999522	FALSE		CAPN6	chrX:110488326-110513774	OK	1.37	0.19	-1.18	0.999352	FALSE		CAPN2
						ZXDA	0.82	1.35	0.53	0.09	1	0	FALSE	FALSE	FALSE																C5orf22	chr5:31532372-31555165	OK	4.16	3.96	-0.19	0.999522	FALSE		CAPN7	chr3:15247732-15294423	OK	3.99	3.84	-0.15	0.999352	FALSE		CAPN5
						HIST2H2BA	-0.23	0.3	0.53	#DIV/0!	1	0	0	FALSE	0																C5orf24	chr5:134181369-134195425	OK	4.01	3.72	-0.28	0.999522	FALSE		CAPNS1	chr19:36630917-36641255	OK	7.02	7.07	0.05	0.999352	FALSE		CAPN6
						HIST1H3D	-2.18	-1.66	0.53	#DIV/0!	1	0	FALSE	0	0																C5orf28	chr5:43444353-43483992	OK	1.82	1.59	-0.23	0.999522	FALSE		CAPRIN1	chr11:34073229-34124157	OK	7.14	7.27	0.12	0.999352	FALSE		CAPN7
						LOC91948	-1.62	-1.08	0.53	#DIV/0!	1	0	FALSE	0	0																C5orf30	chr5:102594441-102614361	OK	2.83	2.56	-0.26	0.999522	FALSE		CAPRIN2	chr12:30862485-30907448	OK	2.25	2.37	0.12	0.999352	FALSE		CAPNS1
						N4BP3	-2.1	-1.57	0.53	#DIV/0!	1	0	FALSE	0	0																C5orf34	chr5:43486802-43515273	OK	3.04	2.75	-0.28	0.999522	FALSE		CAPZA1	chr1:113162074-113214241	OK	6.66	6.7	0.04	0.999352	FALSE		CAPRIN1
						PROZ	-2.06	-1.53	0.53	#DIV/0!	1	0	FALSE	0	0																C5orf38	chr5:2752261-2755511	OK	-0.09	0.98	1.06	0.999522	FALSE		CAPZA2	chr7:116502562-116559313	OK	5.65	5.57	-0.08	0.999352	FALSE		CAPRIN2
						UNC5B-AS1	-2.86	-2.33	0.53	#DIV/0!	1	0	FALSE	0	0																C5orf42	chr5:37106329-37249530	OK	0.67	0.76	0.1	0.999522	FALSE		CAPZB	chr1:19665266-19812066	OK	6.93	7.07	0.14	0.999352	FALSE		CAPZA1
						ZNF664-FAM101A	-1.06	-0.54	0.53	#DIV/0!	1	0	FALSE	0	0																C5orf45	chr5:179224597-179285840	OK	3.05	3.41	0.36	0.999522	FALSE		CARD10	chr22:37886399-37915210	OK	1.82	1.95	0.13	0.999352	FALSE		CAPZA2
						CYP2R1	1.63	2.16	0.53	0.11	1	0	FALSE	FALSE	FALSE																C5orf51	chr5:41904469-41921738	OK	4.16	3.84	-0.32	0.999522	FALSE		CARD8	chr19:48711342-48761450	OK	2.48	2.47	-0.02	0.999352	FALSE		CAPZB
						LMF1	1.29	1.82	0.53	0.26	1	0	FALSE	FALSE	FALSE																C5orf54	chr5:159820154-159827060	OK	1.87	1.8	-0.06	0.999522	FALSE		CARHSP1	chr16:8946801-8962863	OK	4.49	4.42	-0.08	0.999352	FALSE		CARD10
						RSPH4A	-1.68	-1.15	0.53	0.86	1	0	FALSE	FALSE	0																C5orf55	chr5:441642-443258	OK	1.04	1.48	0.43	0.999522	FALSE		CARKD	chr13:111267806-111292342	OK	4.19	4.2	0.01	0.999352	FALSE		CARD8
						CAPN5	0.82	1.34	0.53	0.09	1	0	FALSE	FALSE	FALSE																C5orf56	chr5:131746464-131811736	OK	-1.26	-1.61	-0.34	0.999522	FALSE		CARM1	chr19:10982252-11039357	OK	5.57	5.37	-0.19	0.999352	FALSE		CARHSP1
						CDRT15P1	-0.05	0.47	0.53	0.35	1	0	FALSE	FALSE	FALSE																C6orf1	chr6:34214156-34216904	OK	3.42	3.22	-0.2	0.999522	FALSE		CARS	chr11:3022151-3078681	OK	5.49	5.41	-0.08	0.999352	FALSE		CARKD
						CTXN1	2.86	3.38	0.53	0.44	1	0	FALSE	FALSE	FALSE																C6orf106	chr6:34555065-34664625	OK	5.8	5.75	-0.06	0.999522	FALSE		CARS2	chr13:111293756-111358480	OK	4.95	4.92	-0.03	0.999352	FALSE		CARM1
						DPY19L2	-0.1	0.42	0.53	0.13	1	0	FALSE	FALSE	FALSE																C6orf120	chr6:170102256-170124106	OK	3.11	3.21	0.09	0.999522	FALSE		CASC3	chr17:38296506-38328431	OK	5.21	5.27	0.06	0.999352	FALSE		CARS
						GPR157	0.45	0.98	0.53	0.36	1	0	FALSE	FALSE	FALSE																C6orf136	chr6_ssto_hap7:1947095-1973134	OK	3.12	3.23	0.11	0.999522	FALSE		CASC4	chr15:44580908-44707959	OK	4.01	4.08	0.07	0.999352	FALSE		CARS2
						PVRL2	4.92	5.45	0.53	0.09	1	0	FALSE	FALSE	FALSE																C6orf141	chr6:49518112-49519808	OK	0.17	0.74	0.57	0.999522	FALSE		CASC5	chr15:40886446-40954881	OK	3.88	3.87	-0.02	0.999352	FALSE		CASC3
						SHB	1.28	1.81	0.53	0.18	1	0	FALSE	FALSE	FALSE																C6orf147	chr6:73951037-74020088	OK	1.9	1.31	-0.59	0.999522	FALSE		CASD1	chr7:94139169-94186328	OK	2.42	2.69	0.27	0.999352	FALSE		CASC4
						ST3GAL3	1.26	1.79	0.53	0.17	1	0	FALSE	FALSE	FALSE																C6orf163	chr6:88054570-88075181	OK	-2.28	-1.87	0.41	0.999522	FALSE		CASK	chrX:41374188-41782287	OK	3.53	3.54	0.01	0.999352	FALSE		CASC5
						ZMYND10	-0.37	0.15	0.53	0.26	1	0	FALSE	FALSE	FALSE																C6orf170	chr6:121400626-121655644	OK	0.2	-0.27	-0.47	0.999522	FALSE		CASKIN1	chr16:2205798-2246465	OK	1.94	1.72	-0.22	0.999352	FALSE		CASD1
						NKX6-1	2.95	3.48	0.53	0.29	1	0	FALSE	FALSE	FALSE																C6orf203	chr6:107349406-107372547	OK	3.63	3.6	-0.03	0.999522	FALSE		CASKIN2	chr17:73452663-73511627	OK	2.15	1.98	-0.17	0.999352	FALSE		CASK
						C16orf46	-0.6	-0.08	0.52	0.36	1	0	FALSE	FALSE	FALSE																C6orf211	chr6:151773421-151791232	OK	6.63	5.83	-0.8	0.766599	FALSE		CASP2	chr7:142985307-143004789	OK	3.85	4.07	0.22	0.999352	FALSE		CASKIN1
						CREBRF	-0.89	-0.36	0.52	0.34	1	0	FALSE	FALSE	FALSE																C6orf226	chr6:42858002-42858554	OK	2.2	2.32	0.13	0.999522	FALSE		CASP3	chr4:185548849-185570629	OK	5.3	5.2	-0.1	0.999352	FALSE		CASKIN2
						FAM86JP	0.16	0.68	0.52	0.12	1	0	FALSE	FALSE	FALSE																C6orf47	chr6_ssto_hap7:2956872-2959347	OK	3.4	3.37	-0.02	0.999522	FALSE		CASP6	chr4:110609784-110624629	OK	4.16	3.84	-0.32	0.999352	FALSE		CASP2
						FLOT2	5.69	6.21	0.52	0.11	1	0	FALSE	FALSE	FALSE																C6orf48	chr6_qbl_hap6:3096351-3101196	OK	6.68	6.65	-0.03	0.999522	FALSE		CASP7	chr10:115438920-115490668	OK	4.2	4.05	-0.15	0.999352	FALSE		CASP3
						HNMT	1.85	2.38	0.52	0.43	1	0	FALSE	FALSE	FALSE																C6orf52	chr6:10671650-10695030	OK	1.31	1.19	-0.11	0.999522	FALSE		CASP8	chr2:202098165-202152434	OK	2.54	2.64	0.1	0.999352	FALSE		CASP6
						LOC100132247	0	0.52	0.52	0.2	1	0	FALSE	FALSE	FALSE																C6orf57	chr6:71276624-71298606	OK	3.12	3.19	0.07	0.999522	FALSE		CASP8AP2	chr6:90539618-90584155	OK	3.37	3.51	0.14	0.999352	FALSE		CASP7
						NOTCH3	1.93	2.46	0.52	0.33	1	0	FALSE	FALSE	FALSE																C6orf62	chr6:24667262-24719403	OK	5.54	5.45	-0.09	0.999522	FALSE		CASP9	chr1:15818768-15851285	OK	2.44	2.05	-0.39	0.999352	FALSE		CASP8
						PAX8	-0.61	-0.09	0.52	0.23	1	0	FALSE	FALSE	FALSE																C6orf70	chr6:170151720-170181617	OK	2.34	2.68	0.34	0.999522	FALSE		CAST	chr5:95997740-96149848	OK	5.14	5.25	0.11	0.999352	FALSE		CASP8AP2
						SSFA2	3.46	3.98	0.52	0.06	1	0	FALSE	FALSE	FALSE																C6orf89	chr6:36853639-36896740	OK	3.73	3.7	-0.04	0.999522	FALSE		CASZ1	chr1:10696665-10856733	OK	0.45	0.07	-0.38	0.999352	FALSE		CASP9
						STX18	4.64	5.16	0.52	0.02	1	0	FALSE	FALSE	FALSE																C6orf99	chr6:159309618-159331385	OK	-0.66	-0.88	-0.22	0.999522	FALSE		CAT	chr11:34460471-34493607	OK	4.69	4.63	-0.06	0.999352	FALSE		CAST
						THNSL1	1.89	2.41	0.52	0.07	1	0	FALSE	FALSE	FALSE																C7orf10	chr7:40174574-40900366	OK	0.09	0.74	0.66	0.999522	FALSE		CATSPER2	chr15:43922771-43941039	OK	-0.31	-0.81	-0.5	0.999352	FALSE		CASZ1
						UBE2H	4.44	4.97	0.52	0.16	1	0	FALSE	FALSE	FALSE																C7orf25	chr7:42948871-42951689	OK	2.24	2.32	0.08	0.999522	FALSE		CAV1	chr7:116164838-116201239	OK	-0.38	0.75	1.13	0.999352	FALSE		CAT
						UTRN	3.36	3.89	0.52	0.06	1	0	FALSE	FALSE	FALSE																C7orf26	chr7:6629914-6648355	OK	3.87	3.86	-0.01	0.999522	FALSE		CAV2	chr7:116139654-116148595	OK	0.5	1.19	0.69	0.999352	FALSE		CATSPER2
						VCAN	-0.41	0.12	0.52	0.4	1	0	FALSE	FALSE	FALSE																C7orf31	chr7:25174315-25219817	OK	1.81	1.51	-0.3	0.999522	FALSE		CBFA2T2	chr20:32077927-32237837	OK	1.8	1.74	-0.06	0.999352	FALSE		CAV1
						ZNF185	1.73	2.25	0.52	0.05	1	0	FALSE	FALSE	FALSE																C7orf41	chr7:30174551-30202381	OK	3.06	2.69	-0.37	0.999522	FALSE		CBFB	chr16:67063049-67134958	OK	5.42	5.1	-0.33	0.999352	FALSE		CAV2
						ACHE	0.29	0.81	0.52	0.29	1	0	FALSE	FALSE	FALSE																C7orf43	chr7:99752042-99756302	OK	2.12	2.36	0.24	0.999522	FALSE		CBL	chr11:119076985-119178859	OK	3.19	3.35	0.16	0.999352	FALSE		CBFA2T2
						LOC100129034	3.51	4.03	0.52	0.11	1	0	FALSE	FALSE	FALSE																C7orf49	chr7:134832765-134855578	OK	4.95	5.15	0.2	0.999522	FALSE		CBLB	chr3:105377108-105587887	OK	1.11	1.44	0.33	0.999352	FALSE		CBFB
						LOC100506190	0.17	0.69	0.52	0.48	1	0	FALSE	FALSE	FALSE																C7orf50	chr7:1036622-1177893	OK	5.73	6.24	0.5	0.999522	FALSE		CBLL1	chr7:107384278-107402083	OK	3.48	3.6	0.12	0.999352	FALSE		CBL
						LOC100506599	-0.73	-0.21	0.52	0.26	1	0	FALSE	FALSE	FALSE																C7orf53	chr7:112120907-112130943	OK	-1.96	-1.86	0.11	0.999522	FALSE		CBLN1	chr16:49311828-49315742	OK	0.27	-0.93	-1.2	0.999352	FALSE		CBLB
						MRC2	1.7	2.21	0.52	0.23	1	0	FALSE	FALSE	FALSE																C7orf55	chr7:139025104-139112272	OK	3.4	3.05	-0.35	0.999522	FALSE		CBR1	chr21:37441939-37498938	OK	5.2	4.98	-0.22	0.999352	FALSE		CBLL1
						NRTN	0.74	1.26	0.52	0.4	1	0	FALSE	FALSE	FALSE																C7orf55-LUC7L2	chr7:139025104-139112272	OK	5.14	4.77	-0.37	0.999522	FALSE		CBR3	chr21:37504064-37528606	OK	2.71	2.54	-0.17	0.999352	FALSE		CBLN1
						TERT	1.18	1.7	0.52	0.31	1	0	FALSE	FALSE	FALSE																C7orf60	chr7:112459201-112579932	OK	2.02	1.43	-0.59	0.999522	FALSE		CBR3-AS1	chr21:37504064-37528606	OK	-0.62	-2.13	-1.52	0.999352	FALSE		CBLN3
						AMY2B	-2.21	-1.69	0.52	#DIV/0!	1	0	FALSE	0	0																C7orf61	chr7:100054237-100061894	OK	-1.75	-2.1	-0.36	0.999522	FALSE		CBR4	chr4:169908741-169931468	OK	4	3.76	-0.24	0.999352	FALSE		CBR1
						FLJ27354	-0.98	-0.46	0.52	#DIV/0!	1	0	FALSE	0	0																C7orf63	chr7:89874487-89940377	OK	-0.98	-1.3	-0.32	0.999522	FALSE		CBS	chr21:44473300-44496472	OK	7.2	7.21	0.01	0.999352	FALSE		CBR3
						LOC100131626	-0.44	0.08	0.52	#DIV/0!	1	0	FALSE	0	0																C7orf73	chr7:135347220-135361160	OK	5.26	4.69	-0.56	0.999522	FALSE		CBWD1	chr9:121037-179075	OK	1.98	1.85	-0.13	0.999352	FALSE		CBR3-AS1
						LOC145783	-2.02	-1.5	0.52	#DIV/0!	1	0	FALSE	0	0																C8orf33	chr8:146277823-146281416	OK	5.93	5.85	-0.08	0.999522	FALSE		CBWD2	chr2:114195267-114253781	OK	1.54	1.58	0.04	0.999352	FALSE		CBR4
						MST1	-1.56	-1.04	0.52	#DIV/0!	1	0	FALSE	0	0																C8orf37	chr8:96257140-96822371	OK	0.5	0.67	0.17	0.999522	FALSE		CBWD5	chr9:70431999-70490177	OK	-0.42	-0.08	0.34	0.999352	FALSE		CBS
						RELB	-0.3	0.21	0.52	0.65	1	0	FALSE	FALSE	FALSE																C8orf40	chr8:42273979-42408140	OK	5.7	4.81	-0.89	0.999522	FALSE		CBWD6	chr9:69204537-69262593	OK	-0.15	-0.08	0.08	0.999352	FALSE		CBWD1
						GPX8	3.78	4.3	0.52	0.21	1	0	FALSE	FALSE	FALSE																C8orf44	chr8:67579786-67774257	OK	0.62	0.47	-0.14	0.999522	FALSE		CBX1	chr17:46147413-46178883	OK	5.97	5.99	0.02	0.999352	FALSE		CBWD2
						NGFRAP1	7.59	8.1	0.52	0.11	1	0	FALSE	FALSE	FALSE																C8orf44-SGK3,SGK3	chr8:67579786-67774257	OK	-1.21	-3.96	-2.75	0.999522	FALSE		CBX2	chr17:77751976-77761449	OK	5.11	4.95	-0.16	0.999352	FALSE		CBWD5
						PARD3B	-0.71	-0.2	0.52	0.02	1	0	FALSE	FALSE	FALSE																C8orf47	chr8:99076749-99105838	OK	2.35	1.23	-1.12	0.999522	FALSE		CBX3	chr7:26240830-26253227	OK	7.62	7.58	-0.04	0.999352	FALSE		CBWD6
						SLC2A4RG	3.72	4.23	0.52	0.32	1	0	FALSE	FALSE	FALSE																C8orf48	chr8:13424351-13425797	OK	-1.74	-3.12	-1.38	0.999522	FALSE		CBX4	chr17:77806954-77813213	OK	2.74	2.65	-0.09	0.999352	FALSE		CBX1
						LOC100133985	-0.68	-0.17	0.52	1.22	1	0	FALSE	FALSE	FALSE																C8orf58	chr8:22457113-22461662	OK	2.45	2.23	-0.22	0.999522	FALSE		CBX5	chr12:54624730-54673915	OK	5.15	5.52	0.36	0.999352	FALSE		CBX2
						LOC100508120	-1.25	-0.73	0.52	0.28	1	0	FALSE	FALSE	FALSE																C8orf59	chr8:86089618-86132643	OK	6.3	5.73	-0.57	0.999522	FALSE		CBX6	chr22:39260247-39268258	OK	3.73	3.69	-0.04	0.999352	FALSE		CBX3
						COL6A1	4.26	4.78	0.51	0.28	0.96	0.02	FALSE	FALSE	FALSE																C8orf76	chr8:124232195-124287781	OK	4.31	4.01	-0.3	0.999522	FALSE		CBX7	chr22:39526778-39548538	OK	-0.54	-0.48	0.06	0.999352	FALSE		CBX4
						FAM110B	0.37	0.88	0.51	0.24	1	0	FALSE	FALSE	FALSE																C8orf82	chr8:145743348-145754458	OK	1.8	2.32	0.52	0.999522	FALSE		CBX8	chr17:77768175-77770915	OK	3.23	3.52	0.29	0.999352	FALSE		CBX5
						GAS2L1	2.66	3.17	0.51	0.5	1	0	FALSE	FALSE	FALSE																C9orf114	chr9:131580778-131592100	OK	3.89	4.17	0.28	0.999522	FALSE		CBY1	chr22:39052657-39069855	OK	3.63	3.91	0.28	0.999352	FALSE		CBX6
						GPR37	0.64	1.15	0.51	0.07	1	0	FALSE	FALSE	FALSE																C9orf116	chr9:138387025-138391761	OK	2.87	3.12	0.24	0.999522	FALSE		CC2D1A	chr19:14016955-14041693	OK	3.25	3.05	-0.2	0.999352	FALSE		CBX7
						IFI27	-0.25	0.26	0.51	0.69	1	0	FALSE	FALSE	FALSE																C9orf117	chr9:130469270-130477936	OK	-1.79	-0.87	0.92	0.999522	FALSE		CC2D1B	chr1:52816264-52831877	OK	2.77	2.53	-0.24	0.999352	FALSE		CBX8
						KAZALD1	0.67	1.19	0.51	0.38	1	0	FALSE	FALSE	FALSE																C9orf123	chr9:7796490-7799799	OK	4.7	4.76	0.05	0.999522	FALSE		CC2D2A	chr4:15471488-15603180	OK	2.33	2.75	0.42	0.999352	FALSE		CBY1
						REC8	-0.4	0.11	0.51	0.38	1	0	FALSE	FALSE	FALSE																C9orf129	chr9:95947211-96108696	OK	-0.84	-0.37	0.48	0.999522	FALSE		CCAR1	chr10:70480970-70551309	OK	5.77	6.04	0.28	0.999352	FALSE		CC2D1A
						ZNF497	0.25	0.76	0.51	0.05	1	0	FALSE	FALSE	FALSE																C9orf135	chr9:72435730-72521148	OK	2.6	-0.36	-2.96	0.606989	FALSE		CCBL1	chr9:131595391-131644354	OK	3.28	3.29	0.01	0.999352	FALSE		CC2D1B
						EFHD1	3.72	4.23	0.51	0.13	1	0	FALSE	FALSE	FALSE																C9orf142	chr9:139886869-139888428	OK	4.9	5.26	0.36	0.999522	FALSE		CCBL2	chr1:89401455-89458643	OK	3.82	3.87	0.05	0.999352	FALSE		CC2D2A
						GLT8D2	-1.06	-0.55	0.51	0.54	1	0	FALSE	FALSE	FALSE																C9orf156	chr9:100666771-100684852	OK	3.07	2.95	-0.12	0.999522	FALSE		CCDC101	chr16:28565248-28603111	OK	3.43	3.49	0.05	0.999352	FALSE		CCAR1
						KCNIP3	0.65	1.16	0.51	0.29	1	0	FALSE	FALSE	FALSE																C9orf16	chr9:130922538-130926207	OK	4.76	5.42	0.65	0.999522	FALSE		CCDC102A	chr16:57546089-57570477	OK	1.13	1.6	0.47	0.999352	FALSE		CCBL1
						NOL3	1.88	2.39	0.51	0.27	1	0	FALSE	FALSE	FALSE																C9orf163	chr9:139334547-139380519	OK	-1.64	-0.65	0.99	0.999522	FALSE		CCDC103	chr17:42977079-42981047	OK	0	-0.17	-0.17	0.999352	FALSE		CCBL2
						RUNX1	0.28	0.79	0.51	0.29	1	0	FALSE	FALSE	FALSE																C9orf169	chr9:140119643-140120763	OK	-0.53	0.7	1.23	0.999522	FALSE		CCDC104	chr2:55746739-55772216	OK	4.74	4.65	-0.1	0.999352	FALSE		CCDC101
						TMEM27	-0.2	0.31	0.51	0.48	1	0	FALSE	FALSE	FALSE																C9orf172	chr9:139738866-139741797	OK	-2.51	-0.79	1.72	0.999522	FALSE		CCDC106	chr19:56158953-56164526	OK	3.18	2.95	-0.23	0.999352	FALSE		CCDC102A
						TRIM56	1.16	1.67	0.51	0.15	1	0	FALSE	FALSE	FALSE																C9orf174	chr9:100000707-100139577	OK	-2.23	-1.41	0.82	0.999522	FALSE		CCDC107	chr9:35658286-35665278	OK	1.01	0.73	-0.29	0.999352	FALSE		CCDC103
						ZNF772	0.09	0.6	0.51	0.34	1	0	FALSE	FALSE	FALSE																C9orf3	chr9:97488950-97849500	OK	2.27	2.42	0.15	0.999522	FALSE		CCDC109B	chr4:110481354-110608872	OK	5.49	5.03	-0.46	0.999352	FALSE		CCDC104
						BCL2L14	-2.78	-2.27	0.51	#DIV/0!	1	0	FALSE	0	0																C9orf37	chr9:140500095-140513308	OK	2.97	3.53	0.57	0.999522	FALSE		CCDC111	chr4:185570766-185655286	OK	2.82	2.47	-0.36	0.999352	FALSE		CCDC106
						CA7	-1.67	-1.16	0.51	#DIV/0!	1	0	FALSE	0	0																C9orf40	chr9:77561498-77567802	OK	3.32	3.54	0.22	0.999522	FALSE		CCDC112	chr5:114602884-114632458	OK	2.97	2.71	-0.26	0.999352	FALSE		CCDC107
						CCL27	-2.09	-1.58	0.51	#DIV/0!	1	0	FALSE	0	0																C9orf41	chr9:77597872-77643310	OK	3.61	3.33	-0.29	0.999522	FALSE		CCDC113	chr16:58283839-58328951	OK	-0.73	0.13	0.86	0.999352	FALSE		CCDC109B
						SLC2A1-AS1	-2.14	-1.63	0.51	#DIV/0!	1	0	FALSE	0	0																C9orf43	chr9:116169517-116191879	OK	-1.35	-1	0.35	0.999522	FALSE		CCDC115	chr2:131095815-131099922	OK	3.99	4.02	0.03	0.999352	FALSE		CCDC111
						SYCP2	-2.08	-1.57	0.51	#DIV/0!	1	0	FALSE	0	0																C9orf69	chr9:139006426-139010731	OK	4.06	4.32	0.26	0.999522	FALSE		CCDC117	chr22:29168661-29185283	OK	4.52	4.5	-0.01	0.999352	FALSE		CCDC112
						WASH2P	1.61	2.12	0.51	#DIV/0!	1	0	FALSE	0	0																C9orf72	chr9:27546542-27573864	OK	2.86	2.49	-0.37	0.999522	FALSE		CCDC12	chr3:46963230-47051194	OK	5.28	5.35	0.07	0.999352	FALSE		CCDC113
						G6PD	4.95	5.45	0.51	0.05	1	0	FALSE	FALSE	FALSE																C9orf78	chr9:132589563-132597572	OK	5.51	5.25	-0.26	0.999522	FALSE		CCDC120	chrX:48910960-48927510	OK	1.62	1.71	0.09	0.999352	FALSE		CCDC115
						NCOR2	2.85	3.36	0.51	0.36	0.86	0.06	FALSE	FALSE	FALSE																C9orf85	chr9:74526422-74588371	OK	2.94	2.55	-0.39	0.999522	FALSE		CCDC121	chr2:27848505-27917847	OK	1.54	1.21	-0.34	0.999352	FALSE		CCDC117
						AHNAK	4.37	4.88	0.51	0.12	1	0	FALSE	FALSE	FALSE																C9orf89	chr9:95858449-95875565	OK	3.38	3.54	0.16	0.999522	FALSE		CCDC122	chr13:44410488-44468068	OK	-0.81	0.24	1.05	0.999352	FALSE		CCDC12
						ASMTL	3.22	3.72	0.51	0.08	1	0	FALSE	FALSE	FALSE																C9orf9	chr9:135754289-135765418	OK	1.21	1.72	0.51	0.999522	FALSE		CCDC124	chr19:18043823-18054794	OK	6.53	6.4	-0.13	0.999352	FALSE		CCDC120
						FTX	-0.87	-0.36	0.51	0.35	1	0	FALSE	FALSE	FALSE																C9orf91	chr9:117373705-117408703	OK	2.22	2.09	-0.13	0.999522	FALSE		CCDC125	chr5:68576518-68616410	OK	2.5	2.35	-0.15	0.999352	FALSE		CCDC121
						SDC4	2.03	2.54	0.51	0.2	1	0	FALSE	FALSE	FALSE																CA11	chr19:49141271-49185502	OK	2.3	2.44	0.14	0.999522	FALSE		CCDC126	chr7:23636997-23684327	OK	0.82	0.38	-0.43	0.999352	FALSE		CCDC122
						SERINC2	1.2	1.71	0.51	0.4	1	0	FALSE	FALSE	FALSE																CA13	chr8:86157715-86196302	OK	0.26	0.39	0.13	0.999522	FALSE		CCDC127	chr5:204874-218297	OK	4	3.87	-0.13	0.999352	FALSE		CCDC124
						SLC7A5P1	-0.23	0.28	0.51	0.84	1	0	FALSE	FALSE	FALSE																CA2	chr8:86376130-86393721	OK	3.78	4.24	0.46	0.999522	FALSE		CCDC130	chr19:13858752-13874106	OK	3.16	3.04	-0.12	0.999352	FALSE		CCDC125
						SMAD6	1.62	2.13	0.51	0.23	1	0	FALSE	FALSE	FALSE																CA5B	chrX:15756411-15805748	OK	0.99	1.29	0.3	0.999522	FALSE		CCDC132	chr7:92861652-92990435	OK	3.43	3.19	-0.24	0.999352	FALSE		CCDC126
						LDOC1	4.12	4.62	0.51	0.08	1	0	FALSE	FALSE	FALSE																CA5BP1	chrX:15693038-15721474	OK	3.6	3.78	0.18	0.999522	FALSE		CCDC134	chr22:42196677-42222303	OK	1.82	2.09	0.27	0.999352	FALSE		CCDC127
						ATP6V1B1	-1.14	-0.64	0.51	0.5	1	0	FALSE	0	FALSE																CA7	chr16:66878281-66888049	OK	-1.67	-1.16	0.51	0.999522	FALSE		CCDC136	chr7:128431463-128462187	OK	1.82	1.78	-0.04	0.999352	FALSE		CCDC130
						C16orf93	-0.23	0.27	0.5	0.23	1	0	FALSE	FALSE	FALSE																CA8	chr8:61101422-61193954	OK	1.15	1.87	0.72	0.999522	FALSE		CCDC137	chr17:79633760-79640936	OK	5.35	5.22	-0.14	0.999352	FALSE		CCDC132
						DNMT3A	0.93	1.43	0.5	0.06	1	0	FALSE	FALSE	FALSE																CAAP1	chr9:26840682-26892826	OK	4.14	3.67	-0.46	0.999522	FALSE		CCDC138	chr2:109403218-109492847	OK	3.43	3.41	-0.02	0.999352	FALSE		CCDC134
						TPM1	7.65	8.14	0.5	0.07	0.99	0	FALSE	FALSE	FALSE																CAB39	chr2:231577556-231685790	OK	4.75	4.66	-0.09	0.999522	FALSE		CCDC14	chr3:123632273-123680255	OK	4.65	4.89	0.25	0.999352	FALSE		CCDC136
						ABCB6	-1.05	-0.55	0.5	0.18	1	0	FALSE	FALSE	FALSE																CAB39L	chr13:49882785-50018221	OK	2.22	0.97	-1.25	0.999522	FALSE		CCDC142	chr2:74699958-74721691	OK	1.19	1.31	0.12	0.999352	FALSE		CCDC137
						BCL2L1	4.64	5.13	0.5	0.04	1	0	FALSE	FALSE	FALSE																CABIN1	chr22:24407764-24574596	OK	3.17	3.33	0.16	0.999522	FALSE		CCDC144A	chr17:16593638-16678311	OK	0.24	0.71	0.48	0.999352	FALSE		CCDC138
						C5orf38	-0.05	0.45	0.5	0.49	1	0	FALSE	FALSE	FALSE																CABLES1	chr18:20714527-20840434	OK	1.71	1.27	-0.44	0.999522	FALSE		CCDC144B	chr17:18441114-18528930	OK	2.07	2.31	0.23	0.999352	FALSE		CCDC14
						C6orf52	1.26	1.75	0.5	0.53	1	0	FALSE	FALSE	FALSE																CABLES2	chr20:60963685-60982339	OK	2.68	2.85	0.17	0.999522	FALSE		CCDC144C	chr17:20224486-20305504	OK	-1.42	-0.49	0.93	0.999352	FALSE		CCDC142
						GPSM1	1.69	2.19	0.5	0.28	1	0	FALSE	FALSE	FALSE																CABP1	chr12:121078421-121105127	OK	-0.75	0.03	0.78	0.999522	FALSE		CCDC146	chr7:76751933-76924521	OK	0.06	-1.69	-1.76	0.999352	FALSE		CCDC144A
						ITSN1	3.99	4.49	0.5	0.13	1	0	FALSE	FALSE	FALSE																CABYR	chr18:21718954-21741564	OK	-0.16	1.64	1.8	0.999522	FALSE		CCDC149	chr4:24807738-24981826	OK	0.31	0.39	0.08	0.999352	FALSE		CCDC144B
						MCC	1.64	2.14	0.5	0.15	1	0	FALSE	FALSE	FALSE																CACFD1	chr9:136325086-136335909	OK	1.88	2.04	0.16	0.999522	FALSE		CCDC15	chr11:124824016-124911385	OK	1.19	1.16	-0.04	0.999352	FALSE		CCDC146
						PRRT2	0.06	0.56	0.5	0.27	1	0	FALSE	FALSE	FALSE																CACHD1	chr1:64936475-65158741	OK	3.19	3.25	0.06	0.999522	FALSE		CCDC150	chr2:197504355-197597530	OK	1.83	2.25	0.42	0.999352	FALSE		CCDC149
						ZFHX4	1.77	2.27	0.5	0.08	1	0	FALSE	FALSE	FALSE																CACNA1H	chr16:1203240-1275254	OK	-2.24	-1.74	0.5	0.999522	FALSE		CCDC159	chr19:11457180-11465620	OK	-0.48	0.14	0.62	0.999352	FALSE		CCDC15
						AKR7L	-0.9	-0.4	0.5	0.25	1	0	FALSE	FALSE	0																CACNA2D1	chr7:81579417-82073031	OK	2.26	2.26	0	0.999522	FALSE		CCDC163P	chr1:45959597-45965751	OK	2.07	1.7	-0.37	0.999352	FALSE		CCDC150
						CAHM	-0.96	-0.46	0.5	0.4	1	0	FALSE	FALSE	0																CACNA2D2	chr3:50400230-50540892	OK	4.16	3.65	-0.51	0.999522	FALSE		CCDC167	chr6:37450696-37467700	OK	5.31	5.55	0.24	0.999352	FALSE		CCDC163P
						CACNA1H	-2.24	-1.74	0.5	#DIV/0!	1	0	FALSE	0	0																CACNA2D3	chr3:54156692-55108584	OK	0.06	-0.69	-0.74	0.999522	FALSE		CCDC169	chr13:36742344-36871992	OK	2.59	2.49	-0.1	0.999352	FALSE		CCDC167
						HOXA2	-2.07	-1.57	0.5	#DIV/0!	1	0	FALSE	0	0																CACNB1	chr17:37329708-37353956	OK	0.37	0.71	0.34	0.999522	FALSE		CCDC169-SOHLH2	chr13:36742344-36871992	OK	-10	-0.65	9.35	0.999352	FALSE		CCDC169
						HOXD3	-1.64	-1.13	0.5	#DIV/0!	1	0	FALSE	0	0																CACNB2	chr10:18429605-18830688	OK	1.7	2.5	0.8	0.999522	FALSE		CCDC174	chr3:14693252-14714166	OK	2.72	2.82	0.1	0.999352	FALSE		CCDC169-SOHLH2
						TCTE3	-1.67	-1.17	0.5	#DIV/0!	1	0	FALSE	0	0																CACNB3	chr12:49208214-49222726	OK	3.08	3.26	0.18	0.999522	FALSE		CCDC176	chr14:74486058-74551196	OK	0.29	0.03	-0.26	0.999352	FALSE		CCDC174
						CERCAM	3.15	3.65	0.5	0.22	1	0	FALSE	FALSE	FALSE																CACNB4	chr2:152689285-152955593	OK	0.24	-0.04	-0.28	0.999522	FALSE		CCDC18	chr1:93646280-93744287	OK	1.94	2.26	0.33	0.999352	FALSE		CCDC176
						DHRSX	2.97	3.46	0.5	0.08	1	0	FALSE	FALSE	FALSE																CACNG4	chr17:64960979-65029518	OK	-2.36	-3.1	-0.74	0.999522	FALSE		CCDC22	chrX:49091926-49121288	OK	3.3	3.36	0.06	0.999352	FALSE		CCDC18
						FZD9	-0.02	0.48	0.5	0.46	1	0	FALSE	FALSE	FALSE																CACNG7	chr19:54415990-54446969	OK	1.84	-1.88	-3.71	0.265061	FALSE		CCDC23	chr1:43272722-43310660	OK	4.02	4.23	0.22	0.999352	FALSE		CCDC22
						LOC100190986	1.86	2.36	0.5	0.28	1	0	FALSE	FALSE	FALSE																CACTIN	chr19:3607244-3626813	OK	3.24	3.85	0.61	0.999522	FALSE		CCDC24	chr1:44457279-44497164	OK	0.11	0.26	0.14	0.999352	FALSE		CCDC23
						PHF19	5.11	5.61	0.5	0.01	1	0	FALSE	FALSE	FALSE																CACUL1	chr10:120440493-120514758	OK	3.62	3.51	-0.1	0.999522	FALSE		CCDC25	chr8:27590832-27630170	OK	5.03	4.06	-0.97	0.276514	FALSE		CCDC24
						RHOC	5.29	5.79	0.5	0.12	1	0	FALSE	FALSE	FALSE																CACYBP	chr1:174968570-174981163	OK	6.6	6.25	-0.34	0.999522	FALSE		CCDC28A	chr6:139046347-139114456	OK	2.93	2.84	-0.09	0.999352	FALSE		CCDC25
						ST20	2.44	2.94	0.5	0.35	1	0	FALSE	FALSE	FALSE																CAD	chr2:27440257-27466654	OK	5.31	5.49	0.19	0.999522	FALSE		CCDC28B	chr1:32666201-32670991	OK	4.39	4.24	-0.15	0.999352	FALSE		CCDC28A
						ZC3H4	2.7	3.2	0.5	0.22	1	0	FALSE	FALSE	FALSE																CADM1	chr11:115044344-115375241	OK	-1.74	2	3.74	0.160396	FALSE		CCDC3	chr10:12938624-13043704	OK	3.29	3.49	0.2	0.999352	FALSE		CCDC28B
						FLJ20021	0.63	1.12	0.5	1.15	1	0	FALSE	FALSE	FALSE																CADM2	chr3:85008132-86123579	OK	-3.18	-0.72	2.46	0.606589	FALSE		CCDC34	chr11:27360060-27384795	OK	4.59	4.76	0.17	0.999352	FALSE		CCDC3
						ZNF518B	0.42	0.91	0.49	0.17	1	0	FALSE	FALSE	FALSE																CADM4	chr19:44126521-44143991	OK	3.75	3.66	-0.09	0.999522	FALSE		CCDC41	chr12:94702055-94853764	OK	2.79	3.16	0.37	0.999352	FALSE		CCDC34
						CDR1	0.5	0.98	0.49	0.37	1	0	FALSE	FALSE	FALSE																CADPS	chr3:62384020-62861064	OK	-3.45	-0.72	2.73	0.789043	FALSE		CCDC43	chr17:42754804-42767165	OK	5.08	5.09	0.01	0.999352	FALSE		CCDC41
						DCHS1	0.5	0.99	0.49	0.49	1	0	FALSE	FALSE	FALSE																CADPS2	chr7:121958477-122526813	OK	-3.84	-2.31	1.53	0.999522	FALSE		CCDC47	chr17:61822609-61851088	OK	5.76	5.76	0	0.999352	FALSE		CCDC43
						DEPTOR	0.86	1.35	0.49	0.23	1	0	FALSE	FALSE	FALSE																CAHM	chr6:163834096-163834982	OK	-1.11	-0.89	0.22	0.999522	FALSE		CCDC50	chr3:190984943-191116459	OK	3.61	3.75	0.14	0.999352	FALSE		CCDC47
						EMC10	3.47	3.96	0.49	0.24	1	0	FALSE	FALSE	FALSE																CALB1	chr8:91070837-91095107	OK	-0.12	-7.16	-7.04	0.999522	FALSE		CCDC51	chr3:48473579-48481529	OK	4.85	4.48	-0.37	0.999352	FALSE		CCDC50
						EME2	-0.23	0.26	0.49	0.62	1	0	FALSE	FALSE	FALSE																CALCOCO1	chr12:54104901-54121307	OK	1.5	1.58	0.08	0.999522	FALSE		CCDC53	chr12:102406716-102455899	OK	4.81	4.53	-0.27	0.999352	FALSE		CCDC51
						HIST1H4D	-0.32	0.17	0.49	0.66	1	0	FALSE	FALSE	FALSE																CALCOCO2	chr17:46908349-46942607	OK	3.7	3.64	-0.06	0.999522	FALSE		CCDC57	chr17:80059345-80170689	OK	0.92	1.48	0.57	0.999352	FALSE		CCDC53
						MOCOS	0.31	0.81	0.49	0.28	1	0	FALSE	FALSE	FALSE																CALCR	chr7:93053798-93204042	OK	-4.21	-1.93	2.28	0.999522	FALSE		CCDC58	chr3:122078435-122102074	OK	6.28	6.29	0.01	0.999352	FALSE		CCDC57
						OGT	5.62	6.11	0.49	0.22	1	0	FALSE	FALSE	FALSE																CALD1	chr7:134464163-134655480	OK	4.77	6.06	1.29	0.0262283	TRUE		CCDC59	chr12:82746082-82873016	OK	5.43	5.48	0.05	0.999352	FALSE		CCDC58
						SLC23A2	2.72	3.21	0.49	0.14	1	0	FALSE	FALSE	FALSE																CALHM2	chr10:105206542-105212162	OK	0.88	0.67	-0.21	0.999522	FALSE		CCDC6	chr10:61548505-61666414	OK	4.23	4.03	-0.2	0.999352	FALSE		CCDC59
						KIAA2022	0.64	1.13	0.49	0.11	1	0	FALSE	FALSE	FALSE																CALM1	chr14:90863326-90874619	OK	5.63	5.68	0.05	0.999522	FALSE		CCDC61	chr19:46498718-46521874	OK	1.68	1.14	-0.54	0.999352	FALSE		CCDC6
						MECOM	2.11	2.6	0.49	0.22	1	0	FALSE	FALSE	FALSE																CALM2	chr2:47387220-47403740	OK	9.17	9.08	-0.1	0.999522	FALSE		CCDC66	chr3:56591183-56717135	OK	1.74	1.85	0.11	0.999352	FALSE		CCDC61
						PARD6B	-0.53	-0.04	0.49	0.1	1	0	FALSE	FALSE	FALSE																CALM3	chr19:47104511-47114039	OK	7.93	8.04	0.12	0.999522	FALSE		CCDC68	chr18:52568739-52626739	OK	-0.55	0.03	0.58	0.999352	FALSE		CCDC64
						C1orf86	4.54	5.03	0.49	0.54	1	0	FALSE	FALSE	FALSE																CALML4	chr15:68483042-68498448	OK	3.1	2.97	-0.12	0.999522	FALSE		CCDC69	chr5:150560612-150603654	OK	2.3	2.16	-0.14	0.999352	FALSE		CCDC66
						CCND3	4.99	5.48	0.49	0.05	1	0	FALSE	FALSE	FALSE																CALR	chr19:13049413-13055304	OK	8.9	8.87	-0.03	0.999522	FALSE		CCDC7	chr10:32735040-33171792	OK	-0.57	-0.32	0.25	0.999352	FALSE		CCDC68
						ETV6	0.31	0.79	0.49	0.2	1	0	FALSE	FALSE	FALSE																CALU	chr7:128379345-128415844	OK	5.93	5.76	-0.16	0.999522	FALSE		CCDC71	chr3:49199967-49203785	OK	4.28	4.17	-0.11	0.999352	FALSE		CCDC69
						FZD5	2.42	2.91	0.49	0.03	1	0	FALSE	FALSE	FALSE																CAMK1D	chr10:12391582-12871733	OK	2.54	2.25	-0.29	0.999522	FALSE		CCDC71L	chr7:106297210-106301634	OK	1.03	0.85	-0.18	0.999352	FALSE		CCDC71
						IGDCC3	1.58	2.07	0.49	0.27	1	0	FALSE	FALSE	FALSE																CAMK2B	chr7:44256748-44365230	OK	-1.33	-3.51	-2.18	0.999522	FALSE		CCDC73	chr11:32605312-32816187	OK	1.81	1.64	-0.17	0.999352	FALSE		CCDC71L
						MIB2	1.36	1.85	0.49	0.55	1	0	FALSE	FALSE	FALSE																CAMK2D	chr4:114372187-114683083	OK	3.75	4.01	0.26	0.999522	FALSE		CCDC74A	chr2:132202795-132360468	OK	2.06	2.5	0.44	0.999352	FALSE		CCDC73
						NID2	2.15	2.64	0.49	0.1	1	0	FALSE	FALSE	FALSE																CAMK2G	chr10:75572258-75634349	OK	2.91	3.11	0.2	0.999522	FALSE		CCDC74B	chr2:130887195-130902707	OK	1.49	2.22	0.74	0.999352	FALSE		CCDC74A
						NLK	2.84	3.33	0.49	0.1	1	0	FALSE	FALSE	FALSE																CAMK2N1	chr1:20808883-20812728	OK	1.47	0.98	-0.49	0.999522	FALSE		CCDC77	chr12:389222-551806	OK	3.73	3.47	-0.26	0.999352	FALSE		CCDC74B
						TMEM205	4.76	5.25	0.49	0.07	1	0	FALSE	FALSE	FALSE																CAMK2N2	chr3:183967444-184010819	OK	0.27	0.32	0.05	0.999522	FALSE		CCDC78	chr16:771141-776473	OK	0.28	0.96	0.68	0.999352	FALSE		CCDC77
						TMEM63A	1.09	1.58	0.49	0.11	1	0	FALSE	FALSE	FALSE																CAMK4	chr5:110559946-110820748	OK	2.47	2.06	-0.41	0.999522	FALSE		CCDC80	chr3:112323408-112359977	OK	0.13	1.72	1.59	0.94806	FALSE		CCDC78
						ZBTB12	2.72	3.21	0.49	0.09	1	0	FALSE	FALSE	FALSE																CAMKK1	chr17:3763616-3796337	OK	1.62	1.69	0.07	0.999522	FALSE		CCDC82	chr11:96085928-96123083	OK	3.27	3.49	0.21	0.999352	FALSE		CCDC80
						GOLGA6L4	-1.65	-1.16	0.49	#DIV/0!	1	0	FALSE	0	0																CAMKK2	chr12:121675494-121736111	OK	3.97	4.02	0.05	0.999522	FALSE		CCDC84	chr11:118868851-118889057	OK	1.85	1.88	0.02	0.999352	FALSE		CCDC82
						LGALS9	-1.67	-1.18	0.49	#DIV/0!	1	0	FALSE	0	0																CAMKMT	chr2:44589042-44999731	OK	2.29	1.92	-0.37	0.999522	FALSE		CCDC85B	chr11:65657874-65659106	OK	3.4	2.89	-0.52	0.999352	FALSE		CCDC84
						PCDHAC1	-2.32	-1.83	0.49	#DIV/0!	1	0	FALSE	0	0																CAMKV	chr3:49895421-49907369	OK	2.85	3.04	0.19	0.999522	FALSE		CCDC85C	chr14:99947738-100070727	OK	4.41	4.43	0.02	0.999352	FALSE		CCDC85B
						SYCE1L	-1.24	-0.76	0.49	#DIV/0!	1	0	FALSE	0	0																CAMLG	chr5:134074169-134087850	OK	4.14	3.91	-0.22	0.999522	FALSE		CCDC86	chr11:60609428-60623444	OK	6.15	6.18	0.03	0.999352	FALSE		CCDC85C
						C2orf27A	-1.56	-1.06	0.49	1.26	1	0	FALSE	FALSE	0																CAMSAP1	chr9:138700332-138799005	OK	3.72	3.83	0.1	0.999522	FALSE		CCDC88A	chr2:55514977-55647057	OK	3.32	3.54	0.22	0.999352	FALSE		CCDC86
						DCAKD	3.67	4.15	0.49	0.13	1	0	FALSE	FALSE	FALSE																CAMSAP2	chr1:200708685-200829831	OK	4	3.84	-0.16	0.999522	FALSE		CCDC88C	chr14:91737666-91884188	OK	2.94	2.74	-0.2	0.999352	FALSE		CCDC88A
						ARHGEF19	0.45	0.94	0.49	0.39	1	0	FALSE	FALSE	FALSE																CAMSAP3	chr19:7660787-7683196	OK	1.82	2.55	0.74	0.999522	FALSE		CCDC9	chr19:47759730-47775210	OK	2.38	2.52	0.14	0.999352	FALSE		CCDC88C
						CCDC24	0.06	0.55	0.49	0.31	1	0	FALSE	FALSE	FALSE																CAMTA1	chr1:6845383-7829766	OK	5.63	5.26	-0.37	0.999522	FALSE		CCDC90A	chr6:13786780-13814792	OK	3.77	3.83	0.06	0.999352	FALSE		CCDC9
						DZIP3	2.55	3.04	0.49	0.02	1	0	FALSE	FALSE	FALSE																CAMTA2	chr17:4871286-4890960	OK	3.05	3.36	0.3	0.999522	FALSE		CCDC90B	chr11:82972501-82997377	OK	4.52	4.34	-0.18	0.999352	FALSE		CCDC90A
						EPHA2	2.82	3.3	0.49	0.28	1	0	FALSE	FALSE	FALSE																CAND1	chr12:67663060-67708388	OK	6.03	5.82	-0.21	0.999522	FALSE		CCDC91	chr12:28410132-28703099	OK	2.96	2.94	-0.02	0.999352	FALSE		CCDC90B
						FAM131C	0.55	1.04	0.49	0.29	1	0	FALSE	FALSE	FALSE																CAND2	chr3:12838170-12876313	OK	2.16	2.48	0.32	0.999522	FALSE		CCDC92	chr12:124420954-124457163	OK	2.88	3.09	0.2	0.999352	FALSE		CCDC91
						HERC2P10	-0.12	0.36	0.49	0.99	1	0	FALSE	FALSE	FALSE																CANT1	chr17:76987797-77005899	OK	4.18	4.21	0.03	0.999522	FALSE		CCDC93	chr2:118673053-118771739	OK	3.18	2.97	-0.21	0.999352	FALSE		CCDC92
						HOXC8	1.45	1.94	0.49	0.05	1	0	FALSE	FALSE	FALSE																CANX	chr5:179125929-179158639	OK	8.12	7.93	-0.19	0.999522	FALSE		CCDC94	chr19:4247110-4269085	OK	4.39	4.34	-0.06	0.999352	FALSE		CCDC93
						KITLG	2.4	2.89	0.49	0.33	1	0	FALSE	FALSE	FALSE																CAP1	chr1:40506254-40538321	OK	6.87	6.82	-0.05	0.999522	FALSE		CCDC97	chr19:41816093-41830788	OK	3.85	4.13	0.28	0.999352	FALSE		CCDC94
						PAN3-AS1	-0.79	-0.3	0.49	0.45	1	0	FALSE	FALSE	FALSE																CAP2	chr6:17393735-17558023	OK	2.54	2.72	0.18	0.999522	FALSE		CCHCR1	chr6_qbl_hap6:2406049-2421866	OK	2.87	3.04	0.17	0.999352	FALSE		CCDC97
						PIF1	3.74	4.22	0.49	0.07	1	0	FALSE	FALSE	FALSE																CAPG	chr2:85621870-85641197	OK	-1.88	-2.11	-0.23	0.999522	FALSE		CCKBR	chr11:6280903-6293357	OK	2.07	1.15	-0.92	0.999352	FALSE		CCHCR1
						STS	1.32	1.81	0.49	0.15	1	0	FALSE	FALSE	FALSE																CAPN1	chr11:64948685-64979477	OK	5.15	5.28	0.13	0.999522	FALSE		CCL2	chr17:32582295-32584220	OK	1.51	1.49	-0.02	0.999352	FALSE		CCKBR
						UCP2	3.28	3.77	0.49	0.19	1	0	FALSE	FALSE	FALSE																CAPN10	chr2:241526132-241538526	OK	2.82	3.16	0.34	0.999522	FALSE		CCM2	chr7:45039344-45116069	OK	3.49	3.58	0.09	0.999352	FALSE		CCL2
						ZBTB47	-0.61	-0.13	0.49	0.27	1	0	FALSE	FALSE	FALSE																CAPN12	chr19:39138266-39235114	OK	1.18	1.58	0.4	0.999522	FALSE		CCNA1	chr13:37005966-37017019	OK	1.12	2.74	1.62	0.999352	FALSE		CCM2
						CPQ	0.7	1.18	0.48	0.08	1	0	FALSE	FALSE	FALSE																CAPN2	chr1:223889294-223963720	OK	5.65	5.46	-0.19	0.999522	FALSE		CCNA2	chr4:122722471-122745088	OK	6.56	6.5	-0.06	0.999352	FALSE		CCNA1
						CSAD	0.99	1.48	0.48	0.17	1	0	FALSE	FALSE	FALSE																CAPN3	chr15:42651697-42704515	OK	-2.66	-1.88	0.78	0.999522	FALSE		CCNB1	chr5:68462836-68474070	OK	7.57	7.79	0.21	0.999352	FALSE		CCNA2
						BAHCC1	0.92	1.4	0.48	0.46	1	0	FALSE	FALSE	FALSE																CAPN5	chr11:76777991-76837198	OK	0.58	1.12	0.54	0.999522	FALSE		CCNB1IP1	chr14:20779526-20801471	OK	6.01	6.09	0.08	0.999352	FALSE		CCNB1
						CLEC2B	3.02	3.5	0.48	0.56	1	0	FALSE	FALSE	FALSE																CAPN6	chrX:110488326-110513774	OK	1.17	1.13	-0.04	0.999522	FALSE		CCNB2	chr15:59397283-59417244	OK	7.24	7.35	0.11	0.999352	FALSE		CCNB1IP1
						KIAA1609	1.22	1.7	0.48	0.07	1	0	FALSE	FALSE	FALSE																CAPN7	chr3:15247732-15294423	OK	3.84	3.62	-0.22	0.999522	FALSE		CCNC	chr6:99990262-100016690	OK	5.65	5.42	-0.23	0.999352	FALSE		CCNB2
						PHKG1	1.48	1.96	0.48	0.14	1	0	FALSE	FALSE	FALSE																CAPNS1	chr19:36630917-36641255	OK	7.23	7.38	0.15	0.999522	FALSE		CCND1	chr11:69455872-69469242	OK	0.45	-0.52	-0.97	0.999352	FALSE		CCNC
						VAX2	1.13	1.62	0.48	0.3	1	0	FALSE	FALSE	FALSE																CAPRIN1	chr11:34073229-34124157	OK	7.11	7.13	0.02	0.999522	FALSE		CCND2	chr12:4382901-4414522	OK	0.75	0.16	-0.59	0.999352	FALSE		CCND1
						SIX5	1.92	2.4	0.48	0.35	1	0	FALSE	FALSE	FALSE																CAPRIN2	chr12:30862485-30907448	OK	1.91	1.85	-0.05	0.999522	FALSE		CCND3	chr6:41902670-42016610	OK	4.92	5.36	0.44	0.999352	FALSE		CCND2
						GJD3	-1.07	-0.59	0.48	0.04	1	0	FALSE	0	FALSE																CAPS	chr19:5914192-5978320	OK	-1.54	-0.65	0.89	0.999522	FALSE		CCNDBP1	chr15:43477465-43489375	OK	3.44	3.17	-0.27	0.999352	FALSE		CCND3
						LOC401074	-1.07	-0.59	0.48	0.68	1	0	FALSE	0	FALSE																CAPZA1	chr1:113162074-113214241	OK	6.63	6.46	-0.17	0.999522	FALSE		CCNE1	chr19:30302900-30315215	OK	3.55	4.03	0.48	0.999352	FALSE		CCNDBP1
						SNAI3-AS1	-0.91	-0.43	0.48	0.08	1	0	FALSE	0	FALSE																CAPZA2	chr7:116502562-116559313	OK	5.86	5.55	-0.31	0.999522	FALSE		CCNE2	chr8:95835517-95907482	OK	3.73	3.38	-0.35	0.999352	FALSE		CCNE1
						ADAM23	2.63	3.1	0.48	0.16	1	0	FALSE	FALSE	FALSE																CAPZB	chr1:19665266-19812066	OK	7.02	7.05	0.03	0.999522	FALSE		CCNF	chr16:2479394-2508859	OK	4.82	4.95	0.14	0.999352	FALSE		CCNE2
						CCDC74A	1.97	2.44	0.48	0.13	1	0	FALSE	FALSE	FALSE																CARD10	chr22:37886399-37915210	OK	1.55	2.06	0.51	0.999522	FALSE		CCNG1	chr5:162864576-162872022	OK	6.78	6.88	0.1	0.999352	FALSE		CCNF
						CCDC74B	1.51	1.99	0.48	0.28	1	0	FALSE	FALSE	FALSE																CARD16	chr11:104912052-104916051	OK	-1.02	-5.04	-4.02	0.999522	FALSE		CCNG2	chr4:78078356-78091213	OK	2.24	1.96	-0.28	0.999352	FALSE		CCNG1
						DHRS11	2.97	3.45	0.48	0.12	1	0	FALSE	FALSE	FALSE																CARD6	chr5:40841409-40855456	OK	-1.7	-3.99	-2.28	0.999522	FALSE		CCNH	chr5:86690078-86708850	OK	5.06	4.99	-0.07	0.999352	FALSE		CCNG2
						IDNK	0.15	0.63	0.48	0.24	1	0	FALSE	FALSE	FALSE																CARD8	chr19:48711342-48761450	OK	2.52	2.2	-0.32	0.999522	FALSE		CCNI	chr4:77969176-77997125	OK	6.61	6.59	-0.02	0.999352	FALSE		CCNH
						MSX1	2.97	3.45	0.48	0.15	1	0	FALSE	FALSE	FALSE																CARD9	chr9:139258407-139268133	OK	-2.96	-1.76	1.2	0.999522	FALSE		CCNJ	chr10:97471535-97849992	OK	4.33	4.03	-0.29	0.999352	FALSE		CCNI
						NBPF10	-0.06	0.43	0.48	0.13	1	0	FALSE	FALSE	FALSE																CARHSP1	chr16:8946801-8962863	OK	4.99	4.8	-0.19	0.999522	FALSE		CCNJL	chr5:159678670-159739573	OK	0.41	0.11	-0.3	0.999352	FALSE		CCNJ
						NECAB3	2.35	2.83	0.48	0.28	1	0	FALSE	FALSE	FALSE																CARKD	chr13:111267806-111292342	OK	4.23	4.23	0	0.999522	FALSE		CCNK	chr14:99947738-100070727	OK	4.74	4.82	0.07	0.999352	FALSE		CCNJL
						QPCTL	2.14	2.62	0.48	0.21	1	0	FALSE	FALSE	FALSE																CARM1	chr19:10982252-11039357	OK	5.46	5.53	0.07	0.999522	FALSE		CCNL1	chr3:156865585-156878482	OK	4.5	4.65	0.14	0.999352	FALSE		CCNK
						RPH3AL	0.26	0.74	0.48	0.32	1	0	FALSE	FALSE	FALSE																CARS	chr11:3022151-3078681	OK	4.84	5.14	0.3	0.999522	FALSE		CCNL2	chr1:1321090-1334718	OK	5.22	5.33	0.11	0.999352	FALSE		CCNL1
						TPCN1	2.53	3.01	0.48	0.17	1	0	FALSE	FALSE	FALSE																CARS2	chr13:111293756-111358480	OK	4.84	5.01	0.17	0.999522	FALSE		CCNO	chr5:54526980-54529508	OK	2.41	2.08	-0.33	0.999352	FALSE		CCNL2
						BZRAP1-AS1	-2.68	-2.2	0.48	#DIV/0!	1	0	FALSE	0	0																CASC2	chr10:119806331-119969665	OK	-1.87	-2.06	-0.19	0.999522	FALSE		CCNT1	chr12:49082240-49110781	OK	3.96	3.95	-0.01	0.999352	FALSE		CCNO
						CCDC175	-2.61	-2.12	0.48	#DIV/0!	1	0	FALSE	0	0																CASC3	chr17:38296506-38328431	OK	5.01	5.06	0.05	0.999522	FALSE		CCNT2	chr2:135676391-135716915	OK	3.26	3.39	0.13	0.999352	FALSE		CCNT1
						PCDHB15	-2.26	-1.78	0.48	#DIV/0!	1	0	FALSE	0	0																CASC4	chr15:44580908-44707959	OK	3.92	3.9	-0.02	0.999522	FALSE		CCNY	chr10:35535952-35860847	OK	4.33	4.68	0.35	0.999352	FALSE		CCNT2
						RAB26	-1.28	-0.8	0.48	#DIV/0!	1	0	FALSE	0	0																CASC5	chr15:40886446-40954881	OK	3.51	3.28	-0.22	0.999522	FALSE		CCNYL1	chr2:208576263-208620896	OK	3.36	3.25	-0.11	0.999352	FALSE		CCNY
						RPA4	-1.78	-1.31	0.48	#DIV/0!	1	0	FALSE	0	0																CASD1	chr7:94139169-94186328	OK	2.47	2.49	0.03	0.999522	FALSE		CCP110	chr16:19535178-19564728	OK	3.67	3.74	0.07	0.999352	FALSE		CCNYL1
						SYTL2	-2.74	-2.26	0.48	#DIV/0!	1	0	FALSE	0	0																CASK	chrX:41374188-41782287	OK	3.54	3.46	-0.08	0.999522	FALSE		CCPG1	chr15:55611132-55800432	OK	2.49	2.4	-0.1	0.999352	FALSE		CCP110
						CLCN4	-0.14	0.34	0.48	0.14	1	0	FALSE	FALSE	FALSE																CASKIN1	chr16:2205798-2246465	OK	1.65	2.18	0.54	0.999522	FALSE		CCRN4L	chr4:139936942-139967095	OK	2.96	3.09	0.13	0.999352	FALSE		CCPG1
						LPXN	0.13	0.61	0.48	0.18	1	0	FALSE	FALSE	FALSE																CASKIN2	chr17:73452663-73511627	OK	2.01	2.72	0.7	0.999522	FALSE		CCS	chr11:66360689-66373490	OK	3.49	3.49	0	0.999352	FALSE		CCRN4L
						MSX2	1.86	2.33	0.48	0.1	1	0	FALSE	FALSE	FALSE																CASP2	chr7:142985307-143004789	OK	4.26	4.22	-0.05	0.999522	FALSE		CCSAP	chr1:229456751-229478688	OK	3.54	3.14	-0.4	0.999352	FALSE		CCS
						SGK494	0.17	0.64	0.48	0.18	1	0	FALSE	FALSE	FALSE																CASP3	chr4:185548849-185570629	OK	5.3	5	-0.3	0.999522	FALSE		CCSER1	chr4:91048683-92523370	OK	-0.57	0.11	0.68	0.999352	FALSE		CCSAP
						SPPL2B	1.99	2.47	0.48	0.44	1	0	FALSE	FALSE	FALSE																CASP6	chr4:110609784-110624629	OK	4.21	3.91	-0.31	0.999522	FALSE		CCSER2	chr10:86088409-86278276	OK	2.38	2.1	-0.28	0.999352	FALSE		CCSER1
						TUSC3	3.48	3.96	0.48	0.11	1	0	FALSE	FALSE	FALSE																CASP7	chr10:115438920-115490668	OK	4.21	4.03	-0.18	0.999522	FALSE		CCT2	chr12:69979207-69995357	OK	8.31	8.27	-0.04	0.999352	FALSE		CCSER2
						ARMC12	-1.12	-0.64	0.48	1.33	1	0	FALSE	FALSE	FALSE																CASP8	chr2:202098165-202152434	OK	3.25	3.08	-0.17	0.999522	FALSE		CCT3	chr1:156278751-156316785	OK	8.79	8.82	0.04	0.999352	FALSE		CCT2
						INA	2.17	2.64	0.48	0.1	1	0	FALSE	FALSE	FALSE																CASP8AP2	chr6:90539618-90584155	OK	3.38	3.14	-0.24	0.999522	FALSE		CCT4	chr2:62095261-62115806	OK	7.61	7.75	0.14	0.999352	FALSE		CCT3
						REPS2	-0.91	-0.43	0.48	0.34	1	0	FALSE	FALSE	FALSE																CASP9	chr1:15818768-15851285	OK	2.39	2.13	-0.25	0.999522	FALSE		CCT5	chr5:10250281-10266501	OK	7.91	7.98	0.07	0.999352	FALSE		CCT4
						GLUD1P3	-1	-0.53	0.48	0.04	1	0	FALSE	0	FALSE																CAST	chr5:95997740-96149848	OK	5	4.93	-0.08	0.999522	FALSE		CCT6A	chr7:56119377-56131682	OK	8.01	8.02	0.01	0.999352	FALSE		CCT5
						FLYWCH2	4.23	4.7	0.47	0.33	1	0	FALSE	FALSE	FALSE																CASZ1	chr1:10696665-10856733	OK	0.37	0.72	0.35	0.999522	FALSE		CCT6B	chr17:33254877-33288528	OK	0.18	0.87	0.69	0.999352	FALSE		CCT6A
						GREB1L	2.23	2.71	0.47	0.05	1	0	FALSE	FALSE	FALSE																CAT	chr11:34460471-34493607	OK	4.81	4.68	-0.13	0.999522	FALSE		CCT6P1	chr7:65111923-65235797	OK	2.78	2.9	0.12	0.999352	FALSE		CCT6B
						LINC00852	-0.67	-0.2	0.47	0.65	1	0	FALSE	FALSE	FALSE																CATSPER2	chr15:43922771-43941039	OK	-2.05	-1.39	0.66	0.999522	FALSE		CCT6P3	chr7:64498731-64535091	OK	3.32	3.47	0.14	0.999352	FALSE		CCT6P1
						CDT1	4.41	4.88	0.47	0.37	0.96	0.02	FALSE	FALSE	FALSE																CATSPER3	chr5:134303595-134347397	OK	-1.52	-1.5	0.03	0.999522	FALSE		CCT7	chr2:73461363-73480150	OK	8.58	8.66	0.08	0.999352	FALSE		CCT6P3
						ACACB	0.22	0.69	0.47	0.14	1	0	FALSE	FALSE	FALSE																CAV1	chr7:116164838-116201239	OK	0.2	0.27	0.07	0.999522	FALSE		CCT8	chr21:30428647-30446010	OK	8.32	8.33	0.01	0.999352	FALSE		CCT7
						AP4S1	1.08	1.55	0.47	0.31	1	0	FALSE	FALSE	FALSE																CAV2	chr7:116139654-116148595	OK	1.36	1.31	-0.06	0.999522	FALSE		CCZ1	chr7:5938340-5965603	OK	4.18	3.94	-0.24	0.999352	FALSE		CCT8
						ZFP36	0.71	1.18	0.47	0.08	1	0	FALSE	FALSE	FALSE																CBFA2T2	chr20:32077927-32237837	OK	1.88	1.89	0.01	0.999522	FALSE		CCZ1B	chr7:6838565-6865926	OK	4.26	4	-0.26	0.999352	FALSE		CCZ1
						ZNF771	0.92	1.39	0.47	0.19	1	0	FALSE	FALSE	FALSE																CBFB	chr16:67063049-67134958	OK	5.79	5.24	-0.55	0.999522	FALSE		CD101	chr1:117544371-117579173	OK	-0.22	0.45	0.67	0.999352	FALSE		CCZ1B
						AMOT	3.19	3.66	0.47	0.21	1	0	FALSE	FALSE	FALSE																CBL	chr11:119076985-119178859	OK	3.03	3.34	0.32	0.999522	FALSE		CD109	chr6:74405507-74538041	OK	1.45	1.17	-0.28	0.999352	FALSE		CD101
						FAM188B	0.55	1.02	0.47	0.07	1	0	FALSE	FALSE	FALSE																CBLB	chr3:105377108-105587887	OK	1.1	1.24	0.14	0.999522	FALSE		CD151	chr11:832951-838835	OK	5.71	5.72	0.01	0.999352	FALSE		CD109
						GOLGA8S	-0.09	0.38	0.47	0.04	1	0	FALSE	FALSE	FALSE																CBLL1	chr7:107384278-107402083	OK	3.61	3.39	-0.21	0.999522	FALSE		CD164	chr6:109687716-109703762	OK	6.65	6.38	-0.27	0.999352	FALSE		CD151
						LENG8	3.71	4.18	0.47	0.14	1	0	FALSE	FALSE	FALSE																CBLN1	chr16:49311828-49315742	OK	0.43	-1.68	-2.11	0.999522	FALSE		CD200	chr3:112051915-112081658	OK	1.49	2.57	1.08	0.999352	FALSE		CD164
						LOC100130015	0.92	1.39	0.47	0.27	1	0	FALSE	FALSE	FALSE																CBLN3	chr14:24895739-24898731	OK	-0.8	-0.32	0.48	0.999522	FALSE		CD207	chr2:71057342-71062953	OK	-0.41	0.61	1.02	0.999352	FALSE		CD200
						CECR6	-0.85	-0.38	0.47	#DIV/0!	1	0	FALSE	0	0																CBR1	chr21:37441939-37498938	OK	5.3	5.4	0.1	0.999522	FALSE		CD24	chrY:21094584-21239302	OK	6.23	5.35	-0.88	0.335535	FALSE		CD207
						LOC100288778	0.88	1.34	0.47	#DIV/0!	1	0	FALSE	0	0																CBR3	chr21:37504064-37528606	OK	2.77	2.7	-0.07	0.999522	FALSE		CD276	chr15:73976621-74006859	OK	5.84	5.82	-0.02	0.999352	FALSE		CD24
						SPAG5-AS1	-2.58	-2.11	0.47	#DIV/0!	1	0	FALSE	0	0																CBR3-AS1	chr21:37504064-37528606	OK	-0.38	-0.55	-0.16	0.999522	FALSE		CD2AP	chr6:47445524-47594996	OK	3.61	3.63	0.01	0.999352	FALSE		CD276
						USP50	-1.74	-1.27	0.47	#DIV/0!	1	0	FALSE	0	0																CBR4	chr4:169908741-169931468	OK	4.16	3.79	-0.37	0.999522	FALSE		CD2BP2	chr16:30362086-30366682	OK	5.2	5.1	-0.1	0.999352	FALSE		CD2AP
						SUN2	3.19	3.66	0.47	0.22	1	0	FALSE	FALSE	FALSE																CBS	chr21:44473300-44496472	OK	6.89	7.15	0.26	0.999522	FALSE		CD302	chr2:160625138-160761267	OK	2.74	3	0.27	0.999352	FALSE		CD2BP2
						CLDN15	2.41	2.87	0.47	0.08	1	0	FALSE	FALSE	FALSE																CBWD1	chr9:121037-179075	OK	3.03	2.56	-0.48	0.999522	FALSE		CD320	chr19:8367010-8373240	OK	0.31	1.3	0.99	0.999352	FALSE		CD302
						DRP2	-1.22	-0.75	0.47	0.24	1	0	FALSE	FALSE	FALSE																CBWD2	chr2:114195267-114253781	OK	2.99	2.45	-0.54	0.999522	FALSE		CD36	chr7:80231503-80308593	OK	2.04	1.82	-0.22	0.999352	FALSE		CD320
						IFIT1	-0.28	0.19	0.47	0.13	1	0	FALSE	FALSE	FALSE																CBWD3	chr9:70856838-70914932	OK	-1.69	-0.99	0.7	0.999522	FALSE		CD3EAP	chr19:45882891-45927177	OK	2.15	2.27	0.12	0.999352	FALSE		CD36
						NR1H3	1.98	2.45	0.47	0.48	1	0	FALSE	FALSE	FALSE																CBWD5	chr9:70431999-70490177	OK	3.71	3.38	-0.33	0.999522	FALSE		CD40	chr20:44746905-44758384	OK	-0.31	-1.56	-1.25	0.999352	FALSE		CD3EAP
						SLC7A5	6.07	6.54	0.46	0.31	0.82	0.09	FALSE	FALSE	FALSE																CBWD6	chr9:69204537-69262593	OK	1.26	0.04	-1.23	0.999522	FALSE		CD44	chr11:35160416-35253949	OK	-0.28	-1.08	-0.81	0.999352	FALSE		CD40
						EPHB2	2.19	2.65	0.46	0.06	1	0	FALSE	FALSE	FALSE																CBX1	chr17:46147413-46178883	OK	6.07	5.86	-0.21	0.999522	FALSE		CD46	chr1:207925382-207968861	OK	5.31	5.15	-0.16	0.999352	FALSE		CD44
						FLT3LG	-0.84	-0.38	0.46	0.54	1	0	FALSE	FALSE	FALSE																CBX2	chr17:77751976-77761449	OK	5.11	5.29	0.18	0.999522	FALSE		CD47	chr3:107761940-107809935	OK	4.14	3.71	-0.43	0.999352	FALSE		CD46
						GYS1	4.17	4.64	0.46	0.1	1	0	FALSE	FALSE	FALSE																CBX3	chr7:26240830-26253227	OK	7.74	7.41	-0.33	0.999522	FALSE		CD55	chr1:207494816-207534311	OK	3.92	3.97	0.06	0.999352	FALSE		CD47
						HBA1	-0.28	0.18	0.46	0.24	1	0	FALSE	FALSE	FALSE																CBX3P2	chr18:2652168-2655394	OK	-2.15	-1.51	0.64	0.999522	FALSE		CD58	chr1:117057155-117113715	OK	2.75	2.85	0.1	0.999352	FALSE		CD55
						HMOX1	2.91	3.37	0.46	0.11	1	0	FALSE	FALSE	FALSE																CBX4	chr17:77806954-77813213	OK	2.72	3.37	0.65	0.999522	FALSE		CD59	chr11:33724555-33758025	OK	4.1	4.12	0.03	0.999352	FALSE		CD58
						NPR2	0.75	1.21	0.46	0.1	1	0	FALSE	FALSE	FALSE																CBX5	chr12:54624730-54673915	OK	5.07	5.48	0.41	0.999522	FALSE		CD63	chr12:56119226-56123457	OK	7.67	7.62	-0.05	0.999352	FALSE		CD59
						TSC22D1-AS1	-0.95	-0.48	0.46	0.52	1	0	FALSE	FALSE	FALSE																CBX6	chr22:39260247-39268258	OK	3.58	4.08	0.51	0.999522	FALSE		CD70	chr19:6585849-6591163	OK	5.51	4.37	-1.14	0.683496	FALSE		CD63
						UPRT	3.39	3.85	0.46	0.04	1	0	FALSE	FALSE	FALSE																CBX7	chr22:39526778-39548538	OK	-1.07	-0.26	0.81	0.999522	FALSE		CD81	chr11:2398546-2418649	OK	6.39	6.4	0.01	0.999352	FALSE		CD68
						USP2	0.6	1.07	0.46	0.13	1	0	FALSE	FALSE	FALSE																CBX8	chr17:77768175-77770915	OK	3.39	3.79	0.4	0.999522	FALSE		CD82	chr11:44587140-44641315	OK	1.54	1.62	0.09	0.999352	FALSE		CD70
						FAM214B	-0.02	0.44	0.46	0.32	1	0	FALSE	FALSE	FALSE																CBY1	chr22:39052657-39069855	OK	3.44	3.82	0.38	0.999522	FALSE		CD83	chr6:14117486-14137148	OK	2.08	1.79	-0.29	0.999352	FALSE		CD81
						SMTN	2.36	2.82	0.46	0.41	1	0	FALSE	FALSE	FALSE																CC2D1A	chr19:14016955-14041693	OK	3.07	3.38	0.31	0.999522	FALSE		CD9	chr12:6309481-6347437	OK	5.44	5.29	-0.14	0.999352	FALSE		CD82
						SRGAP1	-0.37	0.09	0.46	0.45	1	0	FALSE	FALSE	FALSE																CC2D1B	chr1:52816264-52831877	OK	2.62	2.66	0.04	0.999522	FALSE		CD97	chr19:14491955-14519537	OK	3.19	3.51	0.32	0.999352	FALSE		CD83
						TGFB1I1	2.23	2.69	0.46	0.21	1	0	FALSE	FALSE	FALSE																CC2D2A	chr4:15471488-15603180	OK	2.58	2.44	-0.14	0.999522	FALSE		CD99	chrY:2559227-2609350	OK	6.43	6.91	0.47	0.999352	FALSE		CD9
						AGAP5	0	0.45	0.46	#DIV/0!	1	0	FALSE	0	0																CCAR1	chr10:70480970-70551309	OK	5.59	5.42	-0.16	0.999522	FALSE		CD99L2	chrX:149934808-150067289	OK	4.87	4.97	0.1	0.999352	FALSE		CD97
						ETV5	-2.52	-2.06	0.46	#DIV/0!	1	0	FALSE	0	0																CCBL1	chr9:131595391-131644354	OK	2.72	2.74	0.01	0.999522	FALSE		CD99P1	chrY:2477305-2525270	OK	1.51	2.76	1.25	0.999352	FALSE		CD99
						FLJ13224	-2.55	-2.09	0.46	#DIV/0!	1	0	FALSE	0	0																CCBL2	chr1:89401455-89458643	OK	3.48	3.63	0.16	0.999522	FALSE		CDA	chr1:20915443-20945400	OK	0.41	1.8	1.38	0.999352	FALSE		CD99L2
						LINC00176	-2.82	-2.36	0.46	#DIV/0!	1	0	FALSE	0	0																CCDC101	chr16:28565248-28603111	OK	3.83	3.62	-0.21	0.999522	FALSE		CDADC1	chr13:49822046-49867622	OK	2.3	2.23	-0.07	0.999352	FALSE		CD99P1
						LOC100294362	-2.2	-1.74	0.46	#DIV/0!	1	0	FALSE	0	0																CCDC102A	chr16:57546089-57570477	OK	0.73	1.81	1.08	0.999522	FALSE		CDAN1	chr15:43015759-43029417	OK	2.24	2.26	0.02	0.999352	FALSE		CDA
						LOC285419	-2.51	-2.06	0.46	#DIV/0!	1	0	FALSE	0	0																CCDC103	chr17:42977079-42981047	OK	-0.32	0.1	0.43	0.999522	FALSE		CDC123	chr10:12171639-12292589	OK	6.61	6.76	0.15	0.999352	FALSE		CDADC1
						PLEKHA8P1	-0.89	-0.43	0.46	#DIV/0!	1	0	FALSE	0	0																CCDC104	chr2:55746739-55772216	OK	4.87	4.57	-0.29	0.999522	FALSE		CDC14A	chr1:100818022-100985833	OK	1.35	1.21	-0.13	0.999352	FALSE		CDAN1
						WASH7P	1.38	1.84	0.46	#DIV/0!	1	0	FALSE	0	0																CCDC106	chr19:56158953-56164526	OK	3.08	3.58	0.5	0.999522	FALSE		CDC14B	chr9:99262394-99382112	OK	2.43	2.73	0.3	0.999352	FALSE		CDC123
						DISP1	-0.89	-0.44	0.46	0.06	1	0	FALSE	0	FALSE																CCDC107	chr9:35658286-35665278	OK	0.96	1.24	0.28	0.999522	FALSE		CDC16	chr13:115000361-115038150	OK	5.28	5.31	0.02	0.999352	FALSE		CDC14A
						A1BG-AS1	-0.65	-0.18	0.46	0.07	1	0	FALSE	FALSE	FALSE																CCDC109B	chr4:110481354-110608872	OK	5.46	4.62	-0.85	0.999522	FALSE		CDC20	chr1:43824625-43828873	OK	7.28	7.49	0.21	0.999352	FALSE		CDC14B
						C9orf9	1.44	1.9	0.46	0.08	1	0	FALSE	FALSE	FALSE																CCDC11	chr18:47753562-47792865	OK	-2.93	-1.96	0.98	0.999522	FALSE		CDC23	chr5:137514416-137549032	OK	5.33	5.21	-0.13	0.999352	FALSE		CDC16
						CRIM1	1.7	2.16	0.46	0.03	1	0	FALSE	FALSE	FALSE																CCDC110	chr4:186350544-186392913	OK	-1.53	-1.54	-0.01	0.999522	FALSE		CDC25A	chr3:48198667-48229801	OK	5.37	5.3	-0.08	0.999352	FALSE		CDC20
						SLC12A4	1.49	1.94	0.46	0.23	1	0	FALSE	FALSE	FALSE																CCDC111	chr4:185570766-185655286	OK	2.76	2.62	-0.15	0.999522	FALSE		CDC25B	chr20:3776400-3786761	OK	4.56	4.51	-0.05	0.999352	FALSE		CDC23
						SMCR7	1.22	1.68	0.46	0.06	1	0	FALSE	FALSE	FALSE																CCDC112	chr5:114602884-114632458	OK	2.84	2.47	-0.37	0.999522	FALSE		CDC25C	chr5:137620958-137667516	OK	4.01	4.11	0.1	0.999352	FALSE		CDC25A
						TMEM56	1.14	1.6	0.46	0.19	1	0	FALSE	FALSE	FALSE																CCDC113	chr16:58283839-58328951	OK	-0.9	-0.04	0.86	0.999522	FALSE		CDC26	chr9:116029289-116037869	OK	4.84	4.73	-0.11	0.999352	FALSE		CDC25B
						USP11	4.97	5.43	0.46	0.06	1	0	FALSE	FALSE	FALSE																CCDC115	chr2:131095815-131099922	OK	3.82	3.85	0.03	0.999522	FALSE		CDC27	chr17:45195310-45266665	OK	4.56	4.58	0.02	0.999352	FALSE		CDC25C
						ZGLP1	0.22	0.68	0.46	0.2	1	0	FALSE	FALSE	FALSE																CCDC117	chr22:29168661-29185283	OK	4.85	4.59	-0.26	0.999522	FALSE		CDC34	chr19:531732-542087	OK	5.48	5.37	-0.11	0.999352	FALSE		CDC26
						CELSR1	1.9	2.36	0.46	0.23	1	0	FALSE	FALSE	FALSE																CCDC12	chr3:46963230-47051194	OK	5.52	5.38	-0.13	0.999522	FALSE		CDC37	chr19:10501808-10514271	OK	6.57	6.74	0.17	0.999352	FALSE		CDC27
						EVC	1.59	2.04	0.46	0.13	1	0	FALSE	FALSE	FALSE																CCDC120	chrX:48910960-48927510	OK	1.68	1.93	0.25	0.999522	FALSE		CDC37L1	chr9:4679565-4706594	OK	3.04	2.89	-0.15	0.999352	FALSE		CDC34
						FAM155B	2.8	3.26	0.46	0.2	1	0	FALSE	FALSE	FALSE																CCDC121	chr2:27848505-27917847	OK	1.14	1.18	0.03	0.999522	FALSE		CDC40	chr6:110501623-110553422	OK	3.84	3.67	-0.16	0.999352	FALSE		CDC37
						GUSBP4	-0.3	0.16	0.46	0.13	1	0	FALSE	FALSE	FALSE																CCDC122	chr13:44410488-44468068	OK	-1.78	-0.83	0.95	0.999522	FALSE		CDC42	chr1:22379119-22419436	OK	7.33	7.43	0.09	0.999352	FALSE		CDC37L1
						HOXD-AS2	1.05	1.5	0.46	0.22	1	0	FALSE	FALSE	FALSE																CCDC124	chr19:18043823-18054794	OK	6.5	6.95	0.45	0.999522	FALSE		CDC42BPA	chr1:227177565-227505826	OK	3.57	3.77	0.2	0.999352	FALSE		CDC40
						PMF1-BGLAP	1.73	2.19	0.46	0.52	1	0	FALSE	FALSE	FALSE																CCDC125	chr5:68576518-68616410	OK	2.26	2.07	-0.2	0.999522	FALSE		CDC42BPB	chr14:103398715-103523742	OK	4.49	4.36	-0.13	0.999352	FALSE		CDC42
						PPP5D1	0.67	1.13	0.46	0.8	1	0	FALSE	FALSE	FALSE																CCDC126	chr7:23636997-23684327	OK	0.89	0.32	-0.56	0.999522	FALSE		CDC42BPG	chr11:64591661-64612041	OK	0.85	-0.45	-1.3	0.999352	FALSE		CDC42BPA
						TPGS1	0.27	0.73	0.46	1.26	1	0	FALSE	FALSE	FALSE																CCDC127	chr5:204874-218297	OK	4.02	3.95	-0.08	0.999522	FALSE		CDC42EP1	chr22:37956470-37965410	OK	4.33	4.31	-0.01	0.999352	FALSE		CDC42BPB
						ZNF649	1.46	1.92	0.46	0.29	1	0	FALSE	FALSE	FALSE																CCDC130	chr19:13858752-13874106	OK	2.97	3.06	0.09	0.999522	FALSE		CDC42EP2	chr11:65082288-65089900	OK	2.17	2.32	0.14	0.999352	FALSE		CDC42BPG
						CNN2	6.17	6.63	0.46	0.03	1	0	FALSE	FALSE	FALSE																CCDC132	chr7:92861652-92990435	OK	3.18	2.79	-0.39	0.999522	FALSE		CDC42EP3	chr2:37869024-37899678	OK	2.21	3.06	0.85	0.999352	FALSE		CDC42EP1
						LOC81691	2.33	2.79	0.46	0.06	1	0	FALSE	FALSE	FALSE																CCDC134	chr22:42196677-42222303	OK	2.07	2.23	0.16	0.999522	FALSE		CDC42EP4	chr17:71279762-71308143	OK	3.79	3.37	-0.41	0.999352	FALSE		CDC42EP2
						SEC31B	0.54	0.99	0.46	0.06	1	0	FALSE	FALSE	FALSE																CCDC136	chr7:128431463-128462187	OK	1.37	1.4	0.03	0.999522	FALSE		CDC42SE1	chr1:151020258-151032125	OK	5.09	4.9	-0.19	0.999352	FALSE		CDC42EP3
						BSCL2	0.72	1.18	0.45	0.25	1	0	FALSE	FALSE	FALSE																CCDC137	chr17:79633760-79640936	OK	5.14	5.36	0.22	0.999522	FALSE		CDC42SE2	chr5:130599701-130730382	OK	3.61	3.72	0.11	0.999352	FALSE		CDC42EP4
						KIF13A	3.02	3.47	0.45	0.12	1	0	FALSE	FALSE	FALSE																CCDC138	chr2:109403218-109492847	OK	3.25	2.94	-0.31	0.999522	FALSE		CDC45	chr22:19467413-19508135	OK	5.62	5.34	-0.27	0.999352	FALSE		CDC42SE1
						PRR22	1.31	1.76	0.45	0.56	1	0	FALSE	FALSE	FALSE																CCDC14	chr3:123632273-123680255	OK	4.39	4.16	-0.23	0.999522	FALSE		CDC5L	chr6:44355250-44418161	OK	4.58	4.54	-0.04	0.999352	FALSE		CDC42SE2
						CCDC144A	-0.31	0.14	0.45	0.22	1	0	FALSE	FALSE	FALSE																CCDC142	chr2:74699958-74721691	OK	1.09	1.29	0.2	0.999522	FALSE		CDC6	chr17:38444145-38459413	OK	5.47	5.43	-0.04	0.999352	FALSE		CDC45
						CPNE7	4.09	4.54	0.45	0.18	1	0	FALSE	FALSE	FALSE																CCDC144A	chr17:16593638-16678311	OK	-0.41	-0.19	0.22	0.999522	FALSE		CDC7	chr1:91966403-91991321	OK	4.72	4.68	-0.05	0.999352	FALSE		CDC5L
						KCNS3	3.43	3.88	0.45	0.07	1	0	FALSE	FALSE	FALSE																CCDC144B	chr17:18441114-18528930	OK	1.49	1.71	0.22	0.999522	FALSE		CDC73	chr1:193091087-193223942	OK	3.38	3.51	0.13	0.999352	FALSE		CDC6
						TNRC18	2.46	2.91	0.45	0.36	0.96	0.02	FALSE	FALSE	FALSE																CCDC146	chr7:76751933-76924521	OK	0.03	-2.3	-2.33	0.999522	FALSE		CDCA2	chr8:25316512-25365425	OK	4.95	4.52	-0.43	0.999352	FALSE		CDC7
						ANKS6	2.46	2.9	0.45	0.15	1	0	FALSE	FALSE	FALSE																CCDC149	chr4:24807738-24981826	OK	-0.07	-0.23	-0.16	0.999522	FALSE		CDCA3	chr12:6957971-6960456	OK	4.87	5.21	0.34	0.999352	FALSE		CDC73
						BTG2	4.08	4.53	0.45	0.06	1	0	FALSE	FALSE	FALSE																CCDC15	chr11:124824016-124911385	OK	0.94	0.86	-0.08	0.999522	FALSE		CDCA4	chr14:105475909-105487425	OK	5.14	5.04	-0.1	0.999352	FALSE		CDCA2
						GRTP1	2.19	2.64	0.45	0.1	1	0	FALSE	FALSE	FALSE																CCDC150	chr2:197504355-197597530	OK	1.57	1.42	-0.15	0.999522	FALSE		CDCA5	chr11:64844926-64851615	OK	6.21	6.24	0.04	0.999352	FALSE		CDCA3
						KIAA0513	-0.55	-0.1	0.45	0.22	1	0	FALSE	FALSE	FALSE																CCDC151	chr19:11531271-11545980	OK	-1.23	-1.37	-0.14	0.999522	FALSE		CDCA7	chr2:174219560-174233718	OK	5.97	6.23	0.26	0.999352	FALSE		CDCA4
						PRR12	2.44	2.89	0.45	0.28	1	0	FALSE	FALSE	FALSE																CCDC157	chr22:30727976-30773894	OK	-1.26	-0.02	1.23	0.999522	FALSE		CDCA7L	chr7:21582832-21985542	OK	5.12	4.86	-0.26	0.999352	FALSE		CDCA5
						RBPMS2	3.63	4.09	0.45	0.06	1	0	FALSE	FALSE	FALSE																CCDC159	chr19:11457180-11465620	OK	-0.89	-0.61	0.28	0.999522	FALSE		CDCA8	chr1:38158072-38175391	OK	5.69	5.69	-0.01	0.999352	FALSE		CDCA7
						CCDC159	-0.69	-0.24	0.45	0.24	1	0	FALSE	FALSE	0																CCDC160	chrX:133371076-133379808	OK	-3.76	-2.12	1.65	0.999522	FALSE		CDH10	chr5:24487208-24645085	OK	3.22	3.39	0.17	0.999352	FALSE		CDCA7L
						FAM186B	-1.76	-1.31	0.45	#DIV/0!	1	0	FALSE	0	0																CCDC163P	chr1:45959597-45965751	OK	1.67	1.54	-0.13	0.999522	FALSE		CDH13	chr16:82660398-83830215	OK	-1	1.84	2.83	0.978578	FALSE		CDCA8
						LACC1	-1.88	-1.42	0.45	#DIV/0!	1	0	FALSE	0	0																CCDC167	chr6:37450696-37467700	OK	5.36	5.2	-0.16	0.999522	FALSE		CDH2	chr18:25530929-25757445	OK	3.64	4.96	1.32	0.0228945	TRUE		CDH10
						POU5F1P3	-1.88	-1.42	0.45	#DIV/0!	1	0	FALSE	0	0																CCDC169	chr13:36742344-36871992	OK	2.14	2.09	-0.05	0.999522	FALSE		CDH23	chr10:73156690-73575704	OK	0.09	-0.09	-0.18	0.999352	FALSE		CDH13
						SOWAHD	-1.89	-1.44	0.45	#DIV/0!	1	0	FALSE	0	0																CCDC169-SOHLH2	chr13:36742344-36871992	OK	-1.32	-1.35	-0.03	0.999522	FALSE		CDH24	chr14:23516269-23526747	OK	2.06	2.33	0.27	0.999352	FALSE		CDH2
						HDAC4	1.23	1.68	0.45	0.23	1	0	FALSE	FALSE	FALSE																CCDC171	chr9:15553096-15971897	OK	-0.78	-0.95	-0.17	0.999522	FALSE		CDH3	chr16:68678150-68732957	OK	-1.39	1.09	2.48	0.746788	FALSE		CDH23
						PLEKHA4	0.47	0.93	0.45	0.25	1	0	FALSE	FALSE	FALSE																CCDC173	chr2:170501934-170550931	OK	-2.44	-2.68	-0.23	0.999522	FALSE		CDH6	chr5:31193761-31329253	OK	3.56	4.31	0.75	0.626909	FALSE		CDH24
						ZNF579	1.09	1.54	0.45	0.64	1	0	FALSE	FALSE	FALSE																CCDC174	chr3:14693252-14714166	OK	2.63	2.26	-0.37	0.999522	FALSE		CDHR1	chr10:85954411-85979376	OK	2.44	2.72	0.28	0.999352	FALSE		CDH3
						C18orf56	2.56	3.01	0.45	0.29	1	0	FALSE	FALSE	FALSE																CCDC175	chr14:59951160-60043549	OK	-2.61	-2.12	0.48	0.999522	FALSE		CDIP1	chr16:4560676-4588816	OK	4.33	4.17	-0.16	0.999352	FALSE		CDH6
						FUT8	3.64	4.08	0.45	0.09	1	0	FALSE	FALSE	FALSE																CCDC176	chr14:74486058-74551196	OK	-0.31	-0.79	-0.48	0.999522	FALSE		CDIPT	chr16:29869677-29874578	OK	4.52	4.5	-0.02	0.999352	FALSE		CDHR1
						PLEKHG2	1.58	2.03	0.45	0.18	1	0	FALSE	FALSE	FALSE																CCDC18	chr1:93646280-93744287	OK	1.51	1.64	0.13	0.999522	FALSE		CDK1	chr10:62538088-62554610	OK	6.86	7.1	0.23	0.999352	FALSE		CDIP1
						SFXN2	1.27	1.72	0.45	0.09	1	0	FALSE	FALSE	FALSE																CCDC19	chr1:159842153-159869906	OK	-2.61	-1.5	1.1	0.999522	FALSE		CDK10	chr16:89753075-89768121	OK	3.87	3.86	0	0.999352	FALSE		CDIPT
						DNAJB4	2.79	3.23	0.45	0.31	1	0	FALSE	FALSE	FALSE																CCDC22	chrX:49091926-49121288	OK	3.26	3.65	0.4	0.999522	FALSE		CDK11A	chr1:1571099-1655791	OK	4.28	4.22	-0.06	0.999352	FALSE		CDK1
						EFR3B	1.15	1.6	0.45	0.09	1	0	FALSE	FALSE	FALSE																CCDC23	chr1:43272722-43310660	OK	3.91	3.6	-0.31	0.999522	FALSE		CDK11B	chr1:1571099-1655791	OK	4.73	4.68	-0.06	0.999352	FALSE		CDK10
						HIP1	3.82	4.26	0.45	0.04	1	0	FALSE	FALSE	FALSE																CCDC24	chr1:44457279-44497164	OK	-0.05	0.71	0.75	0.999522	FALSE		CDK12	chr17:37617738-37690800	OK	4.63	4.68	0.05	0.999352	FALSE		CDK11A
						LOC645166	0.79	1.24	0.45	0.27	1	0	FALSE	FALSE	FALSE																CCDC25	chr8:27590832-27630170	OK	4.91	3.97	-0.95	0.613648	FALSE		CDK13	chr7:39989958-40136733	OK	3.49	3.61	0.12	0.999352	FALSE		CDK11B
						TRIOBP	2.82	3.26	0.45	0.05	1	0	FALSE	FALSE	FALSE																CCDC28A	chr6:139046347-139114456	OK	3.05	2.58	-0.47	0.999522	FALSE		CDK14	chr7:90338711-90839904	OK	1.7	1.04	-0.66	0.999352	FALSE		CDK12
						BRSK1	0.67	1.11	0.44	0.36	1	0	FALSE	FALSE	FALSE																CCDC28B	chr1:32666201-32670991	OK	4.48	4.28	-0.2	0.999522	FALSE		CDK16	chrX:47077527-47089394	OK	6.12	6.07	-0.05	0.999352	FALSE		CDK13
						EML2	1.96	2.4	0.44	0.11	1	0	FALSE	FALSE	FALSE																CCDC3	chr10:12938624-13043704	OK	3.25	3.5	0.25	0.999522	FALSE		CDK17	chr12:96672038-96794366	OK	3.39	3.37	-0.02	0.999352	FALSE		CDK14
						FAM110A	1.3	1.75	0.44	0.43	1	0	FALSE	FALSE	FALSE																CCDC34	chr11:27360060-27384795	OK	4.8	4.62	-0.18	0.999522	FALSE		CDK18	chr1:205473683-205501921	OK	0.26	1.16	0.9	0.999352	FALSE		CDK16
						FBXO36	-0.43	0.01	0.44	0.31	1	0	FALSE	FALSE	FALSE																CCDC39	chr3:180331795-180397283	OK	-0.49	-0.75	-0.26	0.999522	FALSE		CDK19	chr6:110931180-111136412	OK	2.42	1.81	-0.61	0.999352	FALSE		CDK17
						LGALS3BP	6.26	6.7	0.44	0.17	1	0	FALSE	FALSE	FALSE																CCDC40	chr17:78010430-78074412	OK	-1.07	-0.91	0.16	0.999522	FALSE		CDK2	chr12:56360555-56366568	OK	5.45	5.26	-0.19	0.999352	FALSE		CDK18
						NT5C2	4.08	4.52	0.44	0.24	1	0	FALSE	FALSE	FALSE																CCDC41	chr12:94702055-94853764	OK	2.88	2.61	-0.27	0.999522	FALSE		CDK2AP1	chr12:123745516-123756863	OK	8.16	7.86	-0.31	0.999352	FALSE		CDK19
						PKP2	1.92	2.37	0.44	0.22	1	0	FALSE	FALSE	FALSE																CCDC43	chr17:42754804-42767165	OK	4.92	4.62	-0.31	0.999522	FALSE		CDK2AP2	chr11:67273960-67276199	OK	4.87	4.83	-0.04	0.999352	FALSE		CDK2
						PABPC1L	1.38	1.83	0.44	0.22	1	0	FALSE	FALSE	FALSE																CCDC47	chr17:61822609-61851088	OK	5.7	5.47	-0.22	0.999522	FALSE		CDK3	chr17:73937588-74002080	OK	2.4	2.59	0.19	0.999352	FALSE		CDK2AP1
						METTL20	-1.22	-0.78	0.44	0.75	1	0	FALSE	0	FALSE																CCDC50	chr3:190984943-191116459	OK	3.98	3.73	-0.25	0.999522	FALSE		CDK4	chr12:58138783-58146230	OK	7.25	6.96	-0.29	0.999352	FALSE		CDK2AP2
						CYHR1	3.75	4.19	0.44	0.17	1	0	FALSE	FALSE	FALSE																CCDC51	chr3:48473579-48481529	OK	4.76	4.48	-0.28	0.999522	FALSE		CDK5	chr7:150750898-150755052	OK	4.85	4.67	-0.18	0.999352	FALSE		CDK3
						EBLN2	0.3	0.74	0.44	0.5	1	0	FALSE	FALSE	FALSE																CCDC53	chr12:102406716-102455899	OK	4.64	4.32	-0.32	0.999522	FALSE		CDK5R1	chr17:30814104-30818271	OK	1.76	1.3	-0.46	0.999352	FALSE		CDK4
						GSE1	4.03	4.47	0.44	0.21	1	0	FALSE	FALSE	FALSE																CCDC57	chr17:80059345-80170689	OK	0.55	0.88	0.33	0.999522	FALSE		CDK5RAP1	chr20:31946644-31989337	OK	4.72	4.63	-0.09	0.999352	FALSE		CDK5
						HOXD8	1.79	2.23	0.44	0.44	1	0	FALSE	FALSE	FALSE																CCDC58	chr3:122078435-122102074	OK	6.25	5.66	-0.59	0.999522	FALSE		CDK5RAP2	chr9:123151146-123342448	OK	4.57	4.66	0.09	0.999352	FALSE		CDK5R1
						LOC100131067	1.44	1.87	0.44	0.17	1	0	FALSE	FALSE	FALSE																CCDC59	chr12:82746082-82873016	OK	5.67	5.38	-0.29	0.999522	FALSE		CDK5RAP3	chr17:46048428-46059147	OK	5.13	5.24	0.12	0.999352	FALSE		CDK5RAP1
						SLC16A6	0.67	1.11	0.44	0.13	1	0	FALSE	FALSE	FALSE																CCDC6	chr10:61548505-61666414	OK	4.22	4.02	-0.2	0.999522	FALSE		CDK6	chr7:92234234-92465941	OK	3.01	3.12	0.11	0.999352	FALSE		CDK5RAP2
						STAG3L1	-1.07	-0.64	0.44	0.28	1	0	FALSE	FALSE	FALSE																CCDC61	chr19:46498718-46521874	OK	1.21	1.58	0.36	0.999522	FALSE		CDK7	chr5:68530621-68573257	OK	5.15	5.11	-0.04	0.999352	FALSE		CDK5RAP3
						TCF25	4.89	5.33	0.44	0.1	1	0	FALSE	FALSE	FALSE																CCDC62	chr12:123259055-123311927	OK	-2.26	-1.93	0.33	0.999522	FALSE		CDK8	chr13:26828755-26978569	OK	4.57	4.46	-0.11	0.999352	FALSE		CDK6
						TRPV4	0.28	0.72	0.44	0.15	1	0	FALSE	FALSE	FALSE																CCDC64	chr12:120427647-120532299	OK	-0.48	-0.86	-0.39	0.999522	FALSE		CDK9	chr9:130548304-130553052	OK	4.09	3.83	-0.26	0.999352	FALSE		CDK7
						LOC100129269	-0.91	-0.47	0.44	1.16	1	0	FALSE	FALSE	0																CCDC65	chr12:49297892-49315359	OK	-1.87	-1.79	0.08	0.999522	FALSE		CDKAL1	chr6:20534687-21232634	OK	3.81	3.35	-0.46	0.999352	FALSE		CDK8
						GJC2	-2.66	-2.21	0.44	#DIV/0!	1	0	FALSE	0	0																CCDC66	chr3:56591183-56717135	OK	1.59	1.4	-0.19	0.999522	FALSE		CDKL1	chr14:50796719-50862617	OK	0.21	-0.52	-0.73	0.999352	FALSE		CDK9
						PCSK4	-1.73	-1.29	0.44	#DIV/0!	1	0	FALSE	0	0																CCDC68	chr18:52568739-52626739	OK	-0.67	-0.2	0.47	0.999522	FALSE		CDKL3	chr5:133634114-133702765	OK	-0.3	-0.16	0.14	0.999352	FALSE		CDKAL1
						AMIGO3	0.9	1.34	0.44	0.17	1	0	FALSE	FALSE	FALSE																CCDC69	chr5:150560612-150603654	OK	2.29	2.1	-0.19	0.999522	FALSE		CDKL5	chrX:18443724-18690223	OK	0.76	1.01	0.26	0.999352	FALSE		CDKL1
						CCDC57	0.77	1.2	0.44	0.12	1	0	FALSE	FALSE	FALSE																CCDC7	chr10:32735040-33171792	OK	-1.11	-0.82	0.29	0.999522	FALSE		CDKN1A	chr6:36644236-36655116	OK	1.24	0.9	-0.34	0.999352	FALSE		CDKL3
						FAM120C	2.64	3.08	0.44	0.1	1	0	FALSE	FALSE	FALSE																CCDC71	chr3:49199967-49203785	OK	4.09	4.19	0.1	0.999522	FALSE		CDKN1B	chr12:12870301-12875305	OK	5.03	4.99	-0.04	0.999352	FALSE		CDKL5
						MDFI	3.2	3.64	0.44	0.22	1	0	FALSE	FALSE	FALSE																CCDC71L	chr7:106297210-106301634	OK	1.26	1.24	-0.03	0.999522	FALSE		CDKN1C	chr11:2904447-2906995	OK	1.12	0.58	-0.54	0.999352	FALSE		CDKN1A
						PELI2	1.8	2.24	0.44	0.14	1	0	FALSE	FALSE	FALSE																CCDC73	chr11:32605312-32816187	OK	2.28	1.85	-0.43	0.999522	FALSE		CDKN2A	chr9:21967137-21994490	OK	5.3	5.17	-0.13	0.999352	FALSE		CDKN1B
						ZNF594	1.78	2.22	0.44	0.13	1	0	FALSE	FALSE	FALSE																CCDC74A	chr2:132202795-132360468	OK	1.66	2.28	0.63	0.999522	FALSE		CDKN2AIP	chr4:184365788-184369049	OK	4.04	3.99	-0.05	0.999352	FALSE		CDKN1C
						ANKRD11	4.57	5.01	0.44	0.14	1	0	FALSE	FALSE	FALSE																CCDC74B	chr2:130887195-130902707	OK	1	1.53	0.52	0.999522	FALSE		CDKN2AIPNL	chr5:133737755-133747598	OK	5.56	5.49	-0.08	0.999352	FALSE		CDKN2A
						CUL7	2.54	2.97	0.44	0.07	1	0	FALSE	FALSE	FALSE																CCDC77	chr12:389222-551806	OK	3.41	3.28	-0.13	0.999522	FALSE		CDKN2B	chr9:21994789-22121093	OK	-1.09	-0.55	0.53	0.999352	FALSE		CDKN2AIP
						FBXL16	1.29	1.72	0.44	0.53	1	0	FALSE	FALSE	FALSE																CCDC78	chr16:771141-776473	OK	-0.09	0.68	0.77	0.999522	FALSE		CDKN2B-AS1	chr9:21994789-22121093	OK	0.8	1.1	0.3	0.999352	FALSE		CDKN2AIPNL
						KIAA1467	2.67	3.1	0.44	0.08	1	0	FALSE	FALSE	FALSE																CCDC80	chr3:112323408-112359977	OK	-0.32	1.64	1.95	0.648127	FALSE		CDKN2C	chr1:51434366-51440309	OK	4.9	5.12	0.23	0.999352	FALSE		CDKN2B
						MOB3A	2.5	2.94	0.44	0.1	1	0	FALSE	FALSE	FALSE																CCDC81	chr11:86085777-86134151	OK	-1.73	-1.31	0.42	0.999522	FALSE		CDKN2D	chr19:10677137-10679655	OK	2.22	2.52	0.3	0.999352	FALSE		CDKN2B-AS1
						PCED1A	1.91	2.34	0.44	0.17	1	0	FALSE	FALSE	FALSE																CCDC82	chr11:96085928-96123083	OK	3.44	2.98	-0.46	0.999522	FALSE		CDKN3	chr14:54863672-54886934	OK	6.44	6.61	0.17	0.999352	FALSE		CDKN2C
						PLEKHG5	0.32	0.76	0.44	0.3	1	0	FALSE	FALSE	FALSE																CCDC84	chr11:118868851-118889057	OK	1.44	2.04	0.6	0.999522	FALSE		CDNF	chr10:14861250-14879983	OK	-1.73	-0.24	1.49	0.999352	FALSE		CDKN2D
						SERTAD3	3.3	3.74	0.44	0.22	1	0	FALSE	FALSE	FALSE																CCDC85B	chr11:65657874-65659106	OK	3.73	4.98	1.25	0.747114	FALSE		CDO1	chr5:115140429-115152405	OK	3.62	3.3	-0.32	0.999352	FALSE		CDKN3
						TMEM107	2.04	2.48	0.44	0.03	1	0	FALSE	FALSE	FALSE																CCDC85C	chr14:99947738-100070727	OK	4.01	4.44	0.44	0.999522	FALSE		CDON	chr11:125826712-125933187	OK	2.09	1.61	-0.48	0.999352	FALSE		CDO1
						AGPAT2	4.54	4.97	0.44	0.29	1	0	FALSE	FALSE	FALSE																CCDC86	chr11:60609428-60623444	OK	6.17	6.32	0.15	0.999522	FALSE		CDPF1	chr22:46639909-46646193	OK	2.11	2.62	0.51	0.999352	FALSE		CDON
						ARHGAP33	1.39	1.82	0.43	0.36	1	0	FALSE	FALSE	FALSE																CCDC87	chr11:66357639-66360554	OK	-2.41	-2.47	-0.07	0.999522	FALSE		CDR1	chrX:139865424-139866723	OK	0.68	1.48	0.81	0.999352	FALSE		CDPF1
						C9orf129	1.96	2.39	0.43	0.16	1	0	FALSE	FALSE	FALSE																CCDC88A	chr2:55514977-55647057	OK	3.06	2.99	-0.07	0.999522	FALSE		CDR2	chr16:22357256-22385938	OK	4.56	4.42	-0.13	0.999352	FALSE		CDR1
						CAMK2D	3.66	4.09	0.43	0.17	1	0	FALSE	FALSE	FALSE																CCDC88C	chr14:91737666-91884188	OK	2.47	2.75	0.29	0.999522	FALSE		CDR2L	chr17:72983726-73001892	OK	3.12	2.85	-0.27	0.999352	FALSE		CDR2
						FLJ42627	2.21	2.64	0.43	0.1	1	0	FALSE	FALSE	FALSE																CCDC9	chr19:47759730-47775210	OK	2.64	3.05	0.41	0.999522	FALSE		CDRT1	chr17:15491976-15523018	OK	-0.96	-0.46	0.5	0.999352	FALSE		CDR2L
						HACL1	3.39	3.82	0.43	0.08	1	0	FALSE	FALSE	FALSE																CCDC90A	chr6:13786780-13814792	OK	3.58	3.71	0.13	0.999522	FALSE		CDRT15	chr17:14139172-14140150	OK	-0.17	0.32	0.49	0.999352	FALSE		CDRT1
						HEXDC	1.07	1.51	0.43	0.34	1	0	FALSE	FALSE	FALSE																CCDC90B	chr11:82972501-82997377	OK	4.42	4.03	-0.39	0.999522	FALSE		CDRT15P1	chr17:13927814-13928915	OK	-0.09	0.79	0.88	0.999352	FALSE		CDRT15
						LOC100289561	1.31	1.75	0.43	0.38	1	0	FALSE	FALSE	FALSE																CCDC91	chr12:28410132-28703099	OK	3.28	2.89	-0.39	0.999522	FALSE		CDS1	chr4:85504056-85572493	OK	2.66	2.31	-0.36	0.999352	FALSE		CDRT15P1
						LOC100506714	1.39	1.83	0.43	0.46	1	0	FALSE	FALSE	FALSE																CCDC92	chr12:124420954-124457163	OK	2.52	3.1	0.58	0.999522	FALSE		CDS2	chr20:5107406-5178533	OK	3.16	2.96	-0.2	0.999352	FALSE		CDS1
						MCM3AP-AS1	0.36	0.79	0.43	0.34	1	0	FALSE	FALSE	FALSE																CCDC93	chr2:118673053-118771739	OK	3.22	2.94	-0.28	0.999522	FALSE		CDT1	chr16:88870185-88875666	OK	4.52	4.67	0.15	0.999352	FALSE		CDS2
						NKTR	3.68	4.11	0.43	0.2	1	0	FALSE	FALSE	FALSE																CCDC94	chr19:4247110-4269085	OK	4.29	4.5	0.21	0.999522	FALSE		CDV3	chr3:133292433-133309118	OK	6.75	6.45	-0.3	0.999352	FALSE		CDT1
						SERTAD2	2.25	2.69	0.43	0.08	1	0	FALSE	FALSE	FALSE																CCDC96	chr4:6911170-7059677	OK	-1.19	-1.22	-0.02	0.999522	FALSE		CDX2	chr13:28536204-28543505	OK	2.55	1.62	-0.93	0.999352	FALSE		CDV3
						UNC93B1	1.9	2.33	0.43	0.57	1	0	FALSE	FALSE	FALSE																CCDC97	chr19:41816093-41830788	OK	3.76	4.13	0.37	0.999522	FALSE		CDYL	chr6:4706392-4955778	OK	3.65	4.05	0.4	0.999352	FALSE		CDX2
						ANKMY1	0.95	1.39	0.43	0.14	1	0	FALSE	FALSE	FALSE																CCHCR1	chr6_qbl_hap6:2406049-2421866	OK	2.46	2.98	0.51	0.999522	FALSE		CEACAM19	chr19:45174723-45187627	OK	0.33	1.24	0.91	0.999352	FALSE		CDYL
						CAP2	2.45	2.88	0.43	0.23	1	0	FALSE	FALSE	FALSE																CCKBR	chr11:6280903-6293357	OK	1.76	1.64	-0.12	0.999522	FALSE		CEBPA	chr19:33790839-33793430	OK	2.58	2.14	-0.43	0.999352	FALSE		CEACAM19
						ZMYM3	4.69	5.13	0.43	0.06	1	0	FALSE	FALSE	FALSE																CCL2	chr17:32582295-32584220	OK	1.96	2.03	0.07	0.999522	FALSE		CEBPB	chr20:48807119-48809227	OK	1.03	1.04	0.01	0.999352	FALSE		CEBPA
						AGRN	3.18	3.61	0.43	0.53	0.81	0.09	FALSE	FALSE	FALSE																CCL26	chr7:75398841-75419064	OK	-1.77	-3.64	-1.87	0.999522	FALSE		CEBPD	chr8:48649475-48650726	OK	2.46	1.1	-1.36	0.999352	FALSE		CEBPB
						DRAP1	5.28	5.72	0.43	0.03	1	0	FALSE	FALSE	FALSE																CCL27	chr9:34652181-34662689	OK	-2.09	-1.58	0.51	0.999522	FALSE		CEBPG	chr19:33864574-33873592	OK	5.08	4.75	-0.33	0.999352	FALSE		CEBPD
						DZIP1L	1.41	1.83	0.43	0.13	1	0	FALSE	FALSE	FALSE																CCM2	chr7:45039344-45116069	OK	3.28	3.71	0.44	0.999522	FALSE		CEBPZ	chr2:37423634-37458740	OK	6.07	5.88	-0.19	0.999352	FALSE		CEBPG
						KIFC3	0.5	0.93	0.43	0.39	1	0	FALSE	FALSE	FALSE																CCNA1	chr13:37005966-37017019	OK	1.89	3.06	1.17	0.999522	FALSE		CECR2	chr22:17956627-18033845	OK	2.88	2.41	-0.47	0.999352	FALSE		CEBPZ
						PDE4A	0.53	0.96	0.43	0.16	1	0	FALSE	FALSE	FALSE																CCNA2	chr4:122722471-122745088	OK	6.77	6.64	-0.13	0.999522	FALSE		CECR5	chr22:17618409-17646335	OK	5.11	4.82	-0.29	0.999352	FALSE		CECR2
						PHLDB1	1.7	2.13	0.43	0.18	1	0	FALSE	FALSE	FALSE																CCNB1	chr5:68462836-68474070	OK	7.44	7.57	0.12	0.999522	FALSE		CELF1	chr11:47487488-47574792	OK	5.52	5.58	0.06	0.999352	FALSE		CECR5
						SETD5-AS1	2.11	2.54	0.43	0.27	1	0	FALSE	FALSE	FALSE																CCNB1IP1	chr14:20779526-20801471	OK	5.87	5.67	-0.2	0.999522	FALSE		CELF2	chr10:11047258-11378672	OK	-0.97	1.56	2.53	0.185784	FALSE		CELF1
						SRRM5	0.99	1.42	0.43	0.49	1	0	FALSE	FALSE	FALSE																CCNB2	chr15:59397283-59417244	OK	6.82	6.98	0.16	0.999522	FALSE		CELSR1	chr22:46756730-46933067	OK	2.11	2.31	0.2	0.999352	FALSE		CELF2
						TFE3	4.07	4.5	0.43	0.16	1	0	FALSE	FALSE	FALSE																CCNB3	chrX:50027539-50094911	OK	-2.4	-1.51	0.89	0.999522	FALSE		CELSR2	chr1:109792640-109818378	OK	3.09	3	-0.09	0.999352	FALSE		CELSR1
						CHRM4	-1.16	-0.73	0.43	#DIV/0!	1	0	FALSE	0	0																CCNC	chr6:99990262-100016690	OK	5.84	5.18	-0.66	0.999522	FALSE		CELSR3	chr3:48673895-48700348	OK	-0.24	0.77	1	0.999352	FALSE		CELSR2
						ECM1	-2	-1.57	0.43	#DIV/0!	1	0	FALSE	0	0																CCND1	chr11:69455872-69469242	OK	0.24	-1.08	-1.32	0.999522	FALSE		CEMP1	chr16:2570362-2581409	OK	3.36	2.92	-0.44	0.999352	FALSE		CELSR3
						LOC100289187	-1.24	-0.82	0.43	#DIV/0!	1	0	FALSE	0	0																CCND2	chr12:4382901-4414522	OK	0.42	-0.63	-1.05	0.999522	FALSE		CENPA	chr2:27008881-27017455	OK	4.78	5.04	0.26	0.999352	FALSE		CEMP1
						LOC283693	-2.47	-2.04	0.43	#DIV/0!	1	0	FALSE	0	0																CCND3	chr6:41902670-42016610	OK	5.16	5.69	0.53	0.999522	FALSE		CENPB	chr20:3764497-3767337	OK	4.34	4.21	-0.14	0.999352	FALSE		CENPA
						LOC388553	-1.05	-0.62	0.43	#DIV/0!	1	0	FALSE	0	0																CCNDBP1	chr15:43477465-43489375	OK	3.39	3.18	-0.21	0.999522	FALSE		CENPBD1	chr16:90036182-90067195	OK	0.7	1.32	0.62	0.999352	FALSE		CENPB
						LRRN4CL	-2.72	-2.29	0.43	#DIV/0!	1	0	FALSE	0	0																CCNE1	chr19:30302900-30315215	OK	3.98	4.09	0.11	0.999522	FALSE		CENPC1	chr4:68337988-68411256	OK	2.84	2.99	0.15	0.999352	FALSE		CENPBD1
						SMG7-AS1	-1.64	-1.21	0.43	#DIV/0!	1	0	FALSE	0	0																CCNE2	chr8:95835517-95907482	OK	4.59	3.84	-0.76	0.999522	FALSE		CENPE	chr4:104026962-104119566	OK	4.5	4.32	-0.18	0.999352	FALSE		CENPC1
						SRCIN1	-2.21	-1.78	0.43	#DIV/0!	1	0	FALSE	0	0																CCNF	chr16:2479394-2508859	OK	4.92	5.18	0.26	0.999522	FALSE		CENPF	chr1:214776531-214837914	OK	5.79	5.95	0.17	0.999352	FALSE		CENPE
						ZFHX2	-0.97	-0.54	0.43	#DIV/0!	1	0	FALSE	0	0																CCNG1	chr5:162864576-162872022	OK	6.66	6.42	-0.25	0.999522	FALSE		CENPH	chr5:68485374-68506184	OK	5.84	5.98	0.15	0.999352	FALSE		CENPF
						ANXA6	5.78	6.21	0.43	0.01	1	0	FALSE	FALSE	FALSE																CCNG2	chr4:78078356-78091213	OK	2.51	1.7	-0.81	0.999522	FALSE		CENPI	chrX:100354797-100417978	OK	4.3	4.38	0.08	0.999352	FALSE		CENPH
						CCDC92	2.72	3.15	0.43	0.2	1	0	FALSE	FALSE	FALSE																CCNH	chr5:86690078-86708850	OK	4.92	4.59	-0.33	0.999522	FALSE		CENPJ	chr13:25456411-25497027	OK	3.42	3.59	0.16	0.999352	FALSE		CENPI
						LURAP1	0.57	1	0.43	0.34	1	0	FALSE	FALSE	FALSE																CCNI	chr4:77969176-77997125	OK	6.56	6.55	-0.01	0.999522	FALSE		CENPK	chr5:64813592-64858995	OK	4.05	3.9	-0.16	0.999352	FALSE		CENPJ
						PALM3	3.45	3.87	0.43	0.19	1	0	FALSE	FALSE	FALSE																CCNJ	chr10:97471535-97849992	OK	4.14	3.82	-0.32	0.999522	FALSE		CENPL	chr1:173768687-173793777	OK	3.19	3.09	-0.1	0.999352	FALSE		CENPK
						TSTD3	-0.25	0.17	0.43	0.72	1	0	FALSE	FALSE	FALSE																CCNJL	chr5:159678670-159739573	OK	0.16	0.2	0.03	0.999522	FALSE		CENPM	chr22:42334740-42343148	OK	4.59	4.83	0.24	0.999352	FALSE		CENPL
						VMAC	-0.57	-0.14	0.43	0.68	1	0	FALSE	FALSE	FALSE																CCNK	chr14:99947738-100070727	OK	4.91	4.92	0.01	0.999522	FALSE		CENPN	chr16:81009698-81066709	OK	4.67	4.92	0.25	0.999352	FALSE		CENPM
						DICER1-AS1	0.44	0.87	0.43	0.15	1	0	FALSE	FALSE	FALSE																CCNL1	chr3:156865585-156878482	OK	4.22	4.08	-0.15	0.999522	FALSE		CENPO	chr2:25013135-25142055	OK	3.96	3.98	0.03	0.999352	FALSE		CENPN
						OTX2	6.75	7.18	0.42	0.34	0.88	0.06	FALSE	FALSE	FALSE																CCNL2	chr1:1321090-1334718	OK	5.01	5	-0.01	0.999522	FALSE		CENPP	chr9:95059639-95432547	OK	1.92	1.37	-0.55	0.999352	FALSE		CENPO
						CLIP4	0.84	1.26	0.42	0.38	1	0	FALSE	FALSE	FALSE																CCNO	chr5:54526980-54529508	OK	1.9	2.6	0.7	0.999522	FALSE		CENPQ	chr6:49431095-49460820	OK	3.05	3.2	0.15	0.999352	FALSE		CENPP
						DNM1P41	1.96	2.39	0.42	0.36	1	0	FALSE	FALSE	FALSE																CCNT1	chr12:49082240-49110781	OK	3.95	3.89	-0.05	0.999522	FALSE		CENPT	chr16:67862059-67905219	OK	3.83	3.89	0.06	0.999352	FALSE		CENPQ
						EN2	2.04	2.46	0.42	0.13	1	0	FALSE	FALSE	FALSE																CCNT2	chr2:135676391-135716915	OK	3.37	3.12	-0.26	0.999522	FALSE		CENPV	chr17:16245847-16256812	OK	6.29	6.29	0	0.999352	FALSE		CENPT
						EXPH5	1.08	1.5	0.42	0.25	1	0	FALSE	FALSE	FALSE																CCNY	chr10:35535952-35860847	OK	4.28	4.41	0.14	0.999522	FALSE		CENPW	chr6:126661252-126669754	OK	6.86	6.82	-0.04	0.999352	FALSE		CENPV
						FAM222A	0.43	0.86	0.42	0.36	1	0	FALSE	FALSE	FALSE																CCNYL1	chr2:208576263-208620896	OK	3.23	3.28	0.05	0.999522	FALSE		CEP104	chr1:3728644-3773797	OK	2.85	2.68	-0.17	0.999352	FALSE		CENPW
						LPAR3	2.78	3.21	0.42	0.27	1	0	FALSE	FALSE	FALSE																CCP110	chr16:19535178-19564728	OK	3.95	3.58	-0.37	0.999522	FALSE		CEP112	chr17:63631657-64188212	OK	0.87	1.02	0.15	0.999352	FALSE		CEP104
						NHS	0.74	1.17	0.42	0.21	1	0	FALSE	FALSE	FALSE																CCPG1	chr15:55611132-55800432	OK	2.31	1.71	-0.6	0.999522	FALSE		CEP120	chr5:122680578-122759286	OK	2.86	2.73	-0.13	0.999352	FALSE		CEP112
						RPS10-NUDT3	0.84	1.26	0.42	0.45	1	0	FALSE	FALSE	FALSE																CCR10	chr17:40831419-40833845	OK	-1.21	-0.04	1.16	0.999522	FALSE		CEP128	chr14:80962820-81405884	OK	2.12	2.27	0.16	0.999352	FALSE		CEP120
						TCTN1	1.98	2.4	0.42	0.3	1	0	FALSE	FALSE	FALSE																CCR6	chr6:167525294-167552629	OK	-2.38	-2.17	0.21	0.999522	FALSE		CEP135	chr4:56814973-56899529	OK	2.84	2.97	0.13	0.999352	FALSE		CEP128
						ZFHX3	2.83	3.25	0.42	0.05	1	0	FALSE	FALSE	FALSE																CCRL1	chr3:132276981-132593050	OK	-2.85	-2.18	0.68	0.999522	FALSE		CEP152	chr15:49030134-49103343	OK	2.67	3.03	0.36	0.999352	FALSE		CEP135
						FAM168A	3.33	3.75	0.42	0.11	1	0	FALSE	FALSE	FALSE																CCRN4L	chr4:139936942-139967095	OK	2.67	2.97	0.31	0.999522	FALSE		CEP164	chr11:117192493-117283982	OK	3.17	2.91	-0.25	0.999352	FALSE		CEP152
						LAMB2	3.16	3.58	0.42	0.12	1	0	FALSE	FALSE	FALSE																CCS	chr11:66360689-66373490	OK	3.5	3.67	0.18	0.999522	FALSE		CEP170	chr1:243287729-243418708	OK	4.1	4.08	-0.02	0.999352	FALSE		CEP164
						SMAD3	3.67	4.09	0.42	0.13	1	0	FALSE	FALSE	FALSE																CCSAP	chr1:229456751-229478688	OK	3.58	3.21	-0.37	0.999522	FALSE		CEP170B	chr14:105331649-105363107	OK	2.83	2.8	-0.03	0.999352	FALSE		CEP170
						UTS2D	-1.36	-0.93	0.42	0.54	1	0	FALSE	FALSE	0																CCSER1	chr4:91048683-92523370	OK	-0.46	-0.18	0.28	0.999522	FALSE		CEP19	chr3:196433147-196439123	OK	1.54	1.66	0.12	0.999352	FALSE		CEP170B
						CCSER1	-0.5	-0.08	0.42	0.23	1	0	FALSE	FALSE	FALSE																CCSER2	chr10:86088409-86278276	OK	2.24	2	-0.24	0.999522	FALSE		CEP192	chr18:12991360-13125051	OK	3.67	3.75	0.07	0.999352	FALSE		CEP19
						CERKL	1.65	2.07	0.42	0.46	1	0	FALSE	FALSE	FALSE																CCT2	chr12:69979207-69995357	OK	8.35	8.21	-0.14	0.999522	FALSE		CEP250	chr20:34043222-34099803	OK	3.31	3.03	-0.28	0.999352	FALSE		CEP192
						FLVCR1-AS1	-0.5	-0.09	0.42	0.63	1	0	FALSE	FALSE	FALSE																CCT3	chr1:156278751-156316785	OK	9.01	8.95	-0.06	0.999522	FALSE		CEP290	chr12:88429267-88535993	OK	2.11	2	-0.11	0.999352	FALSE		CEP250
						GAS5-AS1	0.27	0.69	0.42	0.7	1	0	FALSE	FALSE	FALSE																CCT4	chr2:62095261-62115806	OK	7.87	7.9	0.03	0.999522	FALSE		CEP350	chr1:179923907-180084015	OK	3.22	3.27	0.05	0.999352	FALSE		CEP290
						LINC00638	-0.36	0.06	0.42	0.38	1	0	FALSE	FALSE	FALSE																CCT5	chr5:10250281-10266501	OK	8.06	7.94	-0.13	0.999522	FALSE		CEP41	chr7:130033611-130081051	OK	3	2.96	-0.04	0.999352	FALSE		CEP350
						TMCO4	0.64	1.06	0.42	0.11	1	0	FALSE	FALSE	FALSE																CCT6A	chr7:56119377-56131682	OK	8.12	7.87	-0.25	0.999522	FALSE		CEP44	chr4:175157809-175254531	OK	2.82	2.78	-0.04	0.999352	FALSE		CEP41
						TTC39A	1.18	1.6	0.42	0.07	1	0	FALSE	FALSE	FALSE																CCT6B	chr17:33254877-33288528	OK	-0.48	0.21	0.69	0.999522	FALSE		CEP55	chr10:95256368-95288849	OK	5.21	5.19	-0.01	0.999352	FALSE		CEP44
						CCDC81	-1.73	-1.31	0.42	#DIV/0!	1	0	FALSE	0	0																CCT6P1	chr7:65111923-65235797	OK	1.7	1.72	0.02	0.999522	FALSE		CEP57	chr11:95523624-95565857	OK	4.15	4.31	0.17	0.999352	FALSE		CEP55
						DCAF4L1	-1.75	-1.33	0.42	#DIV/0!	1	0	FALSE	0	0																CCT6P3	chr7:64498731-64535091	OK	1.11	1.23	0.12	0.999522	FALSE		CEP57L1	chr6:109416355-109485115	OK	2.48	1.9	-0.58	0.999352	FALSE		CEP57
						EGR3	-2.31	-1.89	0.42	#DIV/0!	1	0	FALSE	0	0																CCT7	chr2:73461363-73480150	OK	8.64	8.71	0.07	0.999522	FALSE		CEP63	chr3:134196545-134293855	OK	3.55	3.32	-0.23	0.999352	FALSE		CEP57L1
[truncated: 12,065 more rows]
[truncated: 7 more columns]

## Sheet: HAP1 etoposide - control
	Log2 (FPKM)	q-value	Gene #	Gene %		HAP1 ETOPOSIDE (comparison) : CONTROL (control)																					HAP1			A									B
[truncated: 12,717 more rows]

[truncated: 2 more sheets: JMY KO-1A etoposide - control, Merged]
